# Supplementary material for: Generalized nuclear localization of retroelement transcripts
Source: Mob DNA. 2022 Dec 2;13:30. doi: 10.1186/s13100-022-00287-x (PMC9717504; doi:10.1186/s13100-022-00287-x)
Supplement: Supplementary file 6 — Additional file 6. Primers used in this study. Names and sequences of primers targeting 5pUTR and 3pUTR of L1, Malat1 and β-actin. [file 13100_2022_287_MOESM6_ESM.xls]

## Sheet: Sheet1
	Primers used in this study
		Primer name	Primer sequence (5'->3')
	5p UTR primers	5p UTR P1 F	GACGCAGAAGACGGTGATTT
		5p UTR P1 R	TCACCCCTTTCTTTGACTCG
		5p UTR P2 F	CGCACCACGAGACTATATCC
		5p UTR P2 R	CAGTCTGCCCGTTCTCAGAT
	3p UTR primers	3'UTR constant F	CCAGCATGGCACATGTAT
		Unique L1 #1 R (chr7)	TCCACAATAGGTTTTCCAGTCC
		Unique L1 #2 R (chr7)	AAACACTCGAAGGGTAAGTGAG
		Unique L1 #3 R (chr13)	GCCTGATGGACTGAATAAAAGC
	Malat1 primers	Malat1 F	TTGGCACTCCTGGTTTCC
		Malat1 R	GAACTAGCACCTGCAGAGAAA
	Spliced human 𝛃-actin	𝛃-actin F	GAGCAAGAGAGGCATCCTCAC
		𝛃-actin R	CTCAAACATGATCTGGGTCATC
