# Supplementary material for: Generalized nuclear localization of retroelement transcripts
Source: Mob DNA. 2022 Dec 2;13:30. doi: 10.1186/s13100-022-00287-x (PMC9717504; doi:10.1186/s13100-022-00287-x)
Supplement: Supplementary file 7 — Additional file 7. Quality Control metrics (including input reads, unique reads, PCR duplicates) of all datasets analyzed in this study. [file 13100_2022_287_MOESM7_ESM.xls]

## Sheet: 7A
	QC metrics for human cell lines (PRJNA30709)
	ID	Name	Input Reads	Unique	Multi	%Unique	%Total	PCR Duplicates	% Duplicates	After dedup
	SRR307909	HUVEC nuc1	32878334	29681454	1837606	0.902766	0.958657	4233852	0.134327	27285208
	SRR307910	HUVEC nuc2	30184069	27202047	1628400	0.901205	0.955154	3075637	0.10668	25754810
	SRR307917	HUVEC cyt1	34392823	28928548	3798697	0.841122	0.951572	9595712	0.293203	23131533
	SRR307918	HUVEC cyt2	27239524	23056926	3147825	0.846451	0.962012	7770089	0.296515	18434662
	SRR315299	K562 nuc1	28967663	25203017	2491079	0.87004	0.956035	4166546	0.150449	23527550
	SRR315300	K562 nuc2	31482011	27138544	2403211	0.862033	0.938369	5189550	0.175668	24352205
	SRR387661	K562 cyt1	107728549	90091015	13729890	0.836278	0.963727	69572702	0.670122	34248203
	SRR387662	K562 cyt2	74295735	62011954	8510785	0.834664	0.949217	47778866	0.677496	22743873
	SRR534291	IMR90 cyt1	98581278	88638204	5559131	0.899138	0.95553	82334816	0.874067	11862519
	SRR534292	IMR90 cyt2	98816389	90354591	5720114	0.914368	0.972255	48934934	0.509343	47139771
	SRR534293	MCF7 nuc1	114105445	103677967	4983386	0.908615	0.952289	29638111	0.272757	79023242
	SRR534294	MCF7 nuc2	119891803	108806446	5106857	0.907539	0.950134	42351109	0.371784	71562194
	SRR534295	A549 cyt1	127161445	113604546	8973220	0.893388	0.963954	57782756	0.471397	64795010
	SRR534296	A549 cyt2	140853999	125520863	10271758	0.891142	0.964066	60279910	0.443912	75512711
	SRR534297	A549 nuc1	137958216	125193968	8307218	0.907477	0.967693	55048046	0.412341	78453140
	SRR534298	A549 nuc2	93421865	83568885	5412469	0.894532	0.952468	46087771	0.517949	42893583
	SRR534299	IMR90 nuc1	135542688	125536179	6605524	0.926174	0.974908	50959507	0.385643	81182196
	SRR534300	IMR90 nuc2	142061590	131054372	6926334	0.922518	0.971274	43553495	0.315649	94427211
	SRR534303	SK-N-SH nuc1	87815305	80827070	4448659	0.920421	0.97108	42567230	0.499172	42708499
	SRR534304	SK-N-SH nuc2	192414584	176137525	10006195	0.915406	0.96741	72632756	0.390197	113510964
	SRR534305	SK-N-SH cyt1	164457193	146092845	12057764	0.888334	0.961652	89086884	0.563304	69063725
	SRR534306	SK-N-SH cyt2	160329415	141435694	12548338	0.882157	0.960423	91842093	0.596439	62141939
	SRR534307	MCF7 cyt1	136902789	119863924	9631178	0.87554	0.945891	60762517	0.469226	68732585
	SRR534308	MCF7 cyt2	133153801	117434300	8543292	0.881945	0.946106	58730349	0.466197	67247243

## Sheet: 7B
	QC metrics for human pre-natal PFC and adult DLPFC tissue (PRJNA595606)
	ID	Name	Input Reads	Unique	Multi	%Unique	%Total	PCR Duplicates	% Duplicates	After dedup
	SRR10689468	Br2074N_polyA	8283190	7682870	491437	0.927526	0.986855	1217612	0.148956	6956695
	SRR10689469	Br2074C_RiboZero	3298274	2864304	228916	0.868425	0.93783	676505	0.218706	2416715
	SRR10689470	Br2074C_polyA	8782346	8264923	429969	0.941084	0.990042	838050	0.0963842	7856842
	SRR10689471	Br2046N_RiboZero	4103780	3708706	157093	0.903729	0.942009	383118	0.0991045	3482681
	SRR10689472	Br2046N_polyA	9387535	8840372	442317	0.941714	0.988831	1196436	0.128889	8086253
	SRR10689473	Br2046C_RiboZero	23095392	20102008	1756107	0.87039	0.946428	7144087	0.326839	14714028
	SRR10689474	Br2046C_polyA	8028192	7592316	354292	0.945707	0.989838	750703	0.0944684	7195905
	SRR10689475	Br5341N1_RiboZero	13405633	11507600	999040	0.858415	0.932939	1914946	0.153114	10591694
	SRR10689476	Br5341N1_polyA	10157513	9532271	510690	0.938445	0.988722	775489	0.0772172	9267472
	SRR10689477	Br5341C1_RiboZero	4457629	3719792	521846	0.834478	0.951546	787183	0.185585	3454455
	SRR10689479	Br5341C1_polyA	9611090	9026843	483003	0.939211	0.989466	614988	0.0646686	8894858
	SRR10689480	Br5340N1_RiboZero	3709660	3314852	202677	0.893573	0.948208	221385	0.0629376	3296144
	SRR10689481	Br5340N1_polyA	9767534	9170836	481813	0.93891	0.988238	785463	0.0813728	8867186
	SRR10689482	Br5340C1_RiboZero	8115713	6873023	854534	0.846879	0.952172	1317317	0.17047	6410240
	SRR10689483	Br5340C1_polyA	23205797	21823344	1141416	0.940426	0.989613	2355541	0.102572	20609219
	SRR10689484	Br5339N1_RiboZero	16369241	14713016	916142	0.898821	0.954788	2026530	0.129663	13602628
	SRR10689485	Br5339N1_polyA	8954651	8470178	380397	0.945897	0.988377	626882	0.0708295	8223693
	SRR10689486	Br5339C1_RiboZero	18928242	16000821	2012110	0.845341	0.951643	4686019	0.260148	13326912
	SRR10689487	Br5339C1_polyA	45445323	42678051	2324217	0.939108	0.990251	7566588	0.168138	37435680
	SRR10689488	Br2074N_RiboZero	8463820	7631430	301030	0.901653	0.93722	688198	0.0867572	7244262

## Sheet: 7C
	QC metrics for human fetal FC and cerebellum and adult FC tissue (PRJNA434426)
	ID	Name	Input Reads	Unique	Multi	%Unique	%Total	PCR Duplicates	% Duplicates	After dedup
	SRR6742535	frontal cortex cyt (fetal1)	52592302	30715112	15407912	0.584023	0.876992	40233614	0.872311	5889410
	SRR6742536	frontal cortex nuc (fetal1)	30735898	10509384	3249700	0.341925	0.447655	8401535	0.610617	5357549
	SRR6742537	cerebellum cyt (fetal1)	46213005	28284437	10786002	0.612045	0.845443	32494728	0.831696	6575711
	SRR6742538	cerebellum nuc (fetal1)	38253789	24170174	2721179	0.631837	0.702972	14490085	0.538838	12401268
	SRR6742539	frontal cortex cyt (fetal2)	52703395	31934697	16076334	0.605932	0.910967	40008368	0.833316	8002663
	SRR6742540	frontal cortex nuc (fetal2)	21686008	15825960	2920218	0.729777	0.864437	16017740	0.854454	2728438
	SRR6742541	cerebellum cyt (fetal2)	44450798	21818442	14675650	0.490845	0.821	29782743	0.816098	6711349
	SRR6742542	cerebellum nuc (fetal2)	29308404	22042159	2942877	0.752076	0.852487	21793180	0.872249	3191856
	SRR6742543	frontal cortex cyt (fetal3)	22875171	15720778	4828064	0.687242	0.898303	14793926	0.71994	5754916
	SRR6742544	frontal cortex nuc (fetal3)	126892573	88094814	7403636	0.694247	0.752593	73506971	0.769719	21991479
	SRR6742545	cerebellum cyt (fetal3)	37112730	22829528	10196686	0.61514	0.889889	26140906	0.79152	6885308
	SRR6742546	cerebellum nuc (fetal3)	11210204	8302401	1107016	0.740611	0.839362	5833663	0.619981	3575754
	SRR6742547	frontal cortex cyt (adult1)	30306707	12657640	13427216	0.417651	0.860696	22863960	0.876522	3220896
	SRR6742548	frontal cortex cyt (adult2)	35552131	26499751	3974228	0.745377	0.857163	21076556	0.691625	9397423
	SRR6742549	frontal cortex cyt (adult3)	35789746	26263199	3055063	0.733819	0.81918	19916587	0.679324	9401675
	SRR6742550	frontal cortex cyt (adult4)	29848088	21145318	6114812	0.708431	0.913296	20979241	0.769594	6280889
	SRR6742551	frontal cortex cyt (adult5)	31187628	19811552	6095626	0.635238	0.830688	19304671	0.745148	6602507
	SRR6742552	frontal cortex cyt (adult6)	60263649	38339129	16342545	0.63619	0.907374	45845661	0.83841	8836013
	SRR6742553	frontal cortex nuc (adult1)	29863912	14898405	3451742	0.498877	0.614459	14688515	0.800458	3661632
	SRR6742554	frontal cortex nuc (adult2)	36889706	24675779	2733029	0.668907	0.742993	12405740	0.452619	15003068
	SRR6742555	frontal cortex nuc (adult3)	34544732	25492974	2404963	0.73797	0.807589	11334029	0.406268	16563908
	SRR6742556	frontal cortex nuc (adult4)	20951371	10696404	3009360	0.510535	0.65417	7468033	0.544883	6237731
	SRR6742557	frontal cortex nuc (adult5)	17821144	10299111	3304677	0.577915	0.763351	8167695	0.600399	5436093
	SRR6742558	frontal cortex nuc (adult6)	17737744	10714597	2651297	0.604056	0.753528	7659120	0.573035	5706774

## Sheet: 7D
	QC metrics for zebrafish embryo (PRJNA599208)
	Name	Input Reads	Unique	Multi	%Unique	%Total	PCR Duplicates	% Duplicates	After dedup
	64c_embryo_cyt	34968499	30019698	1979448	0.858478	0.915085	15105846	0.47207	16893300
	64c_embryo_nuc	34628999	30124261	2052601	0.869914	0.929188	21149482	0.657289	11027380
	256c_embryo_cyt	35389685	22667308	7355426	0.640506	0.848347	14753988	0.491427	15268746
	256c_embryo_nuc	42190195	34032847	5223550	0.806653	0.930463	26423463	0.6731	12832934
	1000c_embryo_cyt	38875755	33345408	1842503	0.857743	0.905138	15934772	0.452848	19253139
	1000c_embryo_nuc	41397828	35250213	2133345	0.851499	0.903032	21510880	0.57541	15872678
	dome_embryo_cyt	41862753	31818789	3666063	0.760074	0.847647	16716503	0.471088	18768349
	dome_embryo_nuc	54325932	41979303	6209314	0.77273	0.887028	17866026	0.370752	30322591
	shield_embryo_cyt	34286069	20502833	7315980	0.597993	0.811374	16066744	0.57755	11752069
	shield_embryo_nuc	46357298	35280386	5647071	0.761054	0.88287	7132092	0.174262	33795365

## Sheet: 7E
	QC metrics for mouse liver tissue and MIN6 cell line (PRJNA298634)
	Name	Input Reads	Unique	Multi	%Unique	%Total	PCR Duplicates	% Duplicates	After dedup
	Liver Cyt1	55013581	39901581	12670805	0.725304	0.955626	41941787	0.797791	10630599
	Liver Cyt2	61687841	45246959	14153993	0.733483	0.962928	47744815	0.803772	11656137
	Liver Nuc1	61565480	52753357	7835107	0.856866	0.98413	40183665	0.663223	20404799
	Liver Nuc2	56880756	48452184	7566926	0.85182	0.984852	34910544	0.62319	21108566
	MIN6 Cyt1	59524566	48016605	10940621	0.806669	0.990469	38755438	0.657348	20201788
	MIN6 Cyt2	63947486	52195909	11200924	0.816231	0.991389	42463918	0.669811	20932915
	MIN6 Nuc1	41461259	34205483	6294125	0.824999	0.976806	26207229	0.647098	14292379
	MIN6 Nuc2	57810862	50039759	7034445	0.865577	0.987257	32926311	0.576904	24147893
