# Supplementary material for: Generalized nuclear localization of retroelement transcripts
Source: Mob DNA. 2022 Dec 2;13:30. doi: 10.1186/s13100-022-00287-x (PMC9717504; doi:10.1186/s13100-022-00287-x)
Supplement: Supplementary file 8 — Additional file 8. RNA metrics. Normalized read coverage at normalized transcript position for the 500 most highly expressed genes of all datasets analyzed in this study. [file 13100_2022_287_MOESM8_ESM.xls]

## Sheet: 8A
	RNA metrics for human cell lines (PRJNA30709)
	Normalized position	Normalized coverage
		SRR307909	SRR307910	SRR307917	SRR307918	SRR315299	SRR315300	SRR387661	SRR387662	SRR534291	SRR534292	SRR534293	SRR534294	SRR534295	SRR534296	SRR534297	SRR534298	SRR534299	SRR534300	SRR534303	SRR534304	SRR534305	SRR534306	SRR534307	SRR534308
	0	0.14083	0.137865	0.064424	0.060214	0.128351	0.149847	0.091872	0.108116	0.098943	0.133423	0.132985	0.127179	0.08204	0.08715	0.113449	0.103297	0.141265	0.10884	0.110749	0.117023	0.06698	0.053326	0.056569	0.057324
	1	0.22363	0.230625	0.142395	0.133759	0.197476	0.231792	0.162841	0.188774	0.165095	0.239521	0.195037	0.18508	0.150701	0.16099	0.196282	0.181058	0.251751	0.175501	0.18692	0.182572	0.132121	0.106771	0.114657	0.112193
	2	0.349597	0.352857	0.277252	0.26446	0.309781	0.361918	0.305496	0.339608	0.292092	0.431267	0.286238	0.271075	0.285156	0.300291	0.34148	0.312747	0.425264	0.283821	0.301108	0.286887	0.259773	0.216117	0.239239	0.228954
	3	0.45922	0.471325	0.423687	0.398218	0.422351	0.461337	0.459779	0.528202	0.441253	0.607388	0.370465	0.35703	0.460883	0.472434	0.469621	0.447032	0.545316	0.396764	0.408204	0.392343	0.406052	0.353908	0.40586	0.388269
	4	0.543642	0.56812	0.551802	0.520386	0.517922	0.563366	0.607413	0.69854	0.563725	0.744865	0.436468	0.425631	0.600877	0.610072	0.576499	0.548644	0.614961	0.483527	0.502215	0.48432	0.538054	0.471891	0.532809	0.512055
	5	0.596795	0.617119	0.663142	0.621857	0.593848	0.634903	0.718942	0.818097	0.657757	0.833928	0.49321	0.487383	0.712112	0.720956	0.669638	0.611262	0.668856	0.536164	0.575981	0.552662	0.657088	0.587871	0.658314	0.634058
	6	0.644336	0.663363	0.740601	0.69735	0.665853	0.688593	0.796689	0.89599	0.752129	0.921723	0.545338	0.542304	0.823179	0.828489	0.74592	0.670903	0.719014	0.590739	0.619756	0.612953	0.750526	0.664799	0.745565	0.721457
	7	0.701134	0.704803	0.798925	0.761562	0.717499	0.735065	0.846611	0.930668	0.841152	1.01363	0.582717	0.582699	0.911537	0.913618	0.793939	0.735914	0.754707	0.636009	0.640823	0.65802	0.807446	0.726714	0.828032	0.8013
	8	0.759599	0.767282	0.870734	0.836877	0.755653	0.773454	0.913067	0.974681	0.923721	1.09048	0.621455	0.627065	0.966462	0.961634	0.82367	0.799968	0.782728	0.694651	0.689133	0.69828	0.871309	0.80312	0.899785	0.86927
	9	0.821697	0.829333	0.899183	0.86756	0.796576	0.82205	0.933368	0.990454	0.973563	1.10381	0.656512	0.665967	1.00132	0.995772	0.851912	0.839869	0.789937	0.737425	0.733122	0.740137	0.909277	0.856281	0.956018	0.924935
	10	0.848117	0.856819	0.919557	0.890344	0.806958	0.839516	0.930431	0.998534	0.986718	1.10455	0.680636	0.685779	1.04475	1.03489	0.886634	0.860345	0.795811	0.762276	0.759141	0.781535	0.938094	0.891076	1.00087	0.96986
	11	0.871878	0.875998	0.94905	0.921391	0.833315	0.873407	0.936941	0.992257	1.01994	1.1445	0.698301	0.70822	1.09286	1.0866	0.928759	0.884496	0.820597	0.795387	0.808256	0.830742	0.987087	0.94438	1.04964	1.01968
	12	0.893414	0.899933	0.986695	0.968471	0.873073	0.912346	0.962662	1.01007	1.03131	1.15951	0.72176	0.736124	1.12608	1.12257	0.949295	0.898717	0.849336	0.820103	0.844087	0.865037	1.03212	0.994167	1.08673	1.05522
	13	0.918696	0.925708	1.00559	1.00648	0.912079	0.94479	0.982879	1.0133	1.02543	1.16053	0.747437	0.762105	1.15326	1.1468	0.971946	0.909839	0.865208	0.840446	0.877042	0.893604	1.05972	1.01892	1.10516	1.07546
	14	0.94114	0.941889	1.01431	1.02187	0.939297	0.971932	0.992397	1.00622	1.03754	1.16007	0.779934	0.792678	1.17667	1.16809	1.00384	0.937164	0.899801	0.871708	0.910681	0.932264	1.08296	1.04742	1.12879	1.09897
	15	0.973503	0.9717	1.03272	1.03806	0.967082	1.00008	1.02088	1.02548	1.05737	1.16781	0.810387	0.819987	1.20451	1.19292	1.02645	0.964437	0.939168	0.921213	0.936446	0.972897	1.12372	1.09291	1.15623	1.12548
	16	1.01149	1.01097	1.05915	1.05686	0.988118	1.02306	1.04844	1.07094	1.09545	1.19202	0.830808	0.843189	1.23425	1.21807	1.04232	0.98402	0.971034	0.962254	0.972541	1.00661	1.16616	1.14221	1.18928	1.15582
	17	1.03214	1.03632	1.08174	1.06694	0.983044	1.0381	1.0686	1.12947	1.14552	1.23367	0.850319	0.861671	1.25358	1.2356	1.06168	1.00707	0.991578	0.987704	0.994165	1.02932	1.20408	1.17871	1.20962	1.17077
	18	1.03781	1.05635	1.09399	1.07548	0.984	1.03876	1.06754	1.15005	1.16365	1.25304	0.856909	0.862473	1.25529	1.23811	1.07827	1.0189	1.00761	1.01032	0.999648	1.04854	1.22786	1.19235	1.21695	1.17562
	19	1.03725	1.06711	1.10705	1.0881	0.983141	1.03061	1.08617	1.15877	1.15751	1.25123	0.867666	0.863611	1.25567	1.24005	1.08667	1.02362	1.01412	1.02418	0.984327	1.06241	1.24431	1.19988	1.22522	1.18393
	20	1.0392	1.06332	1.1146	1.10089	1.00475	1.03986	1.09885	1.14381	1.16153	1.249	0.888923	0.883991	1.2559	1.25279	1.11576	1.04505	1.02776	1.04102	0.99306	1.07595	1.26106	1.21321	1.24262	1.202
	21	1.03924	1.06505	1.1263	1.11568	1.03332	1.05902	1.1089	1.15085	1.16974	1.24434	0.900762	0.895668	1.2566	1.26339	1.12537	1.0469	1.02397	1.04138	1.00585	1.08451	1.27241	1.22403	1.26076	1.22194
	22	1.06067	1.08218	1.14565	1.13414	1.0599	1.07417	1.12748	1.15295	1.1948	1.25143	0.915438	0.910859	1.27005	1.27639	1.13364	1.05528	1.02579	1.04983	1.03248	1.10221	1.28019	1.23862	1.28388	1.24765
	23	1.0809	1.10553	1.15756	1.14509	1.08579	1.09938	1.13495	1.15709	1.20822	1.2511	0.932944	0.9282	1.27964	1.28901	1.13888	1.06503	1.0432	1.06681	1.06365	1.12569	1.28532	1.25248	1.3006	1.26775
	24	1.10265	1.12589	1.18146	1.17141	1.09668	1.10923	1.14451	1.17441	1.2046	1.24684	0.940771	0.93567	1.27799	1.28805	1.13885	1.06745	1.05468	1.07972	1.07007	1.12681	1.28638	1.25569	1.30759	1.27626
	25	1.12095	1.13713	1.19425	1.18928	1.09906	1.11708	1.14928	1.18578	1.20491	1.26255	0.950954	0.942363	1.27966	1.28861	1.13773	1.07364	1.07213	1.09066	1.08099	1.13744	1.29607	1.27006	1.31246	1.28147
	26	1.11963	1.14466	1.20766	1.20352	1.10157	1.12537	1.17646	1.20995	1.21872	1.273	0.969018	0.957046	1.27574	1.28354	1.14031	1.08299	1.09482	1.10727	1.0825	1.14868	1.29802	1.27852	1.31746	1.28589
	27	1.11482	1.15236	1.19433	1.1838	1.10817	1.14624	1.18164	1.21757	1.23501	1.28041	0.977879	0.965105	1.26875	1.27691	1.14152	1.09165	1.11173	1.11665	1.0851	1.15592	1.28617	1.27147	1.31665	1.28669
	28	1.11628	1.1501	1.19412	1.18024	1.12244	1.16197	1.17504	1.22192	1.2525	1.28605	0.985057	0.973155	1.27035	1.27784	1.14917	1.09897	1.11685	1.11698	1.09245	1.15738	1.28408	1.27333	1.31777	1.29453
	29	1.12227	1.15584	1.21051	1.19898	1.12984	1.16652	1.16167	1.21235	1.27133	1.30366	1.00247	0.987806	1.2728	1.27707	1.16341	1.1116	1.12054	1.12706	1.09711	1.16681	1.27911	1.26715	1.30948	1.28991
	30	1.12997	1.16662	1.22384	1.21937	1.15321	1.18717	1.17283	1.21561	1.28085	1.31269	1.02314	1.00949	1.29003	1.28865	1.16901	1.11862	1.13149	1.13854	1.10451	1.1808	1.28849	1.2762	1.31439	1.29557
	31	1.15251	1.17398	1.22912	1.22433	1.17555	1.2138	1.18399	1.22772	1.29278	1.31601	1.04123	1.02949	1.3048	1.29962	1.1649	1.1273	1.13878	1.14257	1.12221	1.1963	1.30265	1.29606	1.32298	1.30715
	32	1.1748	1.19487	1.23528	1.23172	1.18788	1.22302	1.2118	1.24141	1.30543	1.32613	1.05756	1.04458	1.31994	1.3147	1.17307	1.13558	1.13894	1.14261	1.14004	1.20539	1.3193	1.31522	1.33044	1.31764
	33	1.19201	1.21447	1.24266	1.23453	1.22054	1.2503	1.23384	1.25201	1.30847	1.32977	1.06712	1.05563	1.32589	1.32337	1.18748	1.15077	1.14043	1.15472	1.15231	1.22132	1.33079	1.32523	1.33093	1.31879
	34	1.19687	1.23033	1.27052	1.25657	1.23354	1.24405	1.25461	1.27695	1.31141	1.33004	1.06733	1.05913	1.33641	1.33451	1.19875	1.17082	1.14123	1.16644	1.16745	1.23628	1.34876	1.33827	1.33997	1.32883
	35	1.19751	1.22724	1.28404	1.26923	1.23866	1.2306	1.26828	1.30308	1.30376	1.32643	1.07001	1.06258	1.34118	1.34076	1.19922	1.17296	1.14058	1.17027	1.16661	1.23286	1.36516	1.34948	1.34165	1.33034
	36	1.19396	1.21081	1.29968	1.28696	1.22686	1.21076	1.2919	1.3302	1.28904	1.32672	1.06915	1.06144	1.34661	1.34693	1.19874	1.17077	1.13178	1.15758	1.14743	1.22051	1.37428	1.35755	1.33825	1.32741
	37	1.20292	1.21433	1.32075	1.30575	1.23491	1.21946	1.31247	1.37121	1.29239	1.33933	1.07776	1.07469	1.35779	1.35465	1.213	1.18212	1.14245	1.16524	1.15091	1.23419	1.39037	1.37077	1.33902	1.33066
	38	1.21127	1.22896	1.33557	1.32218	1.25367	1.24029	1.33466	1.40852	1.30717	1.35622	1.0955	1.09452	1.37613	1.36745	1.23471	1.20291	1.1619	1.18105	1.16019	1.24774	1.41052	1.38664	1.35006	1.34098
	39	1.21751	1.23153	1.34192	1.33148	1.25216	1.23414	1.35261	1.40337	1.32576	1.3707	1.11253	1.10936	1.37725	1.37099	1.24646	1.21164	1.1802	1.19689	1.18435	1.26713	1.42541	1.40343	1.3548	1.34566
	40	1.21949	1.22552	1.34975	1.35077	1.25403	1.23622	1.36188	1.39178	1.32344	1.36919	1.12011	1.11552	1.37764	1.37401	1.25414	1.21443	1.1901	1.20573	1.19639	1.28308	1.42908	1.41007	1.35758	1.34763
	41	1.21977	1.2375	1.34888	1.34843	1.25532	1.23837	1.36977	1.38898	1.32265	1.3619	1.13012	1.12512	1.37694	1.37008	1.25671	1.21867	1.20119	1.21552	1.20619	1.29207	1.43139	1.41043	1.35897	1.35027
	42	1.23074	1.25552	1.35309	1.36393	1.24754	1.22179	1.36961	1.3962	1.32746	1.34722	1.13682	1.12583	1.37315	1.35572	1.26443	1.23183	1.19731	1.21522	1.21997	1.2876	1.43005	1.40448	1.34967	1.34354
	43	1.24234	1.26943	1.37104	1.37788	1.24475	1.21512	1.3729	1.40497	1.33214	1.34491	1.15231	1.13474	1.36594	1.35227	1.27839	1.256	1.20818	1.2315	1.22076	1.28651	1.42638	1.39847	1.34227	1.33801
	44	1.25167	1.27148	1.37561	1.37194	1.24503	1.22293	1.36789	1.39875	1.33647	1.35165	1.16788	1.15073	1.35558	1.34707	1.2938	1.28436	1.23325	1.25195	1.21054	1.28209	1.41843	1.38942	1.33992	1.33519
	45	1.25182	1.26375	1.38418	1.37622	1.24737	1.22542	1.37936	1.41418	1.34395	1.35948	1.18617	1.17025	1.3524	1.35709	1.31286	1.31449	1.2551	1.25988	1.20182	1.28049	1.41231	1.38156	1.33522	1.3333
	46	1.25593	1.26197	1.37734	1.36432	1.2379	1.22784	1.36802	1.41142	1.35071	1.3569	1.19752	1.18265	1.34911	1.35653	1.3298	1.33413	1.26907	1.26342	1.21348	1.28676	1.39587	1.36724	1.32912	1.3264
	47	1.26649	1.27172	1.35728	1.35363	1.23938	1.23715	1.35718	1.39584	1.36476	1.37812	1.20154	1.1842	1.34506	1.35199	1.32541	1.33798	1.28055	1.26821	1.22643	1.29055	1.38254	1.35309	1.32452	1.32179
	48	1.2707	1.27641	1.34382	1.34885	1.23801	1.23536	1.34926	1.38231	1.38556	1.39714	1.20473	1.1874	1.33892	1.35592	1.31899	1.3389	1.28302	1.27436	1.24383	1.29049	1.37507	1.34767	1.31637	1.31829
	49	1.24848	1.2589	1.33106	1.34067	1.2406	1.22269	1.36238	1.37934	1.3775	1.37422	1.20912	1.19026	1.3335	1.35568	1.3033	1.33078	1.27371	1.27256	1.23027	1.28495	1.36472	1.33794	1.30866	1.31191
	50	1.23363	1.24128	1.32621	1.34554	1.22858	1.20645	1.37077	1.37462	1.34899	1.34936	1.2109	1.19468	1.3245	1.34591	1.2967	1.31663	1.27994	1.27063	1.22048	1.27956	1.34793	1.32306	1.29798	1.3007
	51	1.24683	1.2404	1.32813	1.35324	1.22341	1.20033	1.34498	1.35743	1.33278	1.33333	1.21309	1.19612	1.3003	1.31939	1.29276	1.29959	1.29178	1.27348	1.22867	1.28676	1.3376	1.30931	1.28577	1.28837
	52	1.27315	1.26174	1.33733	1.36913	1.22789	1.2146	1.35446	1.36172	1.3186	1.319	1.22587	1.20935	1.28807	1.30744	1.30008	1.29633	1.29235	1.2734	1.24351	1.29362	1.33275	1.29706	1.27463	1.27722
	53	1.27759	1.25547	1.33464	1.36434	1.2286	1.21924	1.36264	1.35842	1.30019	1.30335	1.23233	1.21662	1.27716	1.29524	1.30826	1.30051	1.28958	1.27718	1.25418	1.29608	1.32544	1.28609	1.26752	1.2693
	54	1.26241	1.24763	1.32932	1.34624	1.22574	1.225	1.35759	1.35004	1.28941	1.28869	1.23962	1.22771	1.27336	1.29092	1.30459	1.2963	1.28076	1.26943	1.25736	1.29703	1.31498	1.27726	1.25601	1.25746
	55	1.25451	1.24647	1.31791	1.33244	1.22581	1.22429	1.35712	1.34112	1.28102	1.27479	1.2448	1.23026	1.26706	1.28307	1.29184	1.2884	1.27294	1.26276	1.24785	1.29182	1.30238	1.26738	1.24377	1.24653
	56	1.24569	1.24378	1.31206	1.32821	1.22095	1.21807	1.35794	1.32908	1.27025	1.26972	1.25515	1.23992	1.26547	1.28109	1.29022	1.28804	1.28961	1.26823	1.24024	1.28466	1.29378	1.26163	1.23401	1.23819
	57	1.23789	1.23685	1.30101	1.3164	1.22943	1.21533	1.34535	1.30888	1.26383	1.25475	1.26223	1.24653	1.25177	1.27317	1.2885	1.27759	1.30553	1.28061	1.24819	1.28672	1.28619	1.24859	1.22357	1.22827
	58	1.23446	1.23406	1.28255	1.29117	1.24191	1.22658	1.32196	1.28561	1.24533	1.23871	1.27822	1.25817	1.24412	1.27002	1.28226	1.27107	1.3211	1.29305	1.26952	1.30009	1.27141	1.23635	1.21185	1.22081
	59	1.24685	1.23737	1.27375	1.2766	1.25008	1.22713	1.30697	1.26135	1.21576	1.22692	1.28701	1.26501	1.23304	1.2585	1.26973	1.27056	1.32798	1.29874	1.29431	1.31111	1.24913	1.2222	1.19823	1.20842
	60	1.24703	1.2274	1.2479	1.24898	1.25635	1.22475	1.29469	1.24662	1.19471	1.21252	1.29476	1.27163	1.22246	1.25029	1.26516	1.27485	1.32065	1.28884	1.29389	1.30159	1.22795	1.20367	1.18985	1.19711
	61	1.23734	1.21702	1.24615	1.24102	1.25171	1.22351	1.27086	1.23097	1.18889	1.19468	1.28471	1.26625	1.20034	1.22463	1.25588	1.25615	1.31196	1.27679	1.27533	1.27748	1.20807	1.18789	1.17443	1.18215
	62	1.21428	1.20245	1.24557	1.243	1.2436	1.21262	1.25637	1.21606	1.18623	1.19336	1.28155	1.26839	1.2048	1.21973	1.25688	1.26356	1.31586	1.27511	1.27621	1.27327	1.20562	1.19585	1.16976	1.17539
	63	1.19704	1.1926	1.23493	1.23718	1.22367	1.19229	1.24166	1.19612	1.18637	1.18363	1.28186	1.27385	1.19279	1.2067	1.25695	1.2725	1.31046	1.26998	1.27318	1.26156	1.18995	1.19019	1.15949	1.16429
	64	1.20234	1.19587	1.22802	1.22917	1.21426	1.19288	1.24432	1.19839	1.18102	1.17318	1.28514	1.27385	1.17012	1.18444	1.25261	1.26953	1.31284	1.26775	1.27387	1.25644	1.17014	1.17539	1.14693	1.15137
	65	1.19596	1.19188	1.22951	1.23008	1.2086	1.19744	1.24379	1.19538	1.17147	1.16227	1.28708	1.26982	1.15932	1.17002	1.23265	1.2603	1.31464	1.26645	1.25419	1.24389	1.15771	1.1693	1.14557	1.14631
	66	1.18584	1.18582	1.20236	1.21059	1.19337	1.1846	1.20975	1.16808	1.14862	1.13558	1.28029	1.26072	1.13403	1.14462	1.21771	1.24453	1.30863	1.25651	1.24282	1.22736	1.13804	1.15043	1.12599	1.12759
	67	1.18315	1.17496	1.16804	1.17713	1.18092	1.17734	1.17301	1.13448	1.13083	1.10974	1.28204	1.26356	1.11527	1.12617	1.22233	1.24607	1.29422	1.26121	1.24858	1.21122	1.11018	1.12411	1.10042	1.10934
	68	1.1717	1.15185	1.13217	1.14633	1.17902	1.16289	1.1504	1.10035	1.10835	1.0704	1.28137	1.26464	1.08899	1.09918	1.20792	1.22666	1.26899	1.24861	1.25501	1.19876	1.08068	1.09905	1.0786	1.09221
	69	1.15553	1.13162	1.10259	1.11522	1.18104	1.15463	1.12023	1.07638	1.06811	1.0311	1.27004	1.25852	1.06127	1.07046	1.17978	1.20229	1.24619	1.23012	1.2304	1.17685	1.05314	1.08094	1.05814	1.07369
	70	1.15507	1.12599	1.08014	1.09023	1.17011	1.14643	1.09035	1.06171	1.04279	1.00122	1.26884	1.26212	1.04065	1.04856	1.16818	1.19371	1.23637	1.22063	1.21713	1.16441	1.0251	1.05997	1.04207	1.05788
	71	1.15776	1.11888	1.0694	1.07515	1.16482	1.13775	1.06284	1.04106	1.03773	0.979651	1.26455	1.25718	1.02343	1.02871	1.15904	1.18775	1.23354	1.21174	1.20276	1.15206	0.996318	1.03589	1.02352	1.0412
	72	1.15667	1.11244	1.05324	1.05364	1.14281	1.12938	1.04657	1.02117	1.02041	0.952906	1.25584	1.25505	0.98649	0.996277	1.13406	1.16703	1.21373	1.19406	1.18426	1.12854	0.967691	1.01028	1.00129	1.0169
	73	1.12737	1.09985	1.03692	1.03593	1.13596	1.12491	1.02831	0.988598	1.00066	0.932442	1.25009	1.254	0.962034	0.968851	1.11845	1.14868	1.21191	1.17799	1.16849	1.11141	0.948524	0.994246	0.980258	0.997099
	74	1.10801	1.08739	1.03181	1.03093	1.11535	1.10486	1.01531	0.977333	0.980229	0.911107	1.24039	1.2459	0.937601	0.942411	1.09792	1.13058	1.19595	1.16653	1.15789	1.09571	0.930197	0.978663	0.957738	0.975873
	75	1.10684	1.07662	1.01503	1.02151	1.0993	1.08506	0.99069	0.962825	0.96482	0.892958	1.23524	1.24256	0.923641	0.922657	1.08088	1.11346	1.1726	1.15467	1.14773	1.07368	0.908718	0.958314	0.938763	0.959603
	76	1.08219	1.03757	0.97426	0.983155	1.09767	1.08078	0.960342	0.931832	0.931542	0.862014	1.22832	1.23802	0.892988	0.890698	1.05607	1.08841	1.15191	1.12512	1.12232	1.05425	0.881631	0.934742	0.91599	0.940339
	77	1.07128	1.03345	0.948291	0.96239	1.09863	1.08767	0.949318	0.907197	0.913696	0.827633	1.2204	1.23183	0.861486	0.857735	1.03184	1.06913	1.14068	1.1112	1.10778	1.04857	0.859377	0.916055	0.894262	0.918341
	78	1.05149	1.02708	0.92288	0.934767	1.07445	1.06732	0.940135	0.871685	0.890069	0.794344	1.2162	1.22702	0.824933	0.818072	0.999956	1.0521	1.11992	1.09843	1.09664	1.03345	0.836038	0.897348	0.87578	0.900777
	79	1.05445	1.03044	0.914635	0.936261	1.06284	1.05448	0.933422	0.850902	0.886849	0.768751	1.21118	1.2206	0.806407	0.794411	0.984344	1.04174	1.09379	1.08434	1.08956	1.01385	0.812019	0.880246	0.862418	0.887878
	80	1.05305	1.0303	0.901576	0.927931	1.06123	1.04931	0.922171	0.824468	0.887321	0.750264	1.20436	1.21347	0.790589	0.773781	0.961952	1.03267	1.075	1.07208	1.0765	0.991259	0.793667	0.86804	0.85279	0.879501
	81	1.03822	1.02277	0.868314	0.892408	1.04662	1.03449	0.885108	0.791664	0.875857	0.722704	1.19995	1.21415	0.761829	0.744986	0.937937	1.01299	1.05227	1.08274	1.06672	0.993528	0.768022	0.847273	0.831041	0.855274
	82	1.01696	0.983347	0.840399	0.858472	1.02925	1.01732	0.850051	0.757894	0.850319	0.686397	1.19233	1.21162	0.737769	0.718925	0.914481	0.991645	1.00997	1.04682	1.06523	0.965132	0.741529	0.822831	0.809133	0.835215
	83	0.989588	0.94391	0.803751	0.82369	1.0103	1.00021	0.815917	0.728353	0.811244	0.646004	1.1734	1.19456	0.709851	0.688343	0.881601	0.963881	0.970029	1.01068	1.03511	0.930957	0.708363	0.79085	0.780436	0.805437
	84	0.967737	0.926856	0.764873	0.788343	0.984998	0.965978	0.774271	0.698061	0.778761	0.60773	1.16327	1.18632	0.670154	0.64856	0.840504	0.925616	0.922628	0.978687	1.01598	0.896075	0.666456	0.749268	0.737353	0.764247
	85	0.936837	0.901073	0.718831	0.747722	0.961426	0.941316	0.734461	0.673411	0.713625	0.564349	1.14524	1.16955	0.628078	0.606072	0.802876	0.890803	0.873164	0.94343	0.982486	0.865678	0.622022	0.704827	0.694031	0.724339
	86	0.912057	0.871938	0.680909	0.710363	0.926943	0.917746	0.693981	0.638498	0.676479	0.527104	1.11557	1.14286	0.586934	0.56756	0.768451	0.865245	0.832349	0.916968	0.961275	0.84066	0.594466	0.67932	0.658471	0.690553
	87	0.872713	0.845633	0.643742	0.672961	0.897583	0.879225	0.642473	0.584536	0.645166	0.493547	1.08219	1.11368	0.54886	0.532579	0.736611	0.826296	0.796097	0.887647	0.921955	0.796491	0.563206	0.64725	0.620345	0.653534
	88	0.822322	0.80261	0.615229	0.639003	0.867664	0.835566	0.60168	0.53864	0.598257	0.462216	1.04821	1.08251	0.509377	0.495663	0.695782	0.773125	0.75244	0.843526	0.881218	0.753525	0.524208	0.609581	0.578119	0.613053
	89	0.765047	0.749318	0.569345	0.589165	0.816912	0.784791	0.556874	0.487705	0.560214	0.424889	1.0049	1.03563	0.472805	0.456626	0.650716	0.724745	0.69864	0.799739	0.839374	0.71105	0.487971	0.567902	0.540789	0.577715
	90	0.723863	0.708268	0.528471	0.548007	0.770339	0.73342	0.515326	0.447974	0.537621	0.39382	0.96394	0.995763	0.434993	0.418441	0.600967	0.672884	0.642749	0.757064	0.797443	0.672242	0.452704	0.529406	0.499484	0.538295
	91	0.693801	0.674022	0.498006	0.518379	0.727926	0.689932	0.469043	0.417035	0.499656	0.354165	0.922766	0.957194	0.395952	0.377065	0.550535	0.623786	0.584884	0.707567	0.751036	0.630971	0.41126	0.487121	0.45712	0.496728
	92	0.637774	0.619638	0.454491	0.472905	0.673846	0.639536	0.425113	0.382312	0.453462	0.314392	0.873982	0.913088	0.353218	0.334215	0.502169	0.569775	0.528445	0.645318	0.694103	0.584024	0.368457	0.440281	0.414132	0.453198
	93	0.585454	0.575728	0.419501	0.435631	0.616575	0.58086	0.383844	0.347217	0.433388	0.290151	0.815236	0.852372	0.31622	0.298885	0.461934	0.535243	0.478683	0.580965	0.656503	0.541472	0.334804	0.401366	0.376473	0.414464
	94	0.542306	0.5304	0.38261	0.39325	0.545266	0.516909	0.336039	0.305904	0.383597	0.255327	0.757078	0.792768	0.277787	0.261746	0.413821	0.486726	0.421801	0.51738	0.599326	0.488666	0.298924	0.360836	0.333827	0.37305
	95	0.474767	0.464954	0.338185	0.344531	0.47307	0.450314	0.295966	0.262363	0.335043	0.216911	0.692058	0.725422	0.246367	0.229699	0.367586	0.428969	0.355835	0.44891	0.528537	0.420712	0.269299	0.325792	0.293453	0.333498
	96	0.422614	0.41347	0.307224	0.3114	0.391996	0.38716	0.263079	0.224992	0.29784	0.188658	0.618659	0.650779	0.218842	0.201158	0.318382	0.377072	0.305228	0.395208	0.461842	0.372194	0.245898	0.295748	0.253562	0.294896
	97	0.372392	0.381123	0.278686	0.273135	0.332873	0.329307	0.229649	0.188249	0.252006	0.159719	0.534526	0.56247	0.185926	0.171178	0.266606	0.319762	0.256713	0.340984	0.389698	0.320291	0.213788	0.259272	0.21256	0.250797
	98	0.32042	0.347119	0.241311	0.226494	0.275069	0.265645	0.18964	0.146992	0.203357	0.129739	0.450191	0.471415	0.150987	0.140378	0.208519	0.250529	0.214388	0.292292	0.321619	0.272861	0.180405	0.219407	0.168121	0.203226
	99	0.257893	0.301583	0.184332	0.162137	0.207551	0.200962	0.134711	0.103772	0.150363	0.097466	0.355062	0.366369	0.11226	0.105384	0.155062	0.185575	0.174038	0.244176	0.242853	0.21733	0.137457	0.168007	0.124	0.150914
	100	0.176283	0.203633	0.10232	0.083525	0.132025	0.135401	0.068414	0.057443	0.085385	0.060048	0.23176	0.233339	0.066116	0.064799	0.100663	0.112982	0.129953	0.173993	0.156231	0.157651	0.078224	0.093454	0.070723	0.083394

## Sheet: 8B
	RNA metrics for human pre-natal PFC and adult DLPFC tissue (PRJNA595606)
	Normalized position	Normalized coverage
		SRR10689468	SRR10689469	SRR10689470	SRR10689471	SRR10689472	SRR10689473	SRR10689474	SRR10689475	SRR10689476	SRR10689477	SRR10689479	SRR10689480	SRR10689481	SRR10689482	SRR10689483	SRR10689484	SRR10689485	SRR10689486	SRR10689487	SRR10689488
	0	0.053723	0.060718	0.043684	0.097674	0.064084	0.062872	0.047558	0.063036	0.061017	0.064432	0.06039	0.080094	0.069503	0.067107	0.065235	0.096287	0.081947	0.067732	0.065352	0.127497
	1	0.081102	0.124939	0.07149	0.170352	0.101791	0.126971	0.085272	0.131923	0.117499	0.133741	0.114049	0.161498	0.13139	0.138076	0.124187	0.178467	0.143184	0.143399	0.126171	0.210367
	2	0.132081	0.214057	0.123842	0.272339	0.168694	0.215904	0.155243	0.230818	0.211023	0.230516	0.208438	0.27387	0.227919	0.240406	0.222172	0.291124	0.243566	0.252645	0.228043	0.316362
	3	0.200569	0.308949	0.20521	0.382093	0.25522	0.320617	0.258753	0.339677	0.332906	0.341036	0.325622	0.38064	0.346703	0.350232	0.341195	0.406311	0.367228	0.368644	0.35221	0.4113
	4	0.261397	0.400868	0.280875	0.473409	0.330792	0.415066	0.349897	0.43271	0.439434	0.438374	0.427548	0.477552	0.452325	0.451464	0.444892	0.498471	0.467894	0.466916	0.461263	0.495897
	5	0.320964	0.486555	0.35765	0.540786	0.405505	0.500316	0.437457	0.514643	0.536934	0.52251	0.518419	0.556017	0.549432	0.534046	0.54013	0.57382	0.563698	0.546566	0.560649	0.574028
	6	0.378516	0.561775	0.423911	0.599217	0.474315	0.572182	0.514443	0.577125	0.622272	0.59606	0.599935	0.618854	0.634916	0.601576	0.626622	0.63158	0.647226	0.613447	0.644763	0.645502
	7	0.428317	0.618764	0.483542	0.649804	0.532666	0.636728	0.582087	0.628643	0.704727	0.654837	0.674467	0.67059	0.712122	0.656303	0.705355	0.682303	0.715511	0.66919	0.721626	0.695381
	8	0.479038	0.680465	0.540791	0.711303	0.585286	0.69837	0.642271	0.680449	0.781441	0.707721	0.748031	0.72697	0.78271	0.712106	0.782114	0.734414	0.781189	0.723297	0.794161	0.751658
	9	0.521214	0.733747	0.582901	0.752391	0.630726	0.747062	0.688923	0.733755	0.848276	0.762268	0.808937	0.763958	0.843309	0.760047	0.845545	0.774173	0.834384	0.768195	0.85576	0.786209
	10	0.559338	0.772095	0.623595	0.781935	0.672071	0.783244	0.727757	0.781963	0.891941	0.80814	0.851904	0.797387	0.88694	0.802698	0.888327	0.813599	0.872155	0.808658	0.898862	0.823976
	11	0.595899	0.80648	0.665091	0.819301	0.712577	0.820372	0.764966	0.82903	0.940591	0.85456	0.900073	0.830337	0.935325	0.843886	0.933798	0.855005	0.91687	0.850312	0.946595	0.854379
	12	0.628482	0.837191	0.701801	0.857202	0.745168	0.854404	0.798928	0.863403	0.970802	0.891281	0.932692	0.867945	0.969341	0.883424	0.966425	0.887519	0.950488	0.8861	0.978685	0.890189
	13	0.659323	0.867237	0.733765	0.885	0.772768	0.885963	0.834029	0.88115	0.992275	0.913263	0.952049	0.895831	0.991733	0.912753	0.993106	0.906522	0.974434	0.910078	1.00561	0.921389
	14	0.6852	0.906362	0.761817	0.905786	0.795507	0.91444	0.861839	0.915231	1.01509	0.947862	0.974266	0.929367	1.01619	0.942928	1.01973	0.93965	1.00311	0.944418	1.03	0.934608
	15	0.707929	0.939786	0.786699	0.919022	0.819198	0.941398	0.883189	0.951054	1.03111	0.980097	0.9911	0.966879	1.03278	0.970131	1.03481	0.969892	1.02203	0.983658	1.04531	0.944539
	16	0.732145	0.967619	0.813675	0.943805	0.847054	0.970271	0.908458	0.971205	1.04959	1.00125	1.00514	0.987951	1.04793	0.990513	1.0494	0.984116	1.0363	1.00366	1.05988	0.972
	17	0.760488	0.999364	0.837517	0.981249	0.872971	0.998309	0.930588	0.966723	1.06045	0.986257	1.01514	0.97011	1.05931	0.979883	1.06523	0.969964	1.04247	0.998695	1.07156	0.990453
	18	0.775617	1.00621	0.853141	0.996836	0.885766	1.00753	0.945352	0.971484	1.06826	0.987297	1.02043	0.969684	1.06659	0.978255	1.07204	0.966204	1.04892	0.999176	1.07841	0.991892
	19	0.797019	1.01444	0.871571	1.00811	0.906576	1.01931	0.964994	0.992014	1.08646	1.00057	1.03474	0.982194	1.08352	0.991771	1.08672	0.982619	1.06362	1.01248	1.09173	1.00759
	20	0.817618	1.03589	0.886577	1.01447	0.925257	1.03021	0.987728	1.00977	1.10339	1.01103	1.05096	0.997626	1.09725	0.996818	1.09887	0.992339	1.07458	1.0268	1.10551	1.02817
	21	0.836412	1.04954	0.902954	1.02217	0.941528	1.04759	1.00161	1.01589	1.11575	1.01999	1.06557	1.00948	1.11073	1.00778	1.11287	0.99662	1.08637	1.03299	1.11521	1.04051
	22	0.852458	1.06012	0.917771	1.02578	0.957092	1.06021	1.01818	1.01303	1.12844	1.01961	1.08212	1.01548	1.12495	1.00981	1.12759	0.993795	1.09988	1.02993	1.12968	1.04557
	23	0.869317	1.0712	0.936138	1.04266	0.969057	1.06951	1.0327	1.0239	1.1505	1.02738	1.10154	1.02233	1.14698	1.01997	1.14615	0.996722	1.11773	1.04014	1.14588	1.05187
	24	0.878737	1.07949	0.945516	1.05174	0.976986	1.07356	1.03827	1.03402	1.1623	1.038	1.11694	1.02884	1.15953	1.03112	1.15672	1.00196	1.12945	1.04296	1.15461	1.05499
	25	0.885912	1.08624	0.959403	1.07041	0.986237	1.07891	1.04691	1.03363	1.16652	1.05225	1.12425	1.02586	1.16284	1.02809	1.15974	0.996817	1.12997	1.04528	1.16019	1.05973
	26	0.896693	1.08388	0.973611	1.07045	0.997566	1.08655	1.06156	1.04138	1.17272	1.05835	1.13117	1.03211	1.1667	1.02967	1.16552	0.994755	1.13401	1.04984	1.1667	1.04415
	27	0.897951	1.0695	0.975026	1.04529	0.99995	1.07848	1.06448	1.03389	1.16707	1.05698	1.12884	1.02409	1.15757	1.01907	1.15849	0.985231	1.12699	1.03957	1.16511	1.04318
	28	0.907306	1.07155	0.981867	1.03753	1.00732	1.07483	1.0672	1.03066	1.16965	1.05926	1.13477	1.02086	1.1596	1.02054	1.15984	0.983953	1.1296	1.03735	1.16962	1.04376
	29	0.920005	1.07589	0.99328	1.03873	1.01349	1.08491	1.06888	1.03148	1.17783	1.05566	1.14418	1.01521	1.16421	1.02365	1.16858	0.986727	1.13627	1.03695	1.17903	1.04697
	30	0.936922	1.0946	1.01346	1.05995	1.02896	1.09952	1.08122	1.03731	1.18606	1.06141	1.15664	1.02516	1.17158	1.03289	1.18101	0.993905	1.14955	1.04682	1.19396	1.05777
	31	0.952824	1.10288	1.02849	1.07419	1.04377	1.10953	1.09306	1.0342	1.19761	1.05773	1.16852	1.02004	1.18001	1.04191	1.19341	0.999299	1.16305	1.05255	1.20696	1.06078
	32	0.962301	1.11412	1.03751	1.08263	1.0554	1.11584	1.09956	1.0483	1.19993	1.06975	1.17629	1.0258	1.18203	1.04584	1.19718	1.00717	1.16723	1.0589	1.21155	1.07436
	33	0.96567	1.1075	1.04147	1.06465	1.0579	1.10373	1.10033	1.04763	1.19371	1.07126	1.17429	1.0271	1.17724	1.0454	1.19202	0.998673	1.16436	1.06021	1.20751	1.07018
	34	0.975408	1.10107	1.04368	1.0598	1.06269	1.09775	1.10192	1.04429	1.19188	1.06514	1.17644	1.01996	1.17611	1.04447	1.1905	0.993914	1.1647	1.05687	1.20567	1.06365
	35	0.983139	1.09496	1.0452	1.05411	1.06461	1.09642	1.10295	1.04537	1.18877	1.07223	1.17689	1.02172	1.17634	1.04867	1.18982	0.997462	1.15918	1.06249	1.20314	1.05514
	36	0.985655	1.0902	1.04823	1.04032	1.0599	1.08647	1.10345	1.04274	1.1863	1.06695	1.17747	1.01443	1.17301	1.04358	1.18976	0.997444	1.15657	1.06177	1.20058	1.04739
	37	0.998222	1.07096	1.06099	1.04558	1.06729	1.07523	1.10535	1.03631	1.18617	1.06076	1.17831	1.00877	1.17376	1.03345	1.18835	0.993409	1.15711	1.05339	1.19649	1.05259
	38	1.01635	1.07854	1.07706	1.04795	1.08015	1.0891	1.11474	1.04171	1.19835	1.06754	1.18991	1.01038	1.1868	1.03228	1.19564	0.996209	1.16654	1.0583	1.20565	1.05747
	39	1.02997	1.0824	1.08657	1.04411	1.09037	1.08769	1.12253	1.0474	1.20226	1.06913	1.1962	1.01911	1.19675	1.04214	1.20191	0.995095	1.16576	1.06787	1.20829	1.05354
	40	1.04548	1.09699	1.09726	1.05389	1.10599	1.09468	1.13206	1.05499	1.20817	1.07535	1.20496	1.02548	1.20192	1.05133	1.20729	1.00093	1.16423	1.07421	1.21612	1.06538
	41	1.05294	1.11057	1.10518	1.04427	1.11659	1.09786	1.13877	1.06043	1.20278	1.08831	1.20549	1.03483	1.20287	1.06146	1.21016	1.01524	1.16724	1.08087	1.21603	1.0836
	42	1.05797	1.11485	1.11009	1.02824	1.11766	1.0936	1.14579	1.06153	1.20436	1.0894	1.20628	1.03988	1.20339	1.0614	1.20995	1.00831	1.17292	1.07541	1.21356	1.07174
	43	1.0698	1.11056	1.11843	1.0298	1.12477	1.08572	1.15314	1.06377	1.20098	1.08732	1.20338	1.0328	1.19908	1.06091	1.2044	0.998965	1.1749	1.07279	1.20728	1.06706
	44	1.08658	1.11721	1.13036	1.05794	1.13801	1.09167	1.15966	1.06614	1.20181	1.08403	1.20374	1.03674	1.20166	1.05878	1.20389	1.00719	1.18038	1.07274	1.20511	1.08372
	45	1.10268	1.1177	1.13838	1.05417	1.14449	1.08765	1.16403	1.07266	1.20421	1.08277	1.20707	1.04584	1.20026	1.06481	1.2021	1.01544	1.18458	1.07421	1.20244	1.08137
	46	1.10946	1.11841	1.14228	1.06334	1.14637	1.09103	1.1647	1.07236	1.20237	1.08421	1.20599	1.04558	1.19145	1.06661	1.19873	1.01838	1.17808	1.0767	1.20169	1.08753
	47	1.1197	1.11911	1.1502	1.05015	1.14943	1.08599	1.17061	1.07712	1.20315	1.08095	1.20598	1.0517	1.19222	1.06979	1.19825	1.01894	1.1809	1.07525	1.20514	1.08077
	48	1.13437	1.10648	1.16029	1.04186	1.15471	1.0814	1.17651	1.07563	1.2107	1.07474	1.21105	1.04815	1.19874	1.05786	1.20423	1.02192	1.18824	1.06753	1.21174	1.07432
	49	1.14382	1.10245	1.17039	1.0507	1.15927	1.08031	1.18125	1.07902	1.20866	1.07723	1.216	1.04557	1.20112	1.05337	1.20534	1.01943	1.18357	1.06471	1.21199	1.06151
	50	1.15748	1.09367	1.1746	1.04429	1.16685	1.0822	1.18508	1.07902	1.20429	1.07752	1.21249	1.03832	1.19502	1.05465	1.19861	1.0121	1.17216	1.06279	1.20607	1.04989
	51	1.17148	1.0865	1.17584	1.04044	1.1725	1.07295	1.18389	1.06863	1.19791	1.06956	1.20192	1.02968	1.18594	1.05177	1.18697	1.00796	1.16535	1.05643	1.19593	1.03654
	52	1.1875	1.09146	1.18797	1.03736	1.18211	1.0667	1.18793	1.06393	1.20004	1.0673	1.20183	1.03592	1.18037	1.05475	1.18212	1.00563	1.16447	1.05254	1.19381	1.03151
	53	1.19924	1.08834	1.2043	1.03539	1.18806	1.06344	1.20784	1.06693	1.21624	1.06411	1.2189	1.03969	1.19153	1.05416	1.19803	1.0093	1.18293	1.05707	1.20666	1.02575
	54	1.20129	1.09011	1.21607	1.03294	1.18974	1.06636	1.21301	1.0631	1.21063	1.06244	1.21644	1.03651	1.1834	1.05207	1.19126	1.00656	1.17866	1.05331	1.19983	1.03325
	55	1.2019	1.07637	1.21763	1.02485	1.19204	1.05488	1.21415	1.05275	1.19607	1.0517	1.20605	1.02046	1.17401	1.03842	1.17631	0.995399	1.17022	1.03619	1.1847	1.02764
	56	1.21224	1.0543	1.2207	1.03198	1.20297	1.04608	1.21529	1.05246	1.18974	1.04122	1.19995	1.01596	1.17691	1.03402	1.16941	0.987387	1.16963	1.02917	1.17874	1.02815
	57	1.22638	1.04301	1.22863	1.02693	1.21673	1.04303	1.2173	1.05103	1.18706	1.03965	1.20002	1.01666	1.17806	1.03472	1.17024	0.991367	1.16807	1.02865	1.17705	1.03687
	58	1.23149	1.04559	1.23429	1.02468	1.21823	1.03995	1.21993	1.04313	1.1917	1.0408	1.20749	1.02669	1.18129	1.03516	1.17591	0.995724	1.17391	1.02515	1.18032	1.04647
	59	1.23834	1.05606	1.23821	1.03189	1.21864	1.04677	1.21923	1.04821	1.18972	1.05381	1.20475	1.03496	1.18038	1.03831	1.17182	1.00133	1.17304	1.03405	1.17736	1.05045
	60	1.24891	1.07804	1.24972	1.0434	1.22116	1.06101	1.22289	1.05681	1.19245	1.05966	1.20471	1.03653	1.18632	1.04663	1.17561	1.00818	1.17702	1.04205	1.1775	1.05148
	61	1.25448	1.07443	1.2483	1.05825	1.21702	1.06725	1.22168	1.05426	1.1901	1.0578	1.20353	1.04158	1.17954	1.04964	1.17429	1.01326	1.17563	1.04536	1.17881	1.05379
	62	1.27382	1.08604	1.25598	1.06883	1.22897	1.08321	1.22794	1.07048	1.19068	1.06823	1.20677	1.05036	1.17352	1.0581	1.17688	1.02924	1.16473	1.05633	1.17954	1.06665
	63	1.29128	1.07739	1.26224	1.06469	1.23782	1.07606	1.22769	1.06152	1.18513	1.06984	1.20476	1.03774	1.17002	1.04978	1.17483	1.02713	1.15753	1.05371	1.17719	1.05185
	64	1.30009	1.07553	1.26484	1.06461	1.24105	1.07177	1.22409	1.06269	1.1716	1.07259	1.20086	1.03154	1.15815	1.05122	1.16514	1.03318	1.15357	1.05271	1.17004	1.05279
	65	1.29903	1.07214	1.26787	1.05902	1.23939	1.06694	1.22043	1.08617	1.1532	1.086	1.19089	1.0461	1.14637	1.06673	1.15369	1.05019	1.14704	1.06896	1.15897	1.06182
	66	1.30338	1.07276	1.27767	1.06847	1.24438	1.06411	1.22229	1.09696	1.14953	1.09783	1.18643	1.06417	1.14284	1.07679	1.15356	1.05515	1.14905	1.08336	1.15597	1.05699
	67	1.3083	1.07649	1.29548	1.07477	1.25327	1.0591	1.235	1.08664	1.14998	1.092	1.18361	1.0615	1.14269	1.07786	1.1532	1.05842	1.15156	1.07819	1.1506	1.05158
	68	1.31159	1.07336	1.30717	1.07092	1.2547	1.05709	1.24056	1.09425	1.15374	1.0854	1.1822	1.07666	1.14284	1.07868	1.15612	1.06781	1.15112	1.08216	1.15051	1.05588
	69	1.31437	1.0716	1.3113	1.06974	1.24882	1.06043	1.23692	1.10743	1.15637	1.08998	1.18341	1.08902	1.14434	1.08939	1.15968	1.07698	1.15159	1.08627	1.14996	1.06319
	70	1.32405	1.07296	1.31787	1.05737	1.25631	1.05802	1.24079	1.09781	1.15582	1.07519	1.17959	1.08598	1.14672	1.07678	1.16143	1.07668	1.15555	1.07912	1.1455	1.06324
	71	1.33467	1.08032	1.32553	1.05938	1.26195	1.0617	1.24696	1.08939	1.14831	1.06832	1.17395	1.08292	1.14127	1.07275	1.15116	1.07896	1.1482	1.07356	1.13589	1.07409
	72	1.33788	1.08096	1.32591	1.0657	1.26503	1.05776	1.24369	1.08735	1.13594	1.05939	1.16709	1.08547	1.13363	1.07129	1.13853	1.07275	1.14238	1.06615	1.12721	1.07249
	73	1.34477	1.08889	1.32123	1.08886	1.2645	1.06745	1.24349	1.10148	1.12229	1.06611	1.15649	1.08809	1.13109	1.07451	1.12782	1.07787	1.14151	1.06995	1.11815	1.08479
	74	1.35293	1.09709	1.32174	1.10855	1.26194	1.075	1.24521	1.11617	1.11648	1.082	1.1557	1.10084	1.13104	1.08467	1.12828	1.08593	1.13401	1.07795	1.11586	1.08976
	75	1.36411	1.08791	1.32865	1.1145	1.26632	1.07676	1.24331	1.11696	1.11175	1.07897	1.15175	1.09902	1.12531	1.08443	1.12838	1.07887	1.12814	1.08968	1.11288	1.07787
	76	1.37281	1.09346	1.34418	1.12031	1.26642	1.08093	1.24751	1.11668	1.1184	1.08412	1.1626	1.10203	1.12878	1.09308	1.13756	1.07784	1.13413	1.07951	1.12208	1.09221
	77	1.37484	1.09129	1.34601	1.12365	1.26593	1.08054	1.23761	1.12932	1.11456	1.09324	1.15967	1.11155	1.12281	1.10343	1.13269	1.10293	1.13456	1.0886	1.11655	1.09836
	78	1.38197	1.08475	1.3374	1.11211	1.26957	1.07826	1.22372	1.12315	1.09555	1.09387	1.13502	1.09259	1.10381	1.0973	1.11296	1.09765	1.12191	1.08326	1.09718	1.08295
	79	1.38109	1.09418	1.337	1.10494	1.26552	1.09208	1.22483	1.13684	1.0892	1.11231	1.1257	1.1093	1.0963	1.11185	1.1058	1.11217	1.11829	1.09719	1.09296	1.08059
	80	1.38387	1.1068	1.34214	1.13307	1.26818	1.10418	1.22606	1.15062	1.08402	1.12531	1.1211	1.13024	1.09049	1.13332	1.10266	1.13265	1.11613	1.11471	1.08734	1.09885
	81	1.38808	1.10859	1.33684	1.14044	1.26285	1.10277	1.21718	1.15606	1.06017	1.12921	1.10349	1.13462	1.06086	1.1394	1.07477	1.13457	1.09394	1.11842	1.0579	1.10682
	82	1.39088	1.09934	1.33398	1.12388	1.25677	1.0945	1.21326	1.15549	1.039	1.13148	1.0863	1.14308	1.0342	1.14304	1.05446	1.1489	1.08176	1.12119	1.03564	1.09122
	83	1.38179	1.09465	1.3097	1.11464	1.24797	1.09443	1.19077	1.13638	1.01208	1.12683	1.04867	1.13594	1.00671	1.14474	1.01933	1.14899	1.04758	1.12279	1.00326	1.07547
	84	1.37117	1.09713	1.27436	1.11231	1.22832	1.09203	1.15624	1.12266	0.975084	1.11868	1.00486	1.12363	0.976398	1.13394	0.975439	1.14138	1.01001	1.11756	0.959885	1.08023
	85	1.3517	1.09091	1.25208	1.11007	1.20936	1.09666	1.1333	1.12629	0.947044	1.11005	0.97607	1.12847	0.957607	1.13101	0.948162	1.15402	0.990275	1.11728	0.931432	1.08924
	86	1.33719	1.0895	1.22008	1.1221	1.18964	1.1007	1.10268	1.13748	0.91496	1.1165	0.948129	1.14204	0.937606	1.13633	0.917547	1.1707	0.970465	1.12707	0.904198	1.09461
	87	1.32326	1.09873	1.20046	1.13712	1.16753	1.10676	1.0868	1.14011	0.894946	1.12008	0.920265	1.15276	0.913722	1.14209	0.898248	1.18605	0.950265	1.12619	0.883686	1.10637
	88	1.31516	1.12007	1.18687	1.15711	1.15601	1.12949	1.0736	1.15314	0.873127	1.12644	0.895594	1.17053	0.893224	1.15688	0.877907	1.20551	0.935698	1.135	0.86346	1.12462
	89	1.29943	1.12312	1.15787	1.14898	1.13713	1.1318	1.03466	1.16587	0.841141	1.12754	0.862921	1.19183	0.867434	1.1679	0.845314	1.23626	0.90863	1.14561	0.831137	1.12603
	90	1.25569	1.11439	1.10227	1.1559	1.09476	1.13107	0.982286	1.17995	0.801299	1.14156	0.822827	1.21456	0.831409	1.18044	0.806311	1.25275	0.869936	1.16211	0.791982	1.12826
	91	1.20892	1.12147	1.04449	1.18204	1.05356	1.13798	0.932152	1.19086	0.759982	1.15329	0.783521	1.2305	0.791664	1.20113	0.766	1.26904	0.827645	1.18161	0.750676	1.14333
	92	1.1552	1.13991	0.982535	1.20141	1.00605	1.15929	0.874224	1.19817	0.702147	1.16641	0.726295	1.25071	0.738329	1.22073	0.708071	1.27946	0.778156	1.18955	0.691248	1.16292
	93	1.09073	1.16409	0.912395	1.21646	0.949607	1.18566	0.807814	1.2252	0.649231	1.19285	0.669935	1.28608	0.683299	1.25686	0.654241	1.32022	0.732887	1.206	0.633582	1.18616
	94	1.00739	1.16249	0.829859	1.22488	0.878176	1.1945	0.736685	1.21875	0.58927	1.18578	0.61135	1.28997	0.622834	1.25455	0.594553	1.34611	0.670143	1.20548	0.572884	1.18519
	95	0.908308	1.14697	0.736678	1.22254	0.789252	1.19022	0.656527	1.18993	0.530231	1.16674	0.545113	1.28119	0.564383	1.24162	0.537423	1.357	0.608599	1.19477	0.513759	1.17943
	96	0.789297	1.11434	0.629343	1.2172	0.680254	1.16788	0.565449	1.17104	0.463516	1.14358	0.472847	1.27396	0.495059	1.22703	0.470934	1.37868	0.534448	1.18	0.445215	1.16539
	97	0.632216	1.04309	0.496433	1.17412	0.55248	1.10548	0.450478	1.11755	0.36961	1.08546	0.373466	1.22619	0.394717	1.1735	0.373689	1.35797	0.437222	1.11941	0.348209	1.12291
	98	0.448514	0.914411	0.340679	1.08399	0.394934	0.965673	0.315146	0.988821	0.259798	0.954955	0.261824	1.11279	0.281975	1.04817	0.263724	1.25862	0.31626	0.982818	0.243435	1.02901
	99	0.244465	0.61008	0.176006	0.784999	0.216437	0.652349	0.169788	0.697423	0.146598	0.660659	0.146646	0.802085	0.15871	0.729018	0.148155	0.936229	0.180283	0.676151	0.135064	0.733977
	100	0.097209	0.240761	0.067897	0.357235	0.09073	0.258582	0.073637	0.285717	0.072538	0.25808	0.073888	0.354183	0.079097	0.291207	0.07558	0.421045	0.092094	0.268975	0.066474	0.334173

## Sheet: 8C
	RNA metrics for human fetal FC and cerebellum and adult FC tissue (PRJNA434426)
	Normalized position	Normalized coverage
		SRR6742535	SRR6742536	SRR6742537	SRR6742538	SRR6742539	SRR6742540	SRR6742541	SRR6742542	SRR6742543	SRR6742544	SRR6742545	SRR6742546	SRR6742547	SRR6742548	SRR6742549	SRR6742550	SRR6742551	SRR6742552	SRR6742553	SRR6742554	SRR6742555	SRR6742556	SRR6742557	SRR6742558
	0	0.085015	0.277308	0.085058	0.164022	0.06382	0.252029	0.08186	0.146623	0.079485	0.30219	0.095949	0.144923	0.119025	0.055466	0.061116	0.059033	0.066606	0.062128	0.261422	0.183691	0.198584	0.135735	0.237229	0.210885
	1	0.151619	0.346099	0.156226	0.264153	0.120297	0.354418	0.152317	0.262537	0.146583	0.405791	0.167974	0.238991	0.160969	0.103363	0.11591	0.108045	0.123377	0.105755	0.351738	0.29469	0.307218	0.223688	0.310744	0.292467
	2	0.263061	0.418967	0.287402	0.395702	0.210263	0.445852	0.262885	0.447316	0.251132	0.512594	0.290024	0.377421	0.223719	0.197772	0.205111	0.199323	0.225277	0.195694	0.456229	0.434714	0.443876	0.339094	0.392534	0.380927
	3	0.410176	0.557375	0.443931	0.537759	0.321405	0.540018	0.396211	0.572121	0.381444	0.644348	0.439104	0.508569	0.325229	0.314559	0.305542	0.306934	0.326532	0.31004	0.56683	0.583037	0.582703	0.455207	0.456793	0.490285
	4	0.554494	0.663643	0.603671	0.63776	0.431435	0.61407	0.541954	0.668081	0.494984	0.754245	0.569916	0.630049	0.454978	0.433394	0.423696	0.422756	0.45705	0.43075	0.630935	0.664501	0.650012	0.546779	0.553073	0.576595
	5	0.667392	0.714308	0.712587	0.713801	0.541429	0.723389	0.652913	0.734816	0.585958	0.807911	0.669379	0.704407	0.572318	0.517098	0.526543	0.514289	0.551809	0.516171	0.710857	0.734754	0.724273	0.642739	0.632986	0.670296
	6	0.760369	0.770056	0.793488	0.763866	0.639521	0.811352	0.752048	0.804941	0.672271	0.873893	0.763109	0.728416	0.676544	0.606453	0.608545	0.603574	0.649222	0.60489	0.778681	0.803537	0.803358	0.704719	0.697161	0.729867
	7	0.870841	0.863009	0.906978	0.865464	0.746602	0.878439	0.874804	0.907086	0.770868	0.961406	0.873327	0.847464	0.780267	0.691323	0.708555	0.691709	0.75043	0.698931	0.869365	0.883004	0.897224	0.7702	0.781017	0.815426
	8	0.976861	0.995936	0.98639	0.986156	0.864956	0.958469	1.10453	0.990612	0.898313	1.04178	0.972414	0.954803	0.906136	0.778292	0.801045	0.781253	0.829273	0.789205	0.971961	0.964329	0.992892	0.841822	0.88673	0.893118
	9	1.05164	1.11259	1.04394	1.07052	0.954436	1.06201	1.10267	1.09501	0.993132	1.1104	1.04929	1.02964	1.00501	0.845268	0.864624	0.872324	0.885236	0.865785	1.09353	1.05351	1.06587	0.902989	0.954782	0.954178
	10	1.10598	1.1423	1.07526	1.10029	0.996522	1.10135	1.11258	1.10458	1.01534	1.13077	1.05491	1.0515	1.05806	0.894811	0.910668	0.943293	0.964512	0.939529	1.15476	1.10537	1.10832	0.955304	1.01437	0.998063
	11	1.14314	1.17456	1.11007	1.14385	1.0309	1.13111	1.14668	1.14591	1.02784	1.14865	1.08107	1.10159	1.11559	0.959246	0.971306	1.01866	1.0454	1.01805	1.17661	1.16284	1.14847	1.0007	1.07384	1.05943
	12	1.17222	1.182	1.13565	1.15278	1.07576	1.14611	1.17902	1.21119	1.05456	1.19339	1.12525	1.14378	1.15824	1.00419	1.01765	1.07557	1.09949	1.07319	1.21684	1.16701	1.16609	1.02378	1.09738	1.06696
	13	1.19901	1.14982	1.16526	1.13911	1.10746	1.15226	1.209	1.22064	1.07264	1.2213	1.16362	1.14896	1.18353	1.02306	1.04294	1.09917	1.13735	1.08746	1.22694	1.17752	1.17238	1.03658	1.08392	1.06237
	14	1.23015	1.14101	1.1977	1.13809	1.13535	1.15758	1.24648	1.21698	1.10186	1.19525	1.18995	1.14309	1.2155	1.06633	1.08432	1.11066	1.17298	1.10634	1.21891	1.17861	1.17908	1.05217	1.0971	1.08253
	15	1.21577	1.1547	1.18796	1.12943	1.12648	1.12399	1.24016	1.197	1.10659	1.18775	1.17728	1.11494	1.22632	1.09183	1.10925	1.10223	1.18192	1.11788	1.17787	1.16679	1.18601	1.07081	1.12734	1.08512
	16	1.21297	1.18754	1.19777	1.13905	1.13979	1.16112	1.24235	1.19375	1.11497	1.19423	1.17292	1.16141	1.25413	1.12691	1.14557	1.14984	1.20359	1.16059	1.18736	1.15999	1.18728	1.09546	1.17279	1.12541
	17	1.24933	1.26657	1.23864	1.21966	1.17342	1.16642	1.28833	1.2293	1.1614	1.21143	1.21985	1.21279	1.30164	1.16286	1.17543	1.1956	1.22988	1.19178	1.28693	1.19979	1.22615	1.10547	1.19326	1.14516
	18	1.3081	1.30473	1.29069	1.26179	1.19741	1.22798	1.3192	1.27727	1.21244	1.24136	1.26737	1.26621	1.35774	1.21886	1.20438	1.24083	1.29402	1.23474	1.33259	1.21918	1.2611	1.15475	1.22136	1.17841
	19	1.33898	1.30599	1.32298	1.26575	1.20603	1.279	1.30697	1.28446	1.23931	1.2516	1.27149	1.24095	1.38881	1.25453	1.2342	1.27029	1.33375	1.27608	1.30279	1.22766	1.2571	1.18057	1.25937	1.18252
	20	1.34988	1.30645	1.34084	1.27319	1.23561	1.28744	1.32275	1.28037	1.26148	1.24225	1.27227	1.22889	1.38843	1.23934	1.24394	1.28984	1.35007	1.28241	1.27731	1.21841	1.2233	1.19347	1.28664	1.18304
	21	1.31203	1.26149	1.29213	1.25005	1.24829	1.29289	1.30745	1.29271	1.25626	1.23674	1.26555	1.22196	1.36025	1.27544	1.27661	1.31916	1.38748	1.32069	1.25947	1.24737	1.23186	1.20453	1.30988	1.21546
	22	1.31767	1.27826	1.28292	1.25047	1.25195	1.28443	1.31836	1.27597	1.25556	1.23944	1.2787	1.24332	1.35553	1.29255	1.29378	1.32974	1.38342	1.3451	1.26569	1.26605	1.24944	1.21009	1.29866	1.21337
	23	1.33819	1.29383	1.29455	1.27434	1.27471	1.25819	1.34968	1.29381	1.27995	1.24387	1.30978	1.28009	1.36518	1.29651	1.30379	1.32546	1.3781	1.35574	1.29146	1.26128	1.24804	1.21157	1.28686	1.22182
	24	1.3688	1.3016	1.3219	1.30758	1.28662	1.28351	1.36623	1.29431	1.29958	1.25004	1.3283	1.30637	1.39487	1.31954	1.31709	1.3409	1.4071	1.37181	1.28268	1.26519	1.23877	1.22905	1.31267	1.23093
	25	1.39954	1.34665	1.35241	1.31504	1.29368	1.31087	1.35201	1.29417	1.30867	1.24284	1.31257	1.30109	1.44287	1.32718	1.33083	1.34362	1.41602	1.37197	1.28502	1.2755	1.24596	1.24079	1.32488	1.23982
	26	1.41641	1.3681	1.37937	1.29443	1.28831	1.30313	1.34967	1.28456	1.32232	1.25365	1.30195	1.26879	1.45176	1.34221	1.34503	1.34849	1.42645	1.37502	1.2835	1.29592	1.25904	1.26091	1.32132	1.26446
	27	1.42127	1.38015	1.38554	1.27268	1.27714	1.27004	1.3361	1.25195	1.3154	1.25129	1.29187	1.27047	1.42943	1.35428	1.34077	1.3607	1.43077	1.37929	1.26632	1.29762	1.27492	1.26849	1.32373	1.27721
	28	1.40312	1.36113	1.37163	1.24635	1.2835	1.24125	1.32885	1.23552	1.31429	1.23603	1.28586	1.24214	1.41545	1.33017	1.31777	1.33119	1.40337	1.34823	1.26957	1.25643	1.26349	1.2459	1.31283	1.2574
	29	1.36665	1.33837	1.34815	1.24431	1.28902	1.23567	1.33203	1.23874	1.32514	1.21316	1.27182	1.25317	1.42288	1.33028	1.31642	1.31815	1.38807	1.34926	1.26337	1.23095	1.26261	1.23718	1.31895	1.26398
	30	1.35506	1.32468	1.33294	1.25297	1.30511	1.2246	1.3473	1.24577	1.33521	1.18277	1.26636	1.26505	1.42125	1.34698	1.32524	1.3385	1.39733	1.36653	1.27403	1.23436	1.23658	1.22249	1.299	1.22893
	31	1.34305	1.30958	1.31084	1.26955	1.30919	1.20597	1.33166	1.2458	1.32818	1.17668	1.2747	1.2715	1.43635	1.36187	1.34068	1.36125	1.40948	1.37923	1.26195	1.25155	1.26107	1.22425	1.28696	1.23018
	32	1.31874	1.26624	1.29495	1.26073	1.29442	1.1947	1.30163	1.23777	1.30624	1.17853	1.27625	1.27248	1.4205	1.36944	1.34159	1.36583	1.4168	1.38444	1.20007	1.24875	1.26957	1.22433	1.26771	1.23528
	33	1.29112	1.24597	1.28384	1.26341	1.27895	1.20286	1.29181	1.2372	1.29519	1.18326	1.26946	1.28263	1.39594	1.37246	1.33935	1.37184	1.41778	1.38438	1.17441	1.24813	1.26059	1.21843	1.26831	1.23785
	34	1.25622	1.23187	1.2571	1.26581	1.28843	1.2118	1.29578	1.23978	1.29371	1.17812	1.27505	1.2698	1.39063	1.36695	1.33928	1.37394	1.40432	1.37998	1.19019	1.22899	1.24819	1.21808	1.26362	1.23126
	35	1.25496	1.2519	1.25791	1.26453	1.2901	1.23436	1.28786	1.24338	1.29417	1.16151	1.28944	1.24791	1.3659	1.36745	1.34561	1.3691	1.38271	1.37793	1.19914	1.22049	1.237	1.22015	1.25506	1.22646
	36	1.24999	1.24175	1.24662	1.24643	1.28434	1.24875	1.26984	1.26636	1.27609	1.20244	1.26892	1.2422	1.35041	1.36681	1.34231	1.37204	1.38315	1.36909	1.21721	1.23489	1.25952	1.21516	1.28058	1.24855
	37	1.24867	1.25958	1.24731	1.23043	1.28354	1.23101	1.26953	1.22458	1.26696	1.17368	1.23991	1.22429	1.35566	1.3546	1.33278	1.35859	1.36956	1.35983	1.25606	1.21808	1.25045	1.2031	1.29408	1.2498
	38	1.22653	1.25428	1.2221	1.20061	1.29093	1.21726	1.27087	1.19285	1.25606	1.16029	1.21721	1.20465	1.35456	1.34121	1.32478	1.33225	1.35383	1.35842	1.2424	1.20396	1.22899	1.18754	1.29025	1.23241
	39	1.24947	1.24103	1.2361	1.18664	1.30008	1.21898	1.28112	1.19377	1.25726	1.17302	1.25228	1.21582	1.3646	1.35104	1.34056	1.33172	1.35138	1.35499	1.23478	1.20427	1.20275	1.2012	1.28287	1.22693
	40	1.25826	1.23402	1.24506	1.18164	1.28022	1.22768	1.25564	1.18411	1.2585	1.18028	1.25912	1.20198	1.36553	1.33628	1.33266	1.30453	1.33014	1.32713	1.24039	1.18114	1.18283	1.2014	1.28184	1.22933
	41	1.28503	1.22741	1.28665	1.16372	1.27353	1.20097	1.24711	1.17763	1.25945	1.20177	1.24759	1.19425	1.35275	1.33536	1.32606	1.28733	1.33086	1.30654	1.21387	1.16005	1.1462	1.18263	1.24609	1.19511
	42	1.29905	1.22833	1.31183	1.18171	1.28075	1.19595	1.2605	1.17049	1.2811	1.20307	1.27697	1.21223	1.34124	1.33657	1.3182	1.29523	1.34671	1.30163	1.22611	1.16146	1.14714	1.18029	1.22369	1.17228
	43	1.26772	1.18255	1.28188	1.17433	1.25734	1.2022	1.24713	1.17583	1.27971	1.17849	1.27209	1.20189	1.32489	1.31721	1.30179	1.28187	1.33764	1.29576	1.24924	1.16417	1.15597	1.15742	1.20806	1.16163
	44	1.23301	1.17452	1.24166	1.17701	1.24568	1.1807	1.24801	1.20178	1.26751	1.16173	1.26323	1.20399	1.30597	1.29391	1.27782	1.2565	1.3122	1.27689	1.24986	1.15159	1.14966	1.13913	1.20836	1.15745
	45	1.22754	1.17591	1.22441	1.17234	1.24323	1.15151	1.25444	1.1589	1.26528	1.12482	1.25962	1.17896	1.29688	1.28402	1.27486	1.24394	1.30061	1.25653	1.23544	1.14786	1.13614	1.12362	1.19478	1.14234
	46	1.20661	1.17826	1.2049	1.1717	1.22267	1.13745	1.23691	1.12772	1.24625	1.12275	1.24019	1.16427	1.27479	1.26841	1.26961	1.23561	1.27328	1.23274	1.19864	1.17945	1.13699	1.13734	1.17381	1.16586
	47	1.19973	1.13756	1.18841	1.146	1.21993	1.13725	1.21975	1.11465	1.23888	1.1036	1.20478	1.14834	1.26138	1.24781	1.25648	1.22569	1.24818	1.21581	1.16589	1.16733	1.13168	1.13163	1.15334	1.15299
	48	1.19531	1.14524	1.18788	1.14679	1.21647	1.13135	1.22252	1.11584	1.23395	1.08791	1.19018	1.14122	1.26291	1.24183	1.25111	1.23123	1.24183	1.2235	1.14607	1.14912	1.13526	1.13637	1.16506	1.13402
	49	1.18667	1.15584	1.18128	1.15273	1.20349	1.13112	1.21178	1.16003	1.2234	1.10258	1.19097	1.13691	1.27095	1.25344	1.25242	1.22252	1.24111	1.22674	1.1588	1.13975	1.12045	1.13545	1.18356	1.12056
	50	1.17502	1.17116	1.16163	1.14837	1.20009	1.14029	1.18843	1.15664	1.21593	1.09407	1.18864	1.129	1.25804	1.2365	1.2323	1.2069	1.22999	1.22494	1.15936	1.14834	1.127	1.13992	1.19811	1.1255
	51	1.17214	1.16418	1.1534	1.14637	1.20228	1.15716	1.18809	1.15431	1.2142	1.07052	1.2085	1.16003	1.25767	1.23912	1.22638	1.20288	1.23591	1.24202	1.11554	1.15727	1.11764	1.15511	1.22333	1.17458
	52	1.16102	1.13306	1.13557	1.15111	1.19925	1.12556	1.18547	1.13684	1.20041	1.09454	1.21102	1.17757	1.26025	1.24946	1.2404	1.2085	1.23895	1.2497	1.1194	1.17119	1.13302	1.15417	1.21503	1.18243
	53	1.16446	1.17785	1.14937	1.18102	1.24181	1.13367	1.1822	1.11699	1.23568	1.11561	1.20158	1.19518	1.24345	1.25059	1.25626	1.24	1.23339	1.27251	1.12691	1.19404	1.17535	1.19744	1.20733	1.2164
	54	1.14034	1.20498	1.13028	1.15593	1.22667	1.12917	1.15889	1.09532	1.20774	1.14542	1.16288	1.18721	1.21257	1.23253	1.23844	1.21332	1.19901	1.24465	1.1521	1.1933	1.18055	1.1979	1.17416	1.2243
	55	1.12708	1.2347	1.10651	1.15982	1.22196	1.12444	1.14397	1.11243	1.18655	1.13996	1.12415	1.20921	1.19469	1.21392	1.20766	1.20055	1.15916	1.21639	1.1771	1.16099	1.17876	1.19685	1.15166	1.20549
	56	1.1403	1.19192	1.10274	1.14838	1.23038	1.10168	1.15012	1.11389	1.20596	1.11511	1.12534	1.19096	1.18004	1.21772	1.20402	1.19636	1.14014	1.22216	1.16011	1.13045	1.15738	1.17715	1.1266	1.17931
	57	1.13736	1.16198	1.10642	1.13951	1.22868	1.08964	1.14132	1.097	1.21632	1.1183	1.12736	1.16596	1.18584	1.20628	1.18892	1.19047	1.13204	1.22228	1.13596	1.12023	1.12159	1.16207	1.11028	1.15969
	58	1.14132	1.17104	1.11368	1.14726	1.21185	1.09726	1.1379	1.10462	1.22469	1.10515	1.12815	1.20893	1.17128	1.19165	1.17168	1.18939	1.12554	1.22744	1.11535	1.10507	1.11873	1.17209	1.10552	1.1381
	59	1.12896	1.18256	1.10114	1.16693	1.19455	1.09993	1.11221	1.1406	1.2131	1.10814	1.10957	1.22676	1.13939	1.17832	1.16409	1.20107	1.13071	1.25344	1.07544	1.09341	1.11447	1.18766	1.10474	1.13986
	60	1.10113	1.15656	1.06284	1.14105	1.16107	1.11751	1.07142	1.1653	1.17115	1.15099	1.0934	1.19623	1.10076	1.14655	1.14161	1.18217	1.11238	1.23057	1.07838	1.06934	1.09591	1.16336	1.10929	1.14511
	61	1.06641	1.09917	1.04069	1.10488	1.14183	1.05125	1.04018	1.08259	1.12378	1.11582	1.07577	1.16849	1.06936	1.12928	1.12692	1.23402	1.10124	1.27461	1.04621	1.06947	1.06404	1.15797	1.0905	1.13871
	62	1.04518	1.07443	1.04277	1.09046	1.14257	1.05486	1.02957	1.03522	1.10455	1.11805	1.08087	1.09806	1.05918	1.11029	1.128	1.18141	1.09055	1.20173	1.07794	1.08129	1.0722	1.15568	1.10435	1.15094
	63	1.04169	1.03996	1.05579	1.0728	1.15003	1.06469	1.027	1.0124	1.11008	1.09781	1.09556	1.09381	1.04806	1.1093	1.12735	1.16308	1.08301	1.16049	1.10318	1.06969	1.05386	1.14438	1.10425	1.13126
	64	1.04249	1.0007	1.04568	1.0453	1.14386	1.0575	1.0356	1.01114	1.1137	1.03442	1.07211	1.07172	1.04874	1.09663	1.11759	1.12362	1.06585	1.11432	1.07587	1.03117	1.03095	1.12606	1.09198	1.10489
	65	1.02968	0.971019	1.00999	0.996079	1.11393	1.01243	1.03633	0.960689	1.09356	0.999558	1.05987	1.04547	1.03651	1.08533	1.10726	1.0895	1.05031	1.08401	1.01038	1.00421	1.01547	1.07685	1.05724	1.05321
	66	1.02252	0.97885	0.988904	1.0049	1.11906	1.02505	1.04765	0.995596	1.10463	1.01762	1.04337	1.03879	1.02848	1.07319	1.0939	1.07462	1.02203	1.06085	0.990786	1.00832	1.01597	1.04254	1.04176	1.02746
	67	1.02516	0.982138	1.00114	1.03291	1.14697	1.05119	1.05452	1.03918	1.11578	1.00733	1.03832	1.05146	1.02177	1.0774	1.09113	1.08884	1.02665	1.06615	0.985545	1.00088	1.00721	1.08396	1.04152	1.04055
	68	1.03686	0.974378	1.00466	1.04472	1.12236	1.06934	1.05605	1.06755	1.08218	0.99405	1.04988	1.06451	1.01186	1.08269	1.08584	1.08367	1.03644	1.0721	0.977203	1.00962	1.00686	1.11661	1.05021	1.04163
	69	1.03247	0.994046	0.993287	1.0546	1.07649	1.04376	1.03721	1.09023	1.06733	0.99732	1.04073	1.07782	0.996919	1.06599	1.05908	1.0444	1.01388	1.03763	0.984739	1.00835	1.00798	1.11087	1.04862	1.03662
	70	1.04207	0.983015	0.983	1.0424	1.05851	1.04298	1.0261	1.06107	1.05337	0.994196	1.01599	1.05898	0.970681	1.07312	1.06466	1.03048	1.01344	1.03282	0.977389	1.01389	1.0117	1.07422	1.04076	1.02762
	71	1.02172	0.962804	0.982122	1.01419	1.05438	1.0276	1.02469	1.00238	1.04663	0.971839	1.00943	1.0122	0.95329	1.06665	1.06929	1.03049	1.0235	1.03778	0.968035	1.01017	1.00633	1.05154	1.04063	1.03637
	72	1.02377	0.954706	0.975413	0.998148	1.04906	1.03785	0.999776	0.985094	1.04347	0.969216	0.991531	0.969734	0.931251	1.04928	1.05933	1.02752	1.02162	1.02708	0.953897	0.989556	0.995454	1.0579	1.03674	1.02411
	73	1.0168	0.964476	0.988957	0.982936	1.04719	1.02542	0.974772	0.980029	1.02243	0.932502	0.985478	0.958508	0.932632	1.03247	1.04465	1.02088	1.00642	1.01753	0.984062	0.975438	0.973073	1.08239	1.01594	1.03933
	74	0.994222	0.963032	0.990986	0.968927	1.03285	1.02985	0.964131	0.997367	1.00604	0.918792	0.980571	0.971525	0.921409	1.01954	1.02567	0.99048	0.97858	0.993962	0.998516	0.955808	0.950913	1.05513	0.969949	1.01215
	75	0.989305	0.928334	0.996561	0.940764	1.0148	0.982208	0.943162	0.975024	0.950147	0.919405	0.991056	0.946984	0.934857	0.978743	0.983623	0.951861	0.998298	1.02587	0.970616	0.919218	0.928787	1.00275	0.917508	0.984657
	76	0.926292	0.937934	0.929018	0.934272	0.97046	0.951031	0.911573	0.927961	0.931182	0.909448	0.941805	0.918254	0.845593	0.953732	0.953741	0.924929	0.896384	0.924622	0.967673	0.925613	0.927643	1.00295	0.907407	0.971631
	77	0.917387	0.941712	0.933872	0.927214	0.954303	0.936113	0.913083	0.902993	0.938319	0.898827	0.950647	0.912141	0.834158	0.93871	0.933238	0.906943	0.880122	0.90485	0.952478	0.925716	0.924301	1.0019	0.907725	0.956502
	78	0.913896	0.907775	0.933459	0.941095	0.943398	0.916932	0.897445	0.908234	0.946218	0.898942	0.955246	0.921694	0.811416	0.908843	0.911938	0.87832	0.851748	0.877215	0.915374	0.914294	0.903885	0.970285	0.895697	0.954297
	79	0.90023	0.867945	0.926093	0.920604	0.945717	0.886596	0.888186	0.911172	0.942558	0.889117	0.954338	0.904878	0.795946	0.878732	0.89168	0.859712	0.814597	0.850869	0.886835	0.908074	0.895457	0.958247	0.872838	0.951749
	80	0.884788	0.875734	0.901377	0.918453	0.938048	0.886731	0.881477	0.900098	0.928058	0.882241	0.923898	0.898991	0.788608	0.861605	0.882422	0.849037	0.796066	0.830828	0.862791	0.908661	0.89873	0.965936	0.874147	0.949248
	81	0.846068	0.850456	0.870258	0.882055	0.897535	0.876407	0.849728	0.875365	0.889634	0.877656	0.902088	0.882233	0.776805	0.846784	0.881047	0.83216	0.779602	0.81206	0.859211	0.903046	0.882215	0.930547	0.861339	0.944516
	82	0.846263	0.82888	0.868888	0.862895	0.886494	0.845295	0.821087	0.884283	0.886433	0.853452	0.891093	0.883817	0.756438	0.831693	0.864075	0.839979	0.763526	0.807978	0.852316	0.858453	0.825608	0.903522	0.830144	0.922027
	83	0.84473	0.838662	0.875745	0.886589	0.91693	0.836469	0.807433	0.918456	0.915282	0.833595	0.881479	0.934146	0.72869	0.830988	0.848667	0.884727	0.765065	0.839861	0.837224	0.871978	0.826478	0.96529	0.853904	0.956807
	84	0.813953	0.784541	0.843749	0.862304	0.871145	0.802892	0.787864	0.895547	0.870971	0.820767	0.84323	0.871683	0.693838	0.797698	0.81579	0.835604	0.727899	0.799695	0.812757	0.855808	0.832699	0.955569	0.828593	0.920341
	85	0.778325	0.742543	0.798696	0.819313	0.804218	0.784517	0.746302	0.812634	0.795886	0.814641	0.803741	0.828978	0.663613	0.767383	0.781585	0.784913	0.699614	0.749826	0.743729	0.823572	0.81061	0.895726	0.789959	0.855192
	86	0.752769	0.739603	0.785089	0.791341	0.776509	0.767919	0.724913	0.781148	0.757851	0.813707	0.788001	0.79609	0.635226	0.741214	0.749981	0.752161	0.682084	0.710362	0.731136	0.811077	0.805613	0.835867	0.759812	0.82696
	87	0.700293	0.73338	0.737421	0.767783	0.737683	0.767601	0.707201	0.780119	0.723209	0.804428	0.765059	0.741414	0.598297	0.71784	0.723259	0.709649	0.663543	0.661141	0.729941	0.800343	0.79958	0.826262	0.750763	0.819912
	88	0.668014	0.721712	0.710491	0.755219	0.708255	0.779935	0.683048	0.778785	0.695298	0.781757	0.733299	0.715427	0.575201	0.70122	0.698071	0.679789	0.637216	0.631627	0.70901	0.784387	0.782735	0.826155	0.730054	0.777835
	89	0.603355	0.661595	0.657211	0.702166	0.683264	0.764	0.642901	0.754968	0.667301	0.754182	0.685322	0.685218	0.541238	0.643446	0.649811	0.625369	0.573105	0.58055	0.682447	0.736756	0.738795	0.771122	0.666786	0.709554
	90	0.571843	0.599473	0.623258	0.650835	0.652958	0.730892	0.604062	0.718532	0.62563	0.727036	0.647985	0.632925	0.513462	0.622875	0.627175	0.591091	0.553037	0.550278	0.682377	0.715254	0.714899	0.747125	0.652917	0.705979
	91	0.552586	0.591528	0.614621	0.651109	0.608279	0.708404	0.571718	0.710911	0.599296	0.721204	0.620573	0.639949	0.495437	0.606562	0.605962	0.57856	0.539865	0.533655	0.679692	0.714623	0.691346	0.761235	0.664598	0.728615
	92	0.520463	0.57465	0.596594	0.63203	0.554284	0.669099	0.518964	0.654439	0.56689	0.676925	0.573039	0.621291	0.456757	0.559332	0.550645	0.542668	0.496299	0.487051	0.609809	0.664373	0.652939	0.740457	0.639919	0.709772
	93	0.483158	0.551512	0.564857	0.606852	0.510765	0.63467	0.46979	0.600006	0.514168	0.657699	0.516157	0.580699	0.414228	0.533467	0.520091	0.514952	0.465117	0.451425	0.576152	0.627834	0.639171	0.718381	0.615204	0.680038
	94	0.433162	0.503336	0.516347	0.567677	0.457421	0.585615	0.416873	0.516507	0.438541	0.605214	0.467149	0.530415	0.365307	0.480457	0.467536	0.45314	0.415327	0.398	0.504607	0.593847	0.612241	0.654761	0.563241	0.609881
	95	0.384766	0.428806	0.464058	0.508804	0.399623	0.545953	0.363641	0.45623	0.368334	0.578707	0.409769	0.480011	0.315738	0.422244	0.408819	0.400107	0.364745	0.346594	0.464657	0.554124	0.566782	0.581673	0.504691	0.554252
	96	0.329335	0.378366	0.407161	0.459782	0.345177	0.502519	0.319873	0.424111	0.323488	0.538711	0.364287	0.443151	0.286093	0.371011	0.358793	0.356542	0.315806	0.305256	0.434722	0.50439	0.513616	0.520801	0.461868	0.508577
	97	0.258681	0.317966	0.325202	0.394309	0.274535	0.433237	0.272044	0.368375	0.273326	0.501326	0.305082	0.379073	0.256817	0.304325	0.295333	0.296857	0.259386	0.250629	0.400775	0.442778	0.45849	0.45539	0.392384	0.426655
	98	0.191386	0.264652	0.243137	0.327752	0.199481	0.362609	0.219318	0.29426	0.215609	0.446985	0.22926	0.304754	0.202309	0.221711	0.218086	0.220479	0.196279	0.180239	0.349219	0.361851	0.388622	0.368897	0.320911	0.331222
	99	0.120696	0.209336	0.157414	0.250259	0.121244	0.270366	0.150647	0.20708	0.138387	0.36296	0.139638	0.211753	0.13978	0.133229	0.131359	0.138262	0.115519	0.107316	0.259597	0.261652	0.307165	0.241877	0.21559	0.220023
	100	0.062992	0.146403	0.081787	0.184888	0.062298	0.18547	0.093596	0.143275	0.077999	0.299732	0.073775	0.138661	0.07797	0.073503	0.067723	0.074489	0.054606	0.053743	0.187396	0.191915	0.244481	0.14286	0.124872	0.13884

## Sheet: 8D
	RNA metrics for zebrafish embryo (PRJNA599208)
	Normalized position	Normalized coverage
		64c nuc	64c cyt	256c nuc	256c cyt	1000c nuc	1000c cyt	Dome nuc	Dome cyt	Shield nuc	Shield cyt
	0	0.202046	0.210869	0.210292	0.184744	0.217338	0.200547	0.241858	0.206109	0.293011	0.194438
	1	0.323067	0.340231	0.341029	0.294033	0.346339	0.324358	0.390433	0.335491	0.484693	0.33263
	2	0.480959	0.512058	0.510064	0.444328	0.516237	0.484824	0.582717	0.508205	0.714616	0.521199
	3	0.618951	0.656554	0.655047	0.578448	0.654698	0.624943	0.735915	0.647716	0.88392	0.677703
	4	0.725664	0.757916	0.762614	0.679911	0.759565	0.729951	0.849423	0.750964	0.998171	0.799648
	5	0.812192	0.838339	0.849598	0.768559	0.838757	0.821592	0.931489	0.828381	1.08131	0.895039
	6	0.888662	0.911731	0.922596	0.847478	0.902998	0.905731	0.998955	0.882796	1.14437	0.968634
	7	0.94429	0.97034	0.979341	0.903276	0.956728	0.967865	1.04937	0.928622	1.18539	1.03109
	8	0.990726	1.0156	1.01959	0.951334	1.00344	1.01717	1.09134	0.96869	1.21592	1.07995
	9	1.03138	1.05318	1.05246	0.990225	1.03887	1.05771	1.1251	0.999249	1.24765	1.12232
	10	1.06253	1.0833	1.07787	1.02446	1.06609	1.09389	1.1505	1.02572	1.26479	1.16149
	11	1.09196	1.10681	1.09854	1.05229	1.08843	1.12369	1.16543	1.04241	1.27665	1.18883
	12	1.11866	1.12881	1.11878	1.07597	1.10729	1.15499	1.17994	1.05883	1.28148	1.21559
	13	1.14221	1.14592	1.12931	1.09382	1.12257	1.17901	1.19067	1.07085	1.28609	1.23813
	14	1.16164	1.15825	1.14288	1.10909	1.13413	1.19531	1.20477	1.08475	1.29025	1.25755
	15	1.17086	1.16578	1.15164	1.11547	1.13894	1.20486	1.20555	1.08887	1.2783	1.2707
	16	1.17292	1.16756	1.15345	1.12169	1.14502	1.20505	1.20843	1.09427	1.28045	1.28237
	17	1.18578	1.17383	1.16477	1.13369	1.1569	1.21656	1.21627	1.10546	1.28371	1.29456
	18	1.18884	1.17165	1.16696	1.13405	1.15805	1.21954	1.21458	1.10958	1.27642	1.2994
	19	1.19254	1.1759	1.1705	1.13972	1.1567	1.23027	1.21029	1.11235	1.27552	1.30445
	20	1.19193	1.18004	1.17364	1.13873	1.15361	1.2294	1.20749	1.10631	1.26736	1.30641
	21	1.19761	1.18462	1.17739	1.1386	1.15857	1.2308	1.20088	1.10168	1.25749	1.31004
	22	1.20671	1.19084	1.17955	1.14397	1.16253	1.23366	1.19957	1.10572	1.24715	1.30998
	23	1.20743	1.19284	1.17727	1.14299	1.16521	1.22978	1.20283	1.11203	1.23923	1.30604
	24	1.21569	1.20158	1.18182	1.15375	1.17385	1.23648	1.20659	1.12335	1.24226	1.30782
	25	1.22215	1.20626	1.18937	1.15831	1.18153	1.23749	1.21101	1.12676	1.24375	1.30567
	26	1.22294	1.20495	1.19219	1.16098	1.18345	1.23539	1.21108	1.12672	1.23398	1.2988
	27	1.21787	1.19882	1.18368	1.15843	1.1799	1.23008	1.20537	1.12197	1.22499	1.29286
	28	1.21126	1.19692	1.17808	1.15705	1.17425	1.23048	1.19992	1.11729	1.20692	1.28292
	29	1.2109	1.19987	1.17995	1.16338	1.17787	1.23375	1.20425	1.12335	1.20215	1.27998
	30	1.21641	1.20429	1.1815	1.16937	1.17844	1.23206	1.20386	1.12374	1.19465	1.27767
	31	1.2155	1.20305	1.17755	1.16554	1.17696	1.22844	1.19968	1.11955	1.19084	1.27648
	32	1.20824	1.19569	1.16954	1.15992	1.17073	1.22177	1.19235	1.11954	1.18611	1.27528
	33	1.20596	1.19347	1.16936	1.16447	1.16454	1.22143	1.18823	1.11791	1.18017	1.2754
	34	1.20867	1.1989	1.17236	1.17277	1.16279	1.22549	1.18826	1.12198	1.17875	1.27973
	35	1.2009	1.19405	1.16929	1.16695	1.15383	1.21652	1.18138	1.12017	1.16654	1.27215
	36	1.20673	1.20349	1.1809	1.17207	1.16324	1.22382	1.18881	1.12883	1.16296	1.27066
	37	1.20689	1.20932	1.18404	1.17676	1.16895	1.22851	1.19187	1.13066	1.15443	1.26666
	38	1.20537	1.2091	1.18468	1.17782	1.16717	1.22728	1.18462	1.12248	1.14352	1.25495
	39	1.20361	1.20793	1.18288	1.17882	1.16321	1.22269	1.17964	1.12169	1.13983	1.24811
	40	1.20336	1.20139	1.17553	1.17512	1.15824	1.22021	1.17071	1.11625	1.12393	1.2329
	41	1.19527	1.19472	1.16792	1.16935	1.15173	1.21355	1.16218	1.11282	1.11057	1.21901
	42	1.20258	1.19723	1.17238	1.17496	1.15842	1.21352	1.16205	1.11757	1.1105	1.22328
	43	1.20192	1.18927	1.17175	1.17463	1.16163	1.2126	1.15933	1.11818	1.10152	1.2185
	44	1.20094	1.18354	1.16863	1.17477	1.16092	1.20768	1.15923	1.12228	1.09718	1.22041
	45	1.21009	1.19178	1.17694	1.17761	1.1677	1.21093	1.16689	1.12687	1.10081	1.22582
	46	1.20821	1.18718	1.17645	1.17553	1.16572	1.20784	1.16204	1.12684	1.09745	1.21931
	47	1.2055	1.1821	1.17487	1.17165	1.15921	1.19787	1.15724	1.12526	1.09145	1.20949
	48	1.19274	1.17367	1.1676	1.16326	1.14833	1.18554	1.14511	1.11847	1.07446	1.18956
	49	1.18842	1.17047	1.15788	1.16077	1.14114	1.18188	1.13668	1.12177	1.06394	1.18252
	50	1.19117	1.17019	1.15622	1.16157	1.13749	1.18252	1.12821	1.11836	1.06019	1.18152
	51	1.18917	1.16562	1.15183	1.15996	1.14095	1.17645	1.12425	1.11611	1.05493	1.18101
	52	1.18328	1.15467	1.1484	1.15582	1.13651	1.17133	1.11882	1.11124	1.04456	1.17152
	53	1.17554	1.14442	1.14422	1.14618	1.13209	1.16048	1.11558	1.11169	1.03982	1.16432
	54	1.16991	1.14293	1.13987	1.14469	1.12827	1.15771	1.11272	1.11304	1.03248	1.1503
	55	1.16471	1.13584	1.13417	1.14212	1.12517	1.15449	1.10674	1.11273	1.02439	1.14229
	56	1.16474	1.13707	1.13387	1.14596	1.12465	1.15523	1.10446	1.11522	1.01997	1.13359
	57	1.15518	1.13195	1.12981	1.14293	1.12235	1.15117	1.10174	1.11758	1.01343	1.12572
	58	1.14932	1.12946	1.12303	1.14154	1.11657	1.14636	1.09533	1.11682	1.00995	1.11166
	59	1.14351	1.12068	1.11828	1.13356	1.11204	1.13499	1.08088	1.1105	1.00267	1.09857
	60	1.13806	1.11526	1.11197	1.12852	1.1036	1.12155	1.06875	1.10639	0.995877	1.08366
	61	1.13331	1.11224	1.10957	1.13042	1.09965	1.11576	1.06216	1.10315	0.994295	1.07181
	62	1.12274	1.10503	1.09991	1.12692	1.09193	1.10433	1.05288	1.09971	0.992552	1.06363
	63	1.10729	1.08863	1.0858	1.11838	1.08549	1.08922	1.0416	1.09018	0.980936	1.05086
	64	1.10661	1.08693	1.08777	1.11841	1.08898	1.08615	1.03855	1.09194	0.973991	1.04298
	65	1.09859	1.08275	1.08584	1.10945	1.08707	1.07517	1.03383	1.08796	0.969943	1.03943
	66	1.0873	1.07561	1.07469	1.10034	1.08112	1.06834	1.02184	1.07935	0.955415	1.02514
	67	1.0794	1.06593	1.06761	1.09491	1.07771	1.0642	1.01507	1.07498	0.94808	1.0179
	68	1.07068	1.0554	1.05858	1.08424	1.06893	1.05535	1.00587	1.07001	0.935445	0.995605
	69	1.06341	1.04248	1.05273	1.07317	1.06116	1.04119	1.00005	1.06913	0.927328	0.977891
	70	1.04567	1.02756	1.03944	1.06135	1.05484	1.02631	0.994299	1.06279	0.920498	0.961126
	71	1.03039	1.01808	1.02816	1.05388	1.0468	1.01212	0.989056	1.05991	0.915991	0.944856
	72	1.01379	1.00615	1.01558	1.04388	1.03135	0.996542	0.979504	1.05133	0.910305	0.928235
	73	0.998492	0.992925	1.00041	1.03438	1.01698	0.980753	0.964381	1.04211	0.901702	0.909302
	74	0.984048	0.97877	0.98632	1.0235	1.00184	0.962525	0.948482	1.03309	0.897073	0.883546
	75	0.97379	0.967964	0.977253	1.01746	0.993436	0.946568	0.938827	1.03045	0.887232	0.865812
	76	0.956815	0.9564	0.966917	1.00672	0.986556	0.930643	0.929558	1.02501	0.87739	0.851411
	77	0.936463	0.942198	0.95696	0.988755	0.972347	0.912266	0.91347	1.01432	0.872511	0.838404
	78	0.929268	0.936359	0.954672	0.981102	0.963715	0.904393	0.905628	1.00964	0.869865	0.83184
	79	0.914304	0.924952	0.940296	0.968096	0.948805	0.892391	0.898452	1.00275	0.868015	0.821467
	80	0.906788	0.918416	0.933779	0.958947	0.943266	0.88151	0.894127	1.00195	0.862467	0.8087
	81	0.895508	0.912487	0.928005	0.955569	0.945917	0.874132	0.890923	1.00314	0.851909	0.792227
	82	0.878308	0.895209	0.917067	0.942552	0.933287	0.857488	0.881069	0.9974	0.840662	0.774596
	83	0.849221	0.874163	0.895692	0.92415	0.91759	0.836439	0.862344	0.988395	0.829908	0.755163
	84	0.829753	0.854266	0.87472	0.903779	0.900438	0.81439	0.843711	0.976367	0.819914	0.727722
	85	0.809677	0.829038	0.850071	0.884936	0.877691	0.791173	0.823688	0.961326	0.807399	0.702238
	86	0.785152	0.804882	0.827622	0.86789	0.853708	0.766565	0.801267	0.943129	0.791603	0.680391
	87	0.764486	0.784917	0.813041	0.851788	0.834447	0.743491	0.78301	0.92549	0.783512	0.665644
	88	0.740277	0.763565	0.796865	0.832956	0.815731	0.715688	0.767513	0.909798	0.769374	0.645657
	89	0.708396	0.733782	0.771486	0.806467	0.792824	0.683899	0.744844	0.889477	0.751576	0.620192
	90	0.676899	0.705738	0.743006	0.782225	0.770577	0.65215	0.718436	0.870106	0.733359	0.591695
	91	0.648948	0.680118	0.719016	0.755498	0.747262	0.624653	0.700272	0.853588	0.720602	0.567452
	92	0.605001	0.642577	0.682069	0.717923	0.709918	0.582886	0.672812	0.820581	0.701499	0.537498
	93	0.562292	0.604717	0.644255	0.680524	0.673178	0.542283	0.643413	0.786339	0.675803	0.505112
	94	0.51663	0.565315	0.599301	0.633592	0.628346	0.498979	0.605443	0.743267	0.641412	0.462489
	95	0.467948	0.517876	0.547836	0.589826	0.574509	0.450153	0.559178	0.691462	0.604794	0.424463
	96	0.416733	0.462137	0.491071	0.540055	0.514041	0.401185	0.504656	0.629159	0.562776	0.382493
	97	0.35471	0.394148	0.421535	0.467157	0.442463	0.342217	0.435854	0.546683	0.512398	0.333486
	98	0.28706	0.315645	0.338558	0.375756	0.35876	0.273404	0.352083	0.435673	0.448764	0.276634
	99	0.207756	0.222961	0.237833	0.266574	0.252634	0.19555	0.248436	0.298912	0.364268	0.199492
	100	0.136027	0.136648	0.147087	0.167307	0.153788	0.127611	0.158272	0.177754	0.284014	0.124204

## Sheet: 8E
	RNA metrics for mouse liver tissue and MIN6 cell line (PRJNA298634)
	Normalized position	Normalized coverage
		MIN6 nuc1	MIN6 nuc2	MIN6 cyt1	MIN6 cyt2	Liver nuc1	Liver nuc2	Liver cyt1	Liver cyt2
	0	0.012493	0.041197	0.072128	0.085045	0.028033	0.035632	0.070104	0.076969
	1	0.021646	0.054222	0.115433	0.138585	0.040319	0.052993	0.108846	0.122293
	2	0.03413	0.079427	0.198517	0.237539	0.058438	0.081447	0.178344	0.202265
	3	0.048017	0.108431	0.283234	0.338667	0.077031	0.109957	0.244799	0.277425
	4	0.058777	0.138475	0.365319	0.435226	0.094518	0.133899	0.271443	0.312905
	5	0.064935	0.164735	0.438583	0.516712	0.10848	0.154685	0.315191	0.360929
	6	0.069498	0.186009	0.510578	0.596646	0.123123	0.174275	0.355681	0.406517
	7	0.07594	0.205579	0.578899	0.67092	0.138574	0.191783	0.39622	0.452437
	8	0.087837	0.225353	0.647407	0.741681	0.152739	0.209354	0.441035	0.501425
	9	0.097819	0.243346	0.696273	0.792452	0.166072	0.226844	0.48165	0.542478
	10	0.107468	0.264048	0.745371	0.845754	0.177595	0.241874	0.51376	0.575519
	11	0.119186	0.289678	0.794461	0.896118	0.188875	0.257084	0.549278	0.611647
	12	0.131682	0.308595	0.83413	0.936108	0.20499	0.273791	0.583252	0.646736
	13	0.143186	0.328052	0.861697	0.963038	0.221763	0.293016	0.60861	0.675257
	14	0.151148	0.348998	0.891428	0.991908	0.234304	0.306603	0.629549	0.69674
	15	0.163385	0.367279	0.929673	1.03168	0.24735	0.322864	0.655454	0.720398
	16	0.173721	0.386222	0.95171	1.05141	0.259935	0.337954	0.675756	0.740737
	17	0.182999	0.402752	0.973734	1.07044	0.27065	0.350717	0.69499	0.760245
	18	0.197382	0.425465	1.00043	1.09737	0.28181	0.365536	0.715616	0.781888
	19	0.212225	0.448143	1.02476	1.11875	0.291565	0.376883	0.734649	0.800926
	20	0.223701	0.466936	1.04168	1.12886	0.30233	0.389519	0.755676	0.821922
	21	0.236193	0.485502	1.05332	1.1388	0.317775	0.407677	0.780458	0.843112
	22	0.252596	0.508922	1.07298	1.15733	0.335498	0.425455	0.80407	0.86404
	23	0.263979	0.527456	1.08909	1.17232	0.352719	0.442411	0.821733	0.881057
	24	0.280893	0.548282	1.10819	1.19123	0.3725	0.462827	0.848164	0.905157
	25	0.294302	0.56775	1.12942	1.2097	0.387763	0.480546	0.870957	0.926398
	26	0.307624	0.590741	1.1377	1.21589	0.403719	0.500453	0.887955	0.941385
	27	0.330154	0.612751	1.15275	1.2268	0.42059	0.522074	0.909654	0.962359
	28	0.348157	0.63174	1.17269	1.24836	0.44156	0.546709	0.938673	0.989262
	29	0.364381	0.649736	1.18283	1.25738	0.458719	0.56414	0.964622	1.01333
	30	0.381794	0.673412	1.19282	1.26334	0.476996	0.581157	0.983124	1.03173
	31	0.405767	0.70159	1.20876	1.27882	0.502001	0.605583	1.00539	1.05391
	32	0.427552	0.727278	1.22391	1.29134	0.519694	0.62173	1.02531	1.07394
	33	0.452513	0.756182	1.23776	1.30022	0.545626	0.645782	1.0394	1.08506
	34	0.471696	0.782973	1.24694	1.30601	0.567458	0.670221	1.05126	1.09348
	35	0.500609	0.811183	1.25655	1.31546	0.597041	0.697932	1.06986	1.10968
	36	0.52095	0.827606	1.25271	1.30715	0.618038	0.7151	1.07953	1.11538
	37	0.545146	0.848229	1.25134	1.30027	0.637229	0.734815	1.09309	1.12456
	38	0.559083	0.861206	1.25902	1.29985	0.649548	0.749468	1.10472	1.13394
	39	0.574872	0.87862	1.25936	1.29623	0.666448	0.769469	1.12118	1.14776
	40	0.600685	0.90118	1.26253	1.29701	0.6825	0.788466	1.13153	1.15428
	41	0.622496	0.932255	1.26273	1.29479	0.705099	0.81204	1.13668	1.15772
	42	0.652366	0.966292	1.26448	1.29028	0.732347	0.843721	1.13594	1.15986
	43	0.674501	0.993264	1.26208	1.28668	0.757689	0.86993	1.13777	1.16394
	44	0.700534	1.01611	1.26212	1.28476	0.782182	0.891442	1.14495	1.16997
	45	0.721076	1.0293	1.2626	1.28218	0.810633	0.911091	1.16074	1.18266
	46	0.747459	1.04615	1.25858	1.27389	0.835181	0.930842	1.17258	1.19432
	47	0.759586	1.05608	1.24229	1.25715	0.851658	0.945837	1.18552	1.20405
	48	0.785108	1.07735	1.24152	1.2511	0.871554	0.961517	1.19696	1.21168
	49	0.803558	1.09564	1.24446	1.24882	0.897517	0.986501	1.20392	1.22243
	50	0.823364	1.11416	1.2404	1.24204	0.92447	1.01833	1.211	1.22746
	51	0.844767	1.13199	1.23206	1.23176	0.955098	1.04383	1.21618	1.23126
	52	0.862987	1.14452	1.22266	1.21836	0.975534	1.05778	1.2133	1.23362
	53	0.885541	1.17022	1.22602	1.21586	1.01455	1.09295	1.22916	1.24666
	54	0.907534	1.19126	1.22963	1.2128	1.0462	1.11552	1.23977	1.25662
	55	0.927248	1.19773	1.22401	1.20502	1.07433	1.13679	1.24564	1.26212
	56	0.957827	1.21909	1.21825	1.19737	1.10555	1.16158	1.25762	1.27116
	57	0.993682	1.25134	1.21535	1.19222	1.15568	1.19846	1.2702	1.27927
	58	1.02977	1.27523	1.22215	1.19533	1.19875	1.23393	1.29523	1.30188
	59	1.06334	1.297	1.22232	1.19565	1.24151	1.27589	1.31157	1.31544
	60	1.08978	1.31458	1.22459	1.19502	1.27723	1.3036	1.33291	1.3367
	61	1.11898	1.32724	1.22826	1.19302	1.30883	1.32808	1.34766	1.34614
	62	1.15682	1.35155	1.22111	1.18405	1.32543	1.34247	1.33862	1.33444
	63	1.19796	1.37767	1.21713	1.17604	1.36029	1.37079	1.34559	1.33645
	64	1.24362	1.40357	1.21501	1.17047	1.39146	1.39777	1.35294	1.33786
	65	1.28105	1.42257	1.21689	1.16975	1.41971	1.4215	1.3433	1.3236
	66	1.32153	1.44652	1.21059	1.16078	1.44791	1.45017	1.34015	1.31901
	67	1.36365	1.47293	1.2065	1.15151	1.47025	1.47057	1.34419	1.31719
	68	1.40917	1.49184	1.19448	1.13633	1.49773	1.49135	1.35015	1.31546
	69	1.46553	1.50647	1.18543	1.12375	1.51989	1.49651	1.34904	1.30774
	70	1.51576	1.52189	1.18167	1.11812	1.54394	1.51489	1.34933	1.30595
	71	1.56415	1.54968	1.17819	1.1133	1.58831	1.55217	1.36428	1.31975
	72	1.60119	1.55975	1.17298	1.10502	1.62866	1.57958	1.37461	1.3218
	73	1.64814	1.58124	1.16735	1.09631	1.68226	1.62151	1.38146	1.31811
	74	1.70867	1.60505	1.16236	1.08964	1.72471	1.64964	1.38833	1.31826
	75	1.76646	1.62245	1.16274	1.08611	1.76982	1.67677	1.38749	1.32601
	76	1.81017	1.6351	1.15733	1.07265	1.81868	1.71244	1.37644	1.32222
	77	1.86553	1.64701	1.14536	1.05846	1.86363	1.75183	1.38315	1.32515
	78	1.92978	1.66934	1.12806	1.03681	1.90719	1.78858	1.38686	1.3283
	79	1.9924	1.699	1.11079	1.01658	1.94471	1.81635	1.38892	1.32847
	80	2.05333	1.71612	1.09592	1.0002	1.97353	1.82772	1.37922	1.31006
	81	2.12656	1.72602	1.08475	0.98268	2.01889	1.85893	1.37898	1.30592
	82	2.20822	1.73446	1.05902	0.957475	2.06005	1.88234	1.36552	1.28821
	83	2.26384	1.729	1.0353	0.934036	2.09206	1.90674	1.3458	1.26401
	84	2.31415	1.74927	1.0149	0.911942	2.14323	1.94623	1.33867	1.25156
	85	2.3506	1.73382	0.987565	0.881754	2.15799	1.9527	1.31964	1.22634
	86	2.39885	1.71833	0.963252	0.85629	2.17521	1.94955	1.30261	1.20869
	87	2.4378	1.71063	0.932485	0.824551	2.16603	1.93468	1.26303	1.17404
	88	2.47325	1.69602	0.895424	0.788178	2.1624	1.9232	1.21425	1.12712
	89	2.4816	1.67013	0.858256	0.7487	2.15652	1.90939	1.16684	1.07663
	90	2.49944	1.6399	0.825052	0.711406	2.1455	1.88306	1.12277	1.02992
	91	2.52458	1.60928	0.774646	0.665613	2.10807	1.84781	1.06475	0.967098
	92	2.52632	1.56587	0.719668	0.618482	2.05838	1.81306	1.00772	0.908949
	93	2.49987	1.48841	0.658135	0.564119	1.97422	1.72573	0.926684	0.832637
	94	2.41288	1.394	0.586354	0.497138	1.85612	1.61461	0.831894	0.740986
	95	2.29763	1.28348	0.516202	0.433782	1.68921	1.46512	0.72673	0.643292
	96	2.07516	1.12557	0.432292	0.358442	1.46211	1.26622	0.608104	0.534791
	97	1.74629	0.910614	0.337611	0.276729	1.20215	1.04576	0.48115	0.420392
	98	1.26384	0.643135	0.228517	0.185885	0.851993	0.758091	0.335267	0.289536
	99	0.668185	0.357563	0.124351	0.101255	0.466131	0.426387	0.184016	0.156954
	100	0.25577	0.165306	0.062817	0.053044	0.201412	0.185527	0.084452	0.070189
