# Supplementary material for: Generalized nuclear localization of retroelement transcripts
Source: Mob DNA. 2022 Dec 2;13:30. doi: 10.1186/s13100-022-00287-x (PMC9717504; doi:10.1186/s13100-022-00287-x)
Supplement: Supplementary file 9 — Additional file 9 Mann-Whitney U (MWU) results. MWU p-values and number of retroelements and scPCGs analyzed. [file 13100_2022_287_MOESM9_ESM.xls]

## Sheet: 9A
	MWU results on human pre-natal PFC and adult DLPFC tissue
	Sample	Retroelements		scPCGs
		Number (n)	Median log2(Nuc/Cyt)	Number (n)	Median log2(Nuc/Cyt)
	Br5339_RZ	1024	1.556	12407	-0.0124
	Br5340_RZ	1109	1.948	12122	0.002511
	Br5341_RZ	1036	1.589	12527	-0.004843
	Br2046_RZ	1132	1.537	13083	0.001908
	Br2074_RZ	1175	2.049	13137	-0.01287
	Br5339_pA	908	0.3096	12620	0.003637
	Br5340_pA	932	0.24	12104	0.006711
	Br5341_pA	894	0.0499	12704	0.0008747
	Br2046_pA	950	0.4537	13180	0.04411
	Br2074_pA	961	0.611	13285	0.03399

## Sheet: 9B
	MWU results on human fetal FC and cerebellum and adult FC tissue
	Sample	Retroelements		scPCGs
		Number (n)	Median log2(Nuc/Cyt)	Number (n)	Median log2(Nuc/Cyt)
	Fetal FC 1	1001	3.115	951	0.2425
	Fetal FC 2	1020	2.715	871	0.3097
	Fetal FC 3	1065	3.184	1045	1.182
	Fetal Cer 1	1040	3.483	956	0.5404
	Fetal Cer 2	827	1.527	665	0.3208
	Fetal Cer 3	922	1.951	659	-0.002393
	Adult FC 1	983	2.234	1226	1.217
	Adult FC 2	1075	2.18	1042	0.8272
	Adult FC 3	1079	2.163	1087	1.06
	Adult FC 4	985	2.397	818	-0.02663
	Adult FC 5	999	2.325	902	0.2028
	Adult FC 6	988	2.613	909	0.4151

## Sheet: 9C
	MWU results on zebrafish embryos
	Sample	Retroelements		scPCGs
		Number (n)	Median log2(Nuc/Cyt)	Number (n)	Median log2(Nuc/Cyt)
	64 cell	230	0.0001678	12909	-0.01203
	256 cell	327	0.2068	14865	-0.02408
	1000 cell	513	1.973	14669	-0.02095
	Dome	1038	1.612	15718	-0.02495
	Shield	1296	4.026	17301	0.01747

## Sheet: 9D
	MWU results on mouse MIN6 cells and liver tissue
	Sample	Retroelements		scPCGs
		Number (n)	Median log2(Nuc/Cyt)	Number (n)	Median log2(Nuc/Cyt)
	MIN6	1166	0.805	11620	0.01876
	Liver	1136	1.603	12049	0.07556
