# Supplementary material for: Generalized nuclear localization of retroelement transcripts
Source: Mob DNA. 2022 Dec 2;13:30. doi: 10.1186/s13100-022-00287-x (PMC9717504; doi:10.1186/s13100-022-00287-x)
Supplement: Supplementary file 15 — Additional file 15. Genomic coordinates of L1-Hs copies included in heatmap analyses. Genomic coordinates of L1-Hs copies corresponding to hg38 human genome assembly included in heatmap analyses grouped as intergenic, genic sense and genic antisense for both genomic negative and positive strands. The three L1-Hs copies tested in the readthrough transcription assays in Fig. 1D are highlighted and annotated. [file 13100_2022_287_MOESM15_ESM.xls]

## Sheet: Minus
	#chrom	start	end	name	score	strand	thickStart	thickEnd	itemRGB	blockCount	blockSizes	blockStart	deepTools_group
	chr1	34566056	34572105	Transposon:L1HS_124-6155#69606	0	-	34566056	34572105	0	1	6049	34566053	hg38_intergenic_FLL1Hs_negativestrand.bed
	chr1	80939247	80945263	Transposon:L1HS_126-6143#154300	0	-	80939247	80945263	0	1	6016	80939239	hg38_intergenic_FLL1Hs_negativestrand.bed
	chr1	84052361	84058406	Transposon:L1HS_125-6155#158695	0	-	84052361	84058406	0	1	6045	84052353	hg38_intergenic_FLL1Hs_negativestrand.bed
	chr1	86679082	86685111	Transposon:L1HS_125-6154#162721	0	-	86679082	86685111	0	1	6029	86679074	hg38_intergenic_FLL1Hs_negativestrand.bed
	chr1	104770249	104776277	Transposon:L1HS_125-6153#190036	0	-	104770249	104776277	0	1	6028	104770248	hg38_intergenic_FLL1Hs_negativestrand.bed
	chr1	104843835	104849864	Transposon:L1HS_125-6154#190114	0	-	104843835	104849864	0	1	6029	104843834	hg38_intergenic_FLL1Hs_negativestrand.bed
	chr1	166243055	166249084	Transposon:L1HS_125-6154#256292	0	-	166243055	166249084	0	1	6029	166243054	hg38_intergenic_FLL1Hs_negativestrand.bed
	chr1	193717838	193723892	Transposon:L1HS_126-6155#298487	0	-	193717838	193723892	0	1	6054	193717837	hg38_intergenic_FLL1Hs_negativestrand.bed
	chr1	196219372	196225401	Transposon:L1HS_125-6154#301758	0	-	196219372	196225401	0	1	6029	196219371	hg38_intergenic_FLL1Hs_negativestrand.bed
	chr1	237019468	237025494	Transposon:L1HS_127-6152#399190	0	-	237019468	237025494	0	1	6026	237019466	hg38_intergenic_FLL1Hs_negativestrand.bed
	chr10	6369618	6375667	Transposon:L1HS_124-6155#340904	0	-	6369618	6375667	0	1	6049	6369612	hg38_intergenic_FLL1Hs_negativestrand.bed
	chr10	33510847	33516876	Transposon:L1HS_125-6154#443521	0	-	33510847	33516876	0	1	6029	33510844	hg38_intergenic_FLL1Hs_negativestrand.bed
	chr10	105377348	105383377	Transposon:L1HS_124-6154#557755	0	-	105377348	105383377	0	1	6029	105377347	hg38_intergenic_FLL1Hs_negativestrand.bed
	chr10	105775522	105781550	Transposon:L1HS_125-6154#558358	0	-	105775522	105781550	0	1	6028	105775521	hg38_intergenic_FLL1Hs_negativestrand.bed
	chr10	109812438	109818456	Transposon:L1HS_125-6143#564381	0	-	109812438	109818456	0	1	6018	109812437	hg38_intergenic_FLL1Hs_negativestrand.bed
	chr11	48847695	48853724	Transposon:L1HS_124-6153#680322	0	-	48847695	48853724	0	1	6029	48847691	hg38_intergenic_FLL1Hs_negativestrand.bed
	chr11	87340032	87346060	Transposon:L1HS_125-6153#741765	0	-	87340032	87346060	0	1	6028	87340024	hg38_intergenic_FLL1Hs_negativestrand.bed
	chr11	90400069	90406097	Transposon:L1HS_126-6154#746429	0	-	90400069	90406097	0	1	6028	90400060	hg38_intergenic_FLL1Hs_negativestrand.bed
	chr11	90966273	90972301	Transposon:L1HS_125-6154#747196	0	-	90966273	90972301	0	1	6028	90966264	hg38_intergenic_FLL1Hs_negativestrand.bed
	chr11	109177496	109183525	Transposon:L1HS_125-6154#774318	0	-	109177496	109183525	0	1	6029	109177495	hg38_intergenic_FLL1Hs_negativestrand.bed
	chr12	126299026	126305038	Transposon:L1HS_127-6142#1027418	0	-	126299026	126305038	0	1	6012	126299025	hg38_intergenic_FLL1Hs_negativestrand.bed
	chr13	34480264	34486293	Transposon:L1HS_125-6154#1065849	0	-	34480264	34486293	0	1	6029	34480261	hg38_intergenic_FLL1Hs_negativestrand.bed
	chr14_KI270725v1_random	48459	54486	Transposon:L1HS_125-6154#1324080	0	-	48459	54486	0	1	6027	48455	hg38_intergenic_FLL1Hs_negativestrand.bed
	chr15	51417217	51423246	Transposon:L1HS_125-6152#1373692	0	-	51417217	51423246	0	1	6029	51417212	hg38_intergenic_FLL1Hs_negativestrand.bed
	chr15	54926082	54932099	Transposon:L1HS_125-6143#1379117	0	-	54926082	54932099	0	1	6017	54926077	hg38_intergenic_FLL1Hs_negativestrand.bed
	chr16	9584492	9590522	Transposon:L1HS_124-6154#1481130	0	-	9584492	9590522	0	1	6030	9584483	hg38_intergenic_FLL1Hs_negativestrand.bed
	chr16	35608477	35614503	Transposon:L1HS_128-6154#1536810	0	-	35608477	35614503	0	1	6026	35608474	hg38_intergenic_FLL1Hs_negativestrand.bed
	chr17	70544789	70550842	Transposon:L1HS_125-6155#1748568	0	-	70544789	70550842	0	1	6053	70544782	hg38_intergenic_FLL1Hs_negativestrand.bed
	chr18	13975861	13981891	Transposon:L1HS_124-6153#1792986	0	-	13975861	13981891	0	1	6030	13975860	hg38_intergenic_FLL1Hs_negativestrand.bed
	chr18	50343960	50349987	Transposon:L1HS_126-6153#1840935	0	-	50343960	50349987	0	1	6027	50343955	hg38_intergenic_FLL1Hs_negativestrand.bed
	chr18	70746551	70752581	Transposon:L1HS_124-6154#1872628	0	-	70746551	70752581	0	1	6030	70746544	hg38_intergenic_FLL1Hs_negativestrand.bed
	chr18	72966528	72972556	Transposon:L1HS_124-6153#1875609	0	-	72966528	72972556	0	1	6028	72966521	hg38_intergenic_FLL1Hs_negativestrand.bed
	chr2	10996107	11002135	Transposon:L1HS_125-6154#2019441	0	-	10996107	11002135	0	1	6028	10996106	hg38_intergenic_FLL1Hs_negativestrand.bed
	chr2	36112508	36118536	Transposon:L1HS_125-6154#2061387	0	-	36112508	36118536	0	1	6028	36112505	hg38_intergenic_FLL1Hs_negativestrand.bed
	chr2	102566357	102572384	Transposon:L1HS_125-6153#2162033	0	-	102566357	102572384	0	1	6027	102566356	hg38_intergenic_FLL1Hs_negativestrand.bed
	chr2	153007768	153013796	Transposon:L1HS_126-6154#2238396	0	-	153007768	153013796	0	1	6028	153007767	hg38_intergenic_FLL1Hs_negativestrand.bed
	chr2	175481952	175487994	Transposon:L1HS_126-6155#2271452	0	-	175481952	175487994	0	1	6042	175481951	hg38_intergenic_FLL1Hs_negativestrand.bed
	chr2	180833662	180839688	Transposon:L1HS_126-6153#2278891	0	-	180833662	180839688	0	1	6026	180833661	hg38_intergenic_FLL1Hs_negativestrand.bed
	chr20	12801018	12807044	Transposon:L1HS_127-6153#2338389	0	-	12801018	12807044	0	1	6026	12801017	hg38_intergenic_FLL1Hs_negativestrand.bed
	chr22	48985763	48991792	Transposon:L1HS_124-6154#2611249	0	-	48985763	48991792	0	1	6029	48985759	hg38_intergenic_FLL1Hs_negativestrand.bed
	chr3	26398019	26404045	Transposon:L1HS_127-6154#2659683	0	-	26398019	26404045	0	1	6026	26398017	hg38_intergenic_FLL1Hs_negativestrand.bed
	chr3	34413127	34419171	Transposon:L1HS_125-6155#2673132	0	-	34413127	34419171	0	1	6044	34413124	hg38_intergenic_FLL1Hs_negativestrand.bed
	chr3	81051395	81057414	Transposon:L1HS_135-6154#2751387	0	-	81051395	81057414	0	1	6019	81051387	hg38_intergenic_FLL1Hs_negativestrand.bed
	chr3	90169569	90175598	Transposon:L1HS_124-6154#2763078	0	-	90169569	90175598	0	1	6029	90169560	hg38_intergenic_FLL1Hs_negativestrand.bed
	chr3	103556539	103562568	Transposon:L1HS_125-6154#2776737	0	-	103556539	103562568	0	1	6029	103556538	hg38_intergenic_FLL1Hs_negativestrand.bed
	chr3	132946007	132952034	Transposon:L1HS_126-6153#2822345	0	-	132946007	132952034	0	1	6027	132946006	hg38_intergenic_FLL1Hs_negativestrand.bed
	chr4	48051962	48057984	Transposon:L1HS_126-6148#3005470	0	-	48051962	48057984	0	1	6022	48051958	hg38_intergenic_FLL1Hs_negativestrand.bed
	chr4	57562318	57568346	Transposon:L1HS_125-6154#3017603	0	-	57562318	57568346	0	1	6028	57562313	hg38_intergenic_FLL1Hs_negativestrand.bed
	chr4	74717540	74723586	Transposon:L1HS_125-6155#3040107	0	-	74717540	74723586	0	1	6046	74717533	hg38_intergenic_FLL1Hs_negativestrand.bed
	chr4	106571058	106577070	Transposon:L1HS_127-6140#3086444	0	-	106571058	106577070	0	1	6012	106571057	hg38_intergenic_FLL1Hs_negativestrand.bed
	chr4	119948727	119954757	Transposon:L1HS_125-6155#3105331	0	-	119948727	119954757	0	1	6030	119948726	hg38_intergenic_FLL1Hs_negativestrand.bed
	chr4	136293495	136299546	Transposon:L1HS_126-6155#3127166	0	-	136293495	136299546	0	1	6051	136293494	hg38_intergenic_FLL1Hs_negativestrand.bed
	chr5	119684757	119690815	Transposon:L1HS_126-6155#3370671	0	-	119684757	119690815	0	1	6058	119684756	hg38_intergenic_FLL1Hs_negativestrand.bed
	chr5	153070984	153077008	Transposon:L1HS_130-6154#3425352	0	-	153070984	153077008	0	1	6024	153070983	hg38_intergenic_FLL1Hs_negativestrand.bed
	chr5	173402798	173408827	Transposon:L1HS_125-6154#3462334	0	-	173402798	173408827	0	1	6029	173402797	hg38_intergenic_FLL1Hs_negativestrand.bed
	chr6	2417773	2423802	Transposon:L1HS_125-6154#3481081	0	-	2417773	2423802	0	1	6029	2417771	hg38_intergenic_FLL1Hs_negativestrand.bed
	chr6	93865739	93871782	Transposon:L1HS_125-6155#3621034	0	-	93865739	93871782	0	1	6043	93865730	hg38_intergenic_FLL1Hs_negativestrand.bed
	chr6	94198028	94204058	Transposon:L1HS_126-6154#3621473	0	-	94198028	94204058	0	1	6030	94198019	hg38_intergenic_FLL1Hs_negativestrand.bed
	chr6	133020692	133026744	Transposon:L1HS_126-6155#3677540	0	-	133020692	133026744	0	1	6052	133020691	hg38_intergenic_FLL1Hs_negativestrand.bed
	chr6	156324981	156331009	Transposon:L1HS_125-6153#3713897	0	-	156324981	156331009	0	1	6028	156324980	hg38_intergenic_FLL1Hs_negativestrand.bed
	chr7	49680286	49686300	Transposon:L1HS_125-6139#3811130	0	-	49680286	49686300	0	1	6014	49680282	hg38_intergenic_FLL1Hs_negativestrand.bed
	chr7	96846652	96852680	Transposon:L1HS_125-6154#3882191	0	-	96846652	96852680	0	1	6028	96846643	hg38_intergenic_FLL1Hs_negativestrand.bed
	chr7	113776124	113782152	Transposon:L1HS_124-6154#3910895	0	-	113776124	113782152	0	1	6028	113776123	hg38_intergenic_FLL1Hs_negativestrand.bed
	chr8	75621332	75627355	Transposon:L1HS_125-6148#4093782	0	-	75621332	75627355	0	1	6023	75621325	hg38_intergenic_FLL1Hs_negativestrand.bed
	chr8	91522093	91528121	Transposon:L1HS_126-6154#4116108	0	-	91522093	91528121	0	1	6028	91522084	hg38_intergenic_FLL1Hs_negativestrand.bed
	chr8	95552234	95558265	Transposon:L1HS_124-6154#4122814	0	-	95552234	95558265	0	1	6031	95552225	hg38_intergenic_FLL1Hs_negativestrand.bed
	chr8	128453003	128459019	Transposon:L1HS_125-6143#4178311	0	-	128453003	128459019	0	1	6016	128453002	hg38_intergenic_FLL1Hs_negativestrand.bed
	chr8	136438076	136444103	Transposon:L1HS_126-6153#4193726	0	-	136438076	136444103	0	1	6027	136438075	hg38_intergenic_FLL1Hs_negativestrand.bed
	chr9	94113537	94119565	Transposon:L1HS_125-6154#4332849	0	-	94113537	94119565	0	1	6028	94113528	hg38_intergenic_FLL1Hs_negativestrand.bed
	chrX	26314419	26320446	Transposon:L1HS_126-6153#4620020	0	-	26314419	26320446	0	1	6027	26314417	hg38_intergenic_FLL1Hs_negativestrand.bed
	chrX	64013268	64019285	Transposon:L1HS_125-6142#4670765	0	-	64013268	64019285	0	1	6017	64013262	hg38_intergenic_FLL1Hs_negativestrand.bed
	chrX	76322787	76328817	Transposon:L1HS_126-6154#4687963	0	-	76322787	76328817	0	1	6030	76322780	hg38_intergenic_FLL1Hs_negativestrand.bed
	chrX	83059585	83065636	Transposon:L1HS_125-6155#4695310	0	-	83059585	83065636	0	1	6051	83059577	hg38_intergenic_FLL1Hs_negativestrand.bed
	chrX	96057825	96063841	Transposon:L1HS_126-6143#4709790	0	-	96057825	96063841	0	1	6016	96057816	hg38_intergenic_FLL1Hs_negativestrand.bed
	chrX	141421203	141427246	Transposon:L1HS_124-6155#4777911	0	-	141421203	141427246	0	1	6043	141421202	hg38_intergenic_FLL1Hs_negativestrand.bed
	chrX	149178168	149184186	Transposon:L1HS_135-6153#4788831	0	-	149178168	149184186	0	1	6018	149178167	hg38_intergenic_FLL1Hs_negativestrand.bed
	chr1	174590324	174596378	Transposon:L1HS_125-6155#269290	0	-	174590324	174596378	0	1	6054	174590323	hg38_antisense_nestedFLL1Hs_negativestrand.bed
	chr1	180866813	180872843	Transposon:L1HS_124-6154#279501	0	-	180866813	180872843	0	1	6030	180866812	hg38_antisense_nestedFLL1Hs_negativestrand.bed
	chr1	209913795	209919822	Transposon:L1HS_125-6153#324725	0	-	209913795	209919822	0	1	6027	209913793	hg38_antisense_nestedFLL1Hs_negativestrand.bed
	chr1	239623500	239629523	Transposon:L1HS_129-6153#403103	0	-	239623500	239629523	0	1	6023	239623498	hg38_antisense_nestedFLL1Hs_negativestrand.bed
	chr10	19088570	19094618	Transposon:L1HS_124-6155#419312	0	-	19088570	19094618	0	1	6048	19088569	hg38_antisense_nestedFLL1Hs_negativestrand.bed
	chr11	36551608	36557635	Transposon:L1HS_126-6154#659730	0	-	36551608	36557635	0	1	6027	36551605	hg38_antisense_nestedFLL1Hs_negativestrand.bed
	chr12	3499197	3505227	Transposon:L1HS_125-6154#823062	0	-	3499197	3505227	0	1	6030	3499194	hg38_antisense_nestedFLL1Hs_negativestrand.bed
	chr12	44108221	44114233	Transposon:L1HS_125-6140#880574	0	-	44108221	44114233	0	1	6012	44108217	hg38_antisense_nestedFLL1Hs_negativestrand.bed
	chr12	69773412	69779440	Transposon:L1HS_125-6154#923166	0	-	69773412	69779440	0	1	6028	69773406	hg38_antisense_nestedFLL1Hs_negativestrand.bed
	chr13	92685563	92691591	Transposon:L1HS_125-6154#1149381	0	-	92685563	92691591	0	1	6028	92685554	hg38_antisense_nestedFLL1Hs_negativestrand.bed
	chr14	61055086	61061148	Transposon:L1HS_124-6155#1243684	0	-	61055086	61061148	0	1	6062	61055080	hg38_antisense_nestedFLL1Hs_negativestrand.bed
	chr15	83450806	83456834	Transposon:L1HS_125-6154#1431501	0	-	83450806	83456834	0	1	6028	83450798	hg38_antisense_nestedFLL1Hs_negativestrand.bed
	chr2	213567233	213573262	Transposon:L1HS_125-6154#2356550	0	-	213567233	213573262	0	1	6029	213567231	hg38_antisense_nestedFLL1Hs_negativestrand.bed
	chr2	232149198	232155229	Transposon:L1HS_124-6154#2388123	0	-	232149198	232155229	0	1	6031	232149196	hg38_antisense_nestedFLL1Hs_negativestrand.bed
	chr3	89460827	89466855	Transposon:L1HS_125-6154#2762272	0	-	89460827	89466855	0	1	6028	89460819	hg38_antisense_nestedFLL1Hs_negativestrand.bed
	chr3	159095379	159101394	Transposon:L1HS_124-6140#2862799	0	-	159095379	159101394	0	1	6015	159095378	hg38_antisense_nestedFLL1Hs_negativestrand.bed
	chr3	159095379	159101394	Transposon:L1HS_124-6140#2862799_r1	0	-	159095379	159101394	0	1	6015	159095378	hg38_antisense_nestedFLL1Hs_negativestrand.bed
	chr4	61939931	61945961	Transposon:L1HS_125-6154#3023185	0	-	61939931	61945961	0	1	6030	61939925	hg38_antisense_nestedFLL1Hs_negativestrand.bed
	chr4	90675739	90681756	Transposon:L1HS_125-6143#3064877	0	-	90675739	90681756	0	1	6017	90675730	hg38_antisense_nestedFLL1Hs_negativestrand.bed
	chr4	93638309	93644337	Transposon:L1HS_125-6154#3068631	0	-	93638309	93644337	0	1	6028	93638300	hg38_antisense_nestedFLL1Hs_negativestrand.bed
	chr5	79778915	79784938	Transposon:L1HS_130-6153#3315903	0	-	79778915	79784938	0	1	6023	79778908	hg38_antisense_nestedFLL1Hs_negativestrand.bed
	chr6	72988656	72994685	Transposon:L1HS_125-6154#3591789	0	-	72988656	72994685	0	1	6029	72988649	hg38_antisense_nestedFLL1Hs_negativestrand.bed
	chr7	66286855	66292883	Transposon:L1HS_125-6154#3830245	0	-	66286855	66292883	0	1	6028	66286849	hg38_antisense_nestedFLL1Hs_negativestrand.bed	* One of the L1Hs targeted for read through transcription analysis in Figure 1
	chr7	93787649	93793678	Transposon:L1HS_125-6154#3877849	0	-	93787649	93793678	0	1	6029	93787640	hg38_antisense_nestedFLL1Hs_negativestrand.bed
	chr7	141920660	141926711	Transposon:L1HS_125-6155#3955290	0	-	141920660	141926711	0	1	6051	141920659	hg38_antisense_nestedFLL1Hs_negativestrand.bed
	chr7	147842593	147848622	Transposon:L1HS_125-6154#3963594	0	-	147842593	147848622	0	1	6029	147842592	hg38_antisense_nestedFLL1Hs_negativestrand.bed
	chrX	66180698	66186727	Transposon:L1HS_125-6154#4673448	0	-	66180698	66186727	0	1	6029	66180692	hg38_antisense_nestedFLL1Hs_negativestrand.bed
	chrY	5606145	5612198	Transposon:L1HS_125-6155#4807810	0	-	5606145	5612198	0	1	6053	5606140	hg38_antisense_nestedFLL1Hs_negativestrand.bed
	chr10	98782942	98788970	Transposon:L1HS_125-6153#545460	0	-	98782942	98788970	0	1	6028	98782933	hg38_sense_nestedFLL1Hs_negativestrand.bed
	chr11	78677775	78683802	Transposon:L1HS_126-6153#726347	0	-	78677775	78683802	0	1	6027	78677768	hg38_sense_nestedFLL1Hs_negativestrand.bed
	chr2	16593720	16599757	Transposon:L1HS_125-6155#2028953	0	-	16593720	16599757	0	1	6037	16593719	hg38_sense_nestedFLL1Hs_negativestrand.bed
	chr2	86655240	86661268	Transposon:L1HS_125-6153#2142678	0	-	86655240	86661268	0	1	6028	86655232	hg38_sense_nestedFLL1Hs_negativestrand.bed
	chr3	46783107	46789116	Transposon:L1HS_146-6154#2692822	0	-	46783107	46789116	0	1	6009	46783103	hg38_sense_nestedFLL1Hs_negativestrand.bed
	chr4	169515503	169521532	Transposon:L1HS_124-6154#3175276	0	-	169515503	169521532	0	1	6029	169515502	hg38_sense_nestedFLL1Hs_negativestrand.bed
	chr5	160709610	160715640	Transposon:L1HS_125-6154#3440330	0	-	160709610	160715640	0	1	6030	160709609	hg38_sense_nestedFLL1Hs_negativestrand.bed
	chr7	110707006	110713025	Transposon:L1HS_135-6154#3906573	0	-	110707006	110713025	0	1	6019	110707005	hg38_sense_nestedFLL1Hs_negativestrand.bed
	chr7	111243517	111249546	Transposon:L1HS_124-6154#3907299	0	-	111243517	111249546	0	1	6029	111243516	hg38_sense_nestedFLL1Hs_negativestrand.bed	* One of the L1Hs targeted for read through transcription analysis in Figure 1
	chr9	83049541	83055570	Transposon:L1HS_125-6154#4305572	0	-	83049541	83055570	0	1	6029	83049533	hg38_sense_nestedFLL1Hs_negativestrand.bed
	chrX	54118686	54124744	Transposon:L1HS_125-6155#4664683	0	-	54118686	54124744	0	1	6058	54118681	hg38_sense_nestedFLL1Hs_negativestrand.bed
	chrX	155516018	155522048	Transposon:L1HS_124-6154#4798388	0	-	155516018	155522048	0	1	6030	155516017	hg38_sense_nestedFLL1Hs_negativestrand.bed

## Sheet: Plus
	#chrom	start	end	name	score	strand	thickStart	thickEnd	itemRGB	blockCount	blockSizes	blockStart	deepTools_group
	chr1	118852355	118858380	Transposon:L1HS_128-6153#212352	0	+	118852355	118858380	0	1	6025	118852354	hg38_intergenic_FLL1Hs_positivestrand.bed
	chr1	187597672	187603698	Transposon:L1HS_127-6154#290257	0	+	187597672	187603698	0	1	6026	187597671	hg38_intergenic_FLL1Hs_positivestrand.bed
	chr1	247687175	247693203	Transposon:L1HS_126-6154#416809	0	+	247687175	247693203	0	1	6028	247687173	hg38_intergenic_FLL1Hs_positivestrand.bed
	chr10	5245356	5251384	Transposon:L1HS_126-6154#338830	0	+	5245356	5251384	0	1	6028	5245351	hg38_intergenic_FLL1Hs_positivestrand.bed
	chr10	39508153	39514160	Transposon:L1HS_147-6154#452231	0	+	39508153	39514160	0	1	6007	39508150	hg38_intergenic_FLL1Hs_positivestrand.bed
	chr10	85355508	85361537	Transposon:L1HS_125-6154#521801	0	+	85355508	85361537	0	1	6029	85355500	hg38_intergenic_FLL1Hs_positivestrand.bed
	chr11	24327952	24334002	Transposon:L1HS_125-6155#639487	0	+	24327952	24334002	0	1	6050	24327950	hg38_intergenic_FLL1Hs_positivestrand.bed
	chr11	82155865	82161890	Transposon:L1HS_130-6154#732721	0	+	82155865	82161890	0	1	6025	82155857	hg38_intergenic_FLL1Hs_positivestrand.bed
	chr11	95436217	95442245	Transposon:L1HS_125-6154#754128	0	+	95436217	95442245	0	1	6028	95436208	hg38_intergenic_FLL1Hs_positivestrand.bed
	chr12	54788574	54794600	Transposon:L1HS_127-6153#899209	0	+	54788574	54794600	0	1	6026	54788569	hg38_intergenic_FLL1Hs_positivestrand.bed
	chr14	48187084	48193112	Transposon:L1HS_125-6154#1223292	0	+	48187084	48193112	0	1	6028	48187080	hg38_intergenic_FLL1Hs_positivestrand.bed
	chr14	70547293	70553321	Transposon:L1HS_126-6154#1259839	0	+	70547293	70553321	0	1	6028	70547286	hg38_intergenic_FLL1Hs_positivestrand.bed
	chr15	87509892	87515919	Transposon:L1HS_127-6154#1438153	0	+	87509892	87515919	0	1	6027	87509884	hg38_intergenic_FLL1Hs_positivestrand.bed
	chr17	70458957	70464986	Transposon:L1HS_124-6154#1748442	0	+	70458957	70464986	0	1	6029	70458950	hg38_intergenic_FLL1Hs_positivestrand.bed
	chr18	37819739	37825767	Transposon:L1HS_125-6153#1821088	0	+	37819739	37825767	0	1	6028	37819736	hg38_intergenic_FLL1Hs_positivestrand.bed
	chr18	47660374	47666429	Transposon:L1HS_127-6155#1836213	0	+	47660374	47666429	0	1	6055	47660370	hg38_intergenic_FLL1Hs_positivestrand.bed
	chr18	75846853	75852882	Transposon:L1HS_125-6154#1879418	0	+	75846853	75852882	0	1	6029	75846846	hg38_intergenic_FLL1Hs_positivestrand.bed
	chr2	4733731	4739759	Transposon:L1HS_125-6154#2008954	0	+	4733731	4739759	0	1	6028	4733727	hg38_intergenic_FLL1Hs_positivestrand.bed
	chr2	143860957	143866986	Transposon:L1HS_124-6154#2225114	0	+	143860957	143866986	0	1	6029	143860956	hg38_intergenic_FLL1Hs_positivestrand.bed
	chr2	149945266	149951292	Transposon:L1HS_125-6152#2233669	0	+	149945266	149951292	0	1	6026	149945265	hg38_intergenic_FLL1Hs_positivestrand.bed
	chr2	172315271	172321296	Transposon:L1HS_128-6154#2266255	0	+	172315271	172321296	0	1	6025	172315270	hg38_intergenic_FLL1Hs_positivestrand.bed
	chr20	11632780	11638804	Transposon:L1HS_128-6153#2336623	0	+	11632780	11638804	0	1	6024	11632779	hg38_intergenic_FLL1Hs_positivestrand.bed
	chr20	23426109	23432139	Transposon:L1HS_125-6154#2413136	0	+	23426109	23432139	0	1	6030	23426107	hg38_intergenic_FLL1Hs_positivestrand.bed
	chr3	4916536	4922591	Transposon:L1HS_125-6155#2622769	0	+	4916536	4922591	0	1	6055	4916532	hg38_intergenic_FLL1Hs_positivestrand.bed
	chr3	90334077	90340102	Transposon:L1HS_129-6154#2763218	0	+	90334077	90340102	0	1	6025	90334068	hg38_intergenic_FLL1Hs_positivestrand.bed
	chr3	109199873	109205902	Transposon:L1HS_124-6154#2784562	0	+	109199873	109205902	0	1	6029	109199872	hg38_intergenic_FLL1Hs_positivestrand.bed
	chr3	158019677	158025706	Transposon:L1HS_124-6153#2861277	0	+	158019677	158025706	0	1	6029	158019676	hg38_intergenic_FLL1Hs_positivestrand.bed
	chr3	163236942	163242962	Transposon:L1HS_130-6151#2868943	0	+	163236942	163242962	0	1	6020	163236941	hg38_intergenic_FLL1Hs_positivestrand.bed
	chr4	14755115	14761143	Transposon:L1HS_126-6154#2950888	0	+	14755115	14761143	0	1	6028	14755114	hg38_intergenic_FLL1Hs_positivestrand.bed
	chr4	52816459	52822486	Transposon:L1HS_126-6153#3009266	0	+	52816459	52822486	0	1	6027	52816454	hg38_intergenic_FLL1Hs_positivestrand.bed
	chr4	59078847	59084876	Transposon:L1HS_126-6154#3019544	0	+	59078847	59084876	0	1	6029	59078842	hg38_intergenic_FLL1Hs_positivestrand.bed
	chr4	79704550	79710602	Transposon:L1HS_124-6155#3047849	0	+	79704550	79710602	0	1	6052	79704543	hg38_intergenic_FLL1Hs_positivestrand.bed
	chr4	111894802	111900830	Transposon:L1HS_126-6154#3094182	0	+	111894802	111900830	0	1	6028	111894801	hg38_intergenic_FLL1Hs_positivestrand.bed
	chr4	166569978	166576006	Transposon:L1HS_125-6154#3171216	0	+	166569978	166576006	0	1	6028	166569977	hg38_intergenic_FLL1Hs_positivestrand.bed
	chr5	58384176	58390205	Transposon:L1HS_125-6154#3282024	0	+	58384176	58390205	0	1	6029	58384171	hg38_intergenic_FLL1Hs_positivestrand.bed
	chr5	86510692	86516743	Transposon:L1HS_125-6155#3325874	0	+	86510692	86516743	0	1	6051	86510684	hg38_intergenic_FLL1Hs_positivestrand.bed
	chr5	102131358	102137385	Transposon:L1HS_125-6152#3346667	0	+	102131358	102137385	0	1	6027	102131357	hg38_intergenic_FLL1Hs_positivestrand.bed
	chr5	104518588	104524615	Transposon:L1HS_125-6153#3349851	0	+	104518588	104524615	0	1	6027	104518587	hg38_intergenic_FLL1Hs_positivestrand.bed
	chr5	109259389	109265417	Transposon:L1HS_125-6154#3356079	0	+	109259389	109265417	0	1	6028	109259388	hg38_intergenic_FLL1Hs_positivestrand.bed
	chr6	19764895	19770917	Transposon:L1HS_132-6154#3510309	0	+	19764895	19770917	0	1	6022	19764894	hg38_intergenic_FLL1Hs_positivestrand.bed
	chr6	117102133	117108162	Transposon:L1HS_125-6154#3655322	0	+	117102133	117108162	0	1	6029	117102132	hg38_intergenic_FLL1Hs_positivestrand.bed
	chr6	156034137	156040164	Transposon:L1HS_125-6154#3713491	0	+	156034137	156040164	0	1	6027	156034136	hg38_intergenic_FLL1Hs_positivestrand.bed
	chr7	97613658	97619687	Transposon:L1HS_125-6153#3883345	0	+	97613658	97619687	0	1	6029	97613649	hg38_intergenic_FLL1Hs_positivestrand.bed
	chr8	8470861	8476906	Transposon:L1HS_125-6155#3992557	0	+	8470861	8476906	0	1	6045	8470853	hg38_intergenic_FLL1Hs_positivestrand.bed
	chr8	27113619	27119644	Transposon:L1HS_128-6154#4023270	0	+	27113619	27119644	0	1	6025	27113617	hg38_intergenic_FLL1Hs_positivestrand.bed
	chr8	88685707	88691760	Transposon:L1HS_125-6155#4112215	0	+	88685707	88691760	0	1	6053	88685699	hg38_intergenic_FLL1Hs_positivestrand.bed
	chr9	90149606	90155633	Transposon:L1HS_126-6153#4317453	0	+	90149606	90155633	0	1	6027	90149597	hg38_intergenic_FLL1Hs_positivestrand.bed
	chrX	11707249	11713278	Transposon:L1HS_124-6154#4595116	0	+	11707249	11713278	0	1	6029	11707248	hg38_intergenic_FLL1Hs_positivestrand.bed
	chrX	23238518	23244575	Transposon:L1HS_125-6155#4614839	0	+	23238518	23244575	0	1	6057	23238516	hg38_intergenic_FLL1Hs_positivestrand.bed
	chrX	56695886	56701915	Transposon:L1HS_125-6154#4668154	0	+	56695886	56701915	0	1	6029	56695881	hg38_intergenic_FLL1Hs_positivestrand.bed
	chrX	73106144	73112170	Transposon:L1HS_125-6151#4684624	0	+	73106144	73112170	0	1	6026	73106137	hg38_intergenic_FLL1Hs_positivestrand.bed
	chrX	73380991	73387013	Transposon:L1HS_132-6154#4684833	0	+	73380991	73387013	0	1	6022	73380984	hg38_intergenic_FLL1Hs_positivestrand.bed
	chrX	81841155	81847183	Transposon:L1HS_125-6154#4694030	0	+	81841155	81847183	0	1	6028	81841147	hg38_intergenic_FLL1Hs_positivestrand.bed
	chrX	130517378	130523406	Transposon:L1HS_126-6154#4760075	0	+	130517378	130523406	0	1	6028	130517377	hg38_intergenic_FLL1Hs_positivestrand.bed
	chrX	147653736	147659766	Transposon:L1HS_125-6154#4786652	0	+	147653736	147659766	0	1	6030	147653735	hg38_intergenic_FLL1Hs_positivestrand.bed
	chr1	71888204	71894234	Transposon:L1HS_124-6154#141436	0	+	71888204	71894234	0	1	6030	71888197	hg38_antisense_nestedFLL1Hs_positivestrand.bed
	chr1	85748521	85754548	Transposon:L1HS_125-6153#161477	0	+	85748521	85754548	0	1	6027	85748513	hg38_antisense_nestedFLL1Hs_positivestrand.bed
	chr1	85927069	85933099	Transposon:L1HS_125-6154#161718	0	+	85927069	85933099	0	1	6030	85927061	hg38_antisense_nestedFLL1Hs_positivestrand.bed
	chr1	184845615	184851640	Transposon:L1HS_128-6154#286155	0	+	184845615	184851640	0	1	6025	184845614	hg38_antisense_nestedFLL1Hs_positivestrand.bed
	chr1	197707716	197713745	Transposon:L1HS_125-6153#303649	0	+	197707716	197713745	0	1	6029	197707715	hg38_antisense_nestedFLL1Hs_positivestrand.bed
	chr11	85324760	85330789	Transposon:L1HS_125-6154#738303	0	+	85324760	85330789	0	1	6029	85324752	hg38_antisense_nestedFLL1Hs_positivestrand.bed
	chr12	38799646	38805672	Transposon:L1HS_126-6153#872800	0	+	38799646	38805672	0	1	6026	38799643	hg38_antisense_nestedFLL1Hs_positivestrand.bed
	chr2	196905589	196911636	Transposon:L1HS_125-6155#2300724	0	+	196905589	196911636	0	1	6047	196905588	hg38_antisense_nestedFLL1Hs_positivestrand.bed
	chr22	28663285	28669314	Transposon:L1HS_125-6154#2569643	0	+	28663285	28669314	0	1	6029	28663283	hg38_antisense_nestedFLL1Hs_positivestrand.bed
	chr3	108749401	108755424	Transposon:L1HS_131-6154#2783844	0	+	108749401	108755424	0	1	6023	108749400	hg38_antisense_nestedFLL1Hs_positivestrand.bed
	chr4	21159391	21165420	Transposon:L1HS_124-6154#2962132	0	+	21159391	21165420	0	1	6029	21159389	hg38_antisense_nestedFLL1Hs_positivestrand.bed
	chr5	45658441	45664469	Transposon:L1HS_124-6154#3269165	0	+	45658441	45664469	0	1	6028	45658437	hg38_antisense_nestedFLL1Hs_positivestrand.bed
	chr5	81616091	81622117	Transposon:L1HS_126-6153#3319078	0	+	81616091	81622117	0	1	6026	81616083	hg38_antisense_nestedFLL1Hs_positivestrand.bed
	chr5	177772246	177778273	Transposon:L1HS_124-6154#3471182	0	+	177772246	177778273	0	1	6027	177772245	hg38_antisense_nestedFLL1Hs_positivestrand.bed
	chr6	83333953	83339981	Transposon:L1HS_124-6153#3606034	0	+	83333953	83339981	0	1	6028	83333945	hg38_antisense_nestedFLL1Hs_positivestrand.bed
	chr7	7465093	7471122	Transposon:L1HS_124-6153#3747379	0	+	7465093	7471122	0	1	6029	7465086	hg38_antisense_nestedFLL1Hs_positivestrand.bed
	chr7	30439244	30445272	Transposon:L1HS_125-6153#3780974	0	+	30439244	30445272	0	1	6028	30439241	hg38_antisense_nestedFLL1Hs_positivestrand.bed
	chr9	110417104	110423129	Transposon:L1HS_125-6151#4361437	0	+	110417104	110423129	0	1	6025	110417103	hg38_antisense_nestedFLL1Hs_positivestrand.bed
	chr1	113497222	113503257	Transposon:L1HS_146-6155#203687	0	+	113497222	113503257	0	1	6035	113497221	hg38_sense_nestedFLL1Hs_positivestrand.bed
	chr1	237075265	237081292	Transposon:L1HS_126-6154#399272	0	+	237075265	237081292	0	1	6027	237075263	hg38_sense_nestedFLL1Hs_positivestrand.bed
	chr13	31302315	31308344	Transposon:L1HS_125-6154#1060859	0	+	31302315	31308344	0	1	6029	31302312	hg38_sense_nestedFLL1Hs_positivestrand.bed	* One of the L1Hs targeted for read through transcription analysis in Figure 1
	chr16	54042097	54048123	Transposon:L1HS_127-6153#1551327	0	+	54042097	54048123	0	1	6026	54042092	hg38_sense_nestedFLL1Hs_positivestrand.bed
	chr17	9615986	9622015	Transposon:L1HS_124-6153#1639713	0	+	9615986	9622015	0	1	6029	9615977	hg38_sense_nestedFLL1Hs_positivestrand.bed
	chr2	148188746	148194772	Transposon:L1HS_126-6154#2231069	0	+	148188746	148194772	0	1	6026	148188745	hg38_sense_nestedFLL1Hs_positivestrand.bed
	chr4	78105737	78111764	Transposon:L1HS_126-6154#3045509	0	+	78105737	78111764	0	1	6027	78105730	hg38_sense_nestedFLL1Hs_positivestrand.bed
	chr4	78347981	78354009	Transposon:L1HS_125-6153#3045858	0	+	78347981	78354009	0	1	6028	78347974	hg38_sense_nestedFLL1Hs_positivestrand.bed
	chr5	111302238	111308261	Transposon:L1HS_130-6153#3358712	0	+	111302238	111308261	0	1	6023	111302237	hg38_sense_nestedFLL1Hs_positivestrand.bed
	chr6	128998386	129004415	Transposon:L1HS_124-6154#3671465	0	+	128998386	129004415	0	1	6029	128998385	hg38_sense_nestedFLL1Hs_positivestrand.bed
	chr9	110791098	110797128	Transposon:L1HS_124-6154#4362026	0	+	110791098	110797128	0	1	6030	110791097	hg38_sense_nestedFLL1Hs_positivestrand.bed
