# Supplementary material for: Generalized nuclear localization of retroelement transcripts
Source: Mob DNA. 2022 Dec 2;13:30. doi: 10.1186/s13100-022-00287-x (PMC9717504; doi:10.1186/s13100-022-00287-x)
Supplement: Supplementary file 17 — Additional file 17. Genomic coordinates of zebrafish retroelement copies included in heatmap analyses. Genomic coordinates of zebrafish retroelements corresponding to zf11 zebrafish genome assembly included in heatmap analyses grouped as intergenic, genic sense and genic antisense for both genomic negative and positive strands. [file 13100_2022_287_MOESM17_ESM.xls]

## Sheet: Minus
	#chrom	start	end	name	score	strand	thickStart	thickEnd	itemRGB	blockCount	blockSizes	blockStart	deepTools_group
	1	773093	778876	Transposon:BEL-16_DR-I,BEL-16_DR-LTR_1-5784,1-853,1-853#2964	0	-	773093	778876	0	1	5783	773086	zv11_intergenic_FLLTRLINE_negativestrand.bed
	1	7049930	7054265	Transposon:Gypsy91-I_DR,Gypsy91-LTR_DR_1-294,1-294,1-4338#24709	0	-	7049930	7054265	0	1	4335	7049923	zv11_intergenic_FLLTRLINE_negativestrand.bed
	1	13500736	13506783	Transposon:DIRS1b_DR_1-6055#44090	0	-	13500736	13506783	0	1	6047	13500735	zv11_intergenic_FLLTRLINE_negativestrand.bed
	1	14829885	14835934	Transposon:DIRS1b_DR_1-6055#47734	0	-	14829885	14835934	0	1	6049	14829884	zv11_intergenic_FLLTRLINE_negativestrand.bed
	1	17193367	17199363	Transposon:DIRS1b_DR_1-6055#54846	0	-	17193367	17199363	0	1	5996	17193366	zv11_intergenic_FLLTRLINE_negativestrand.bed
	1	17716839	17721014	Transposon:Gypsy161-I_DR,Gypsy161-LTR_DR_1-380,1-378,1-4209#56298	0	-	17716839	17721014	0	1	4175	17716838	zv11_intergenic_FLLTRLINE_negativestrand.bed
	1	19821349	19827721	Transposon:CATCH3I_DR_1-6373#62059	0	-	19821349	19827721	0	1	6372	19821348	zv11_intergenic_FLLTRLINE_negativestrand.bed
	1	20283092	20288264	Transposon:Gypsy-29-I_DR,Gypsy-29-LTR_DR_1-302,1-302,1-5173#63323	0	-	20283092	20288264	0	1	5172	20283090	zv11_intergenic_FLLTRLINE_negativestrand.bed
	1	20430330	20435506	Transposon:Gypsy-27-I_DR,Gypsy-27-LTR_DR_1-5177,1-1449,1-1449#63752	0	-	20430330	20435506	0	1	5176	20430328	zv11_intergenic_FLLTRLINE_negativestrand.bed
	1	24653251	24659439	Transposon:DIRS1_DR_1-6132#74365	0	-	24653251	24659439	0	1	6188	24653249	zv11_intergenic_FLLTRLINE_negativestrand.bed
	1	24723672	24727896	Transposon:Gypsy141-I_DR,Gypsy141-LTR_DR_1-197,1-197,1-4223#74521	0	-	24723672	24727896	0	1	4224	24723670	zv11_intergenic_FLLTRLINE_negativestrand.bed
	1	24782847	24788899	Transposon:DIRS1b_DR_1-6055#74652	0	-	24782847	24788899	0	1	6052	24782845	zv11_intergenic_FLLTRLINE_negativestrand.bed
	1	25525853	25531983	Transposon:DIRS1_DR_1-6132#76441	0	-	25525853	25531983	0	1	6130	25525851	zv11_intergenic_FLLTRLINE_negativestrand.bed
	1	26004550	26008877	Transposon:Gypsy97-I_DR,Gypsy97-LTR_DR_1-385,1-385,1-4318#77571	0	-	26004550	26008877	0	1	4327	26004548	zv11_intergenic_FLLTRLINE_negativestrand.bed
	1	26589981	26594277	Transposon:Gypsy101-I_DR,Gypsy101-LTR_DR_1-4297,1-524,1-524#78854	0	-	26589981	26594277	0	1	4296	26589979	zv11_intergenic_FLLTRLINE_negativestrand.bed
	1	28371927	28378057	Transposon:DIRS1_DR_1-6132#82026	0	-	28371927	28378057	0	1	6130	28371925	zv11_intergenic_FLLTRLINE_negativestrand.bed
	1	29048609	29054498	Transposon:L1-44_DR_1-5881#83261	0	-	29048609	29054498	0	1	5889	29048607	zv11_intergenic_FLLTRLINE_negativestrand.bed
	1	29413871	29419917	Transposon:DIRS1b_DR_1-6055#84030	0	-	29413871	29419917	0	1	6046	29413869	zv11_intergenic_FLLTRLINE_negativestrand.bed
	1	29552167	29556518	Transposon:Gypsy-194_DR-I,Gypsy-194_DR-LTR_1-480,1-480,1-4320#84232	0	-	29552167	29556518	0	1	4351	29552165	zv11_intergenic_FLLTRLINE_negativestrand.bed
	1	30897184	30901240	Transposon:Copia1-I_DR,Copia1-LTR_DR_1-187,1-187,1-4057#87485	0	-	30897184	30901240	0	1	4056	30897181	zv11_intergenic_FLLTRLINE_negativestrand.bed
	1	32130024	32133767	Transposon:REX1-7_DR_1-3731#90474	0	-	32130024	32133767	0	1	3743	32130021	zv11_intergenic_FLLTRLINE_negativestrand.bed
	1	35171204	35177786	Transposon:Gypsy136-I_DR,Gypsy136-LTR_DR_1-6588,1-825,1-825#98153	0	-	35171204	35177786	0	1	6582	35171201	zv11_intergenic_FLLTRLINE_negativestrand.bed
	1	36323469	36329600	Transposon:DIRS1_DR_1-6132#100747	0	-	36323469	36329600	0	1	6131	36323466	zv11_intergenic_FLLTRLINE_negativestrand.bed
	1	36592102	36598148	Transposon:DIRS1b_DR_1-6055#101521	0	-	36592102	36598148	0	1	6046	36592099	zv11_intergenic_FLLTRLINE_negativestrand.bed
	1	43473975	43479988	Transposon:DIRS1b_DR_1-6055#120215	0	-	43473975	43479988	0	1	6013	43473971	zv11_intergenic_FLLTRLINE_negativestrand.bed
	1	43792221	43796546	Transposon:Gypsy159-I_DR,Gypsy5-LTR_DR_1-4323,1-458,1-458#121069	0	-	43792221	43796546	0	1	4325	43792217	zv11_intergenic_FLLTRLINE_negativestrand.bed
	1	48659500	48665550	Transposon:DIRS1b_DR_1-6055#135305	0	-	48659500	48665550	0	1	6050	48659496	zv11_intergenic_FLLTRLINE_negativestrand.bed
	1	53792611	53798083	Transposon:Gypsy52-I_DR,Gypsy52-LTR_DR_1-1473,1-1473,1-5474#151426	0	-	53792611	53798083	0	1	5472	53792606	zv11_intergenic_FLLTRLINE_negativestrand.bed
	1	54476950	54483608	Transposon:Gypsy71-I_DR,Gypsy71-LTR_DR_1-6672,1-943,1-943#153672	0	-	54476950	54483608	0	1	6658	54476945	zv11_intergenic_FLLTRLINE_negativestrand.bed
	1	54595178	54601229	Transposon:DIRS1b_DR_1-6055#154032	0	-	54595178	54601229	0	1	6051	54595173	zv11_intergenic_FLLTRLINE_negativestrand.bed
	1	56102066	56106409	Transposon:Gypsy-169-I_DR,Gypsy-169-LTR_DR_1-289,1-289,1-4338#158215	0	-	56102066	56106409	0	1	4343	56102061	zv11_intergenic_FLLTRLINE_negativestrand.bed
	1	57025714	57032144	Transposon:Gypsy106-I_DR,Gypsy106-LTR_DR_1-1379,1-1379,1-1379,1-6431,1-6431#160932	0	-	57025714	57032144	0	1	6430	57025709	zv11_intergenic_FLLTRLINE_negativestrand.bed
	1	57033523	57039953	Transposon:Gypsy106-I_DR,Gypsy106-LTR_DR_1-1379,1-1379,1-1379,1-6431,1-6431#160932_r1	0	-	57033523	57039953	0	1	6430	57033518	zv11_intergenic_FLLTRLINE_negativestrand.bed
	1	57919655	57926370	Transposon:BEL5-I_DR,BEL5-LTR_DR_15-503,1-503,1-6716#163214	0	-	57919655	57926370	0	1	6715	57919650	zv11_intergenic_FLLTRLINE_negativestrand.bed
	2	8209870	8216208	Transposon:BEL4-I_DR,BEL4-LTR_DR_1-6339,1-904,1-904#1637572	0	-	8209870	8216208	0	1	6338	8209862	zv11_intergenic_FLLTRLINE_negativestrand.bed
	2	14110938	14116186	Transposon:DIRS-2B_DR_1-5251#1653117	0	-	14110938	14116186	0	1	5248	14110937	zv11_intergenic_FLLTRLINE_negativestrand.bed
	2	14137175	14141470	Transposon:Gypsy101-I_DR,Gypsy101-LTR_DR_1-4298,1-524,1-524#1653129	0	-	14137175	14141470	0	1	4295	14137174	zv11_intergenic_FLLTRLINE_negativestrand.bed
	2	16749568	16754840	Transposon:DIRS-2_DR_1-5291#1659107	0	-	16749568	16754840	0	1	5272	16749567	zv11_intergenic_FLLTRLINE_negativestrand.bed
	2	18149657	18155788	Transposon:DIRS1_DR_1-6132#1663048	0	-	18149657	18155788	0	1	6131	18149656	zv11_intergenic_FLLTRLINE_negativestrand.bed
	2	18176868	18182995	Transposon:DIRS1_DR_1-6132#1663117	0	-	18176868	18182995	0	1	6127	18176867	zv11_intergenic_FLLTRLINE_negativestrand.bed
	2	18183837	18188114	Transposon:Gypsy135-I_DR,Gypsy135-LTR_DR_1-4290,1-579,1-579#1663120	0	-	18183837	18188114	0	1	4277	18183836	zv11_intergenic_FLLTRLINE_negativestrand.bed
	2	18195070	18201068	Transposon:BEL11-I_DR,BEL11-LTR_DR_1-532,1-532,1-5999#1663137	0	-	18195070	18201068	0	1	5998	18195069	zv11_intergenic_FLLTRLINE_negativestrand.bed
	2	18461671	18466947	Transposon:DIRS-2_DR_1-5291#1663813	0	-	18461671	18466947	0	1	5276	18461670	zv11_intergenic_FLLTRLINE_negativestrand.bed
	2	22341209	22347851	Transposon:BEL-56_DRe-I,BEL-56_DRe-LTR_1-463,1-463,1-6664#1673763	0	-	22341209	22347851	0	1	6642	22341207	zv11_intergenic_FLLTRLINE_negativestrand.bed
	2	25297598	25301814	Transposon:GypsyDR1_1-4220#1680963	0	-	25297598	25301814	0	1	4216	25297596	zv11_intergenic_FLLTRLINE_negativestrand.bed
	2	26793185	26799315	Transposon:DIRS1_DR_1-6132#1684782	0	-	26793185	26799315	0	1	6130	26793183	zv11_intergenic_FLLTRLINE_negativestrand.bed
	2	28630430	28634651	Transposon:GypsyDR1_1-4222#1689809	0	-	28630430	28634651	0	1	4221	28630428	zv11_intergenic_FLLTRLINE_negativestrand.bed
	2	30263132	30267441	Transposon:Gypsy97-I_DR,Gypsy97-LTR-B_DR_1-403,1-403,1-4318#1694397	0	-	30263132	30267441	0	1	4309	30263129	zv11_intergenic_FLLTRLINE_negativestrand.bed
	2	30336192	30340517	Transposon:Gypsy159-I_DR,Gypsy5-LTR_DR_1-4323,1-458,1-458#1694554	0	-	30336192	30340517	0	1	4325	30336189	zv11_intergenic_FLLTRLINE_negativestrand.bed
	2	35181984	35186308	Transposon:Gypsy-129_DR-I,Gypsy-129_DR-LTR_1-4325,1-524,1-524#1706606	0	-	35181984	35186308	0	1	4324	35181981	zv11_intergenic_FLLTRLINE_negativestrand.bed
	2	36952293	36958342	Transposon:DIRS1b_DR_1-6055#1710710	0	-	36952293	36958342	0	1	6049	36952290	zv11_intergenic_FLLTRLINE_negativestrand.bed
	2	40589232	40595371	Transposon:DIRS1_DR_1-6132#1720368	0	-	40589232	40595371	0	1	6139	40589228	zv11_intergenic_FLLTRLINE_negativestrand.bed
	2	40657193	40663242	Transposon:DIRS1b_DR_1-6055#1720521	0	-	40657193	40663242	0	1	6049	40657189	zv11_intergenic_FLLTRLINE_negativestrand.bed
	2	48049379	48053603	Transposon:Gypsy141-I_DR,Gypsy141-LTR_DR_1-197,1-197,1-4223#1742494	0	-	48049379	48053603	0	1	4224	48049375	zv11_intergenic_FLLTRLINE_negativestrand.bed
	2	48513645	48517940	Transposon:Gypsy-166-I_DR,Gypsy-166-LTR_DR_1-4296,1-681,1-681#1743819	0	-	48513645	48517940	0	1	4295	48513641	zv11_intergenic_FLLTRLINE_negativestrand.bed
	2	49785206	49791255	Transposon:DIRS1b_DR_1-6055#1747625	0	-	49785206	49791255	0	1	6049	49785202	zv11_intergenic_FLLTRLINE_negativestrand.bed
	2	51430361	51434658	Transposon:Gypsy-28-I_DR,Gypsy-28-LTR_DR_1-4299,1-605,1-605#1752516	0	-	51430361	51434658	0	1	4297	51430356	zv11_intergenic_FLLTRLINE_negativestrand.bed
	2	51443088	51449198	Transposon:DIRS1_DR_1-6132#1752537	0	-	51443088	51449198	0	1	6110	51443083	zv11_intergenic_FLLTRLINE_negativestrand.bed
	2	56396757	56403337	Transposon:BEL12-I_DR,BEL12-LTR_DR_1-574,1-575,1-6580#1768746	0	-	56396757	56403337	0	1	6580	56396752	zv11_intergenic_FLLTRLINE_negativestrand.bed
	2	59330394	59336218	Transposon:BEL20-I_DR,BEL20-LTR_DR_1-5825,1-844,1-844#1778349	0	-	59330394	59336218	0	1	5824	59330389	zv11_intergenic_FLLTRLINE_negativestrand.bed
	2	59351811	59358183	Transposon:CATCH3I_DR_1-6373#1778383	0	-	59351811	59358183	0	1	6372	59351806	zv11_intergenic_FLLTRLINE_negativestrand.bed
	3	1520840	1526115	Transposon:Nimb-2_DR_1-5281#2539029	0	-	1520840	1526115	0	1	5275	1520839	zv11_intergenic_FLLTRLINE_negativestrand.bed
	3	2268726	2274858	Transposon:DIRS-18_DR_1-6192#2540483	0	-	2268726	2274858	0	1	6132	2268724	zv11_intergenic_FLLTRLINE_negativestrand.bed
	3	2292024	2298063	Transposon:DIRS1b_DR_1-6055#2540516	0	-	2292024	2298063	0	1	6039	2292022	zv11_intergenic_FLLTRLINE_negativestrand.bed
	3	2374098	2378319	Transposon:GypsyDR1_1-4222#2540673	0	-	2374098	2378319	0	1	4221	2374096	zv11_intergenic_FLLTRLINE_negativestrand.bed
	3	2472609	2476468	Transposon:ERV1-10_DR-I,ERV1-10_DR-LTR_1-3877,1-423,1-423#2540863	0	-	2472609	2476468	0	1	3859	2472607	zv11_intergenic_FLLTRLINE_negativestrand.bed
	3	2489710	2494114	Transposon:Gypsy153-I_DR,Gypsy153-LTR_DR_1-166,1-166,1-4399#2540885	0	-	2489710	2494114	0	1	4404	2489708	zv11_intergenic_FLLTRLINE_negativestrand.bed
	3	3035659	3041966	Transposon:BELPADRE_I,BELPADRE_LTR_1-6326,1-963,1-963#2541962	0	-	3035659	3041966	0	1	6307	3035656	zv11_intergenic_FLLTRLINE_negativestrand.bed
	3	3162315	3166188	Transposon:ERV1-10_DR-I,ERV1-10_DR-LTR_1-3877,1-423,1-423#2542166	0	-	3162315	3166188	0	1	3873	3162312	zv11_intergenic_FLLTRLINE_negativestrand.bed
	3	3273501	3278882	Transposon:DIRS-7_DR_1-5393#2542365	0	-	3273501	3278882	0	1	5381	3273498	zv11_intergenic_FLLTRLINE_negativestrand.bed
	3	3374150	3380250	Transposon:BEL-58_DRe-I,BEL-58_DRe-LTR_1-6101,1-898,1-898#2542652	0	-	3374150	3380250	0	1	6100	3374147	zv11_intergenic_FLLTRLINE_negativestrand.bed
	3	4828549	4832874	Transposon:Gypsy159-I_DR,Gypsy5-LTR_DR_1-4323,1-458,1-458#2545851	0	-	4828549	4832874	0	1	4325	4828545	zv11_intergenic_FLLTRLINE_negativestrand.bed
	3	5256569	5261990	Transposon:I-3_DR_1-5422#2546920	0	-	5256569	5261990	0	1	5421	5256564	zv11_intergenic_FLLTRLINE_negativestrand.bed
	3	7445655	7451358	Transposon:L1-25_DR_1-5703#2552972	0	-	7445655	7451358	0	1	5703	7445648	zv11_intergenic_FLLTRLINE_negativestrand.bed
	3	7583158	7587214	Transposon:Copia1-I_DR,Copia1-LTR_DR_1-187,1-187,1-4057#2553334	0	-	7583158	7587214	0	1	4056	7583151	zv11_intergenic_FLLTRLINE_negativestrand.bed
	3	11725545	11731591	Transposon:DIRS1b_DR_1-6055#2564957	0	-	11725545	11731591	0	1	6046	11725544	zv11_intergenic_FLLTRLINE_negativestrand.bed
	3	13797060	13803193	Transposon:DIRS1_DR_1-6132#2571431	0	-	13797060	13803193	0	1	6133	13797059	zv11_intergenic_FLLTRLINE_negativestrand.bed
	3	20580557	20585012	Transposon:Gypsy53-I_DR,Gypsy53-LTR_DR_1-222,1-222,1-4456#2592454	0	-	20580557	20585012	0	1	4455	20580555	zv11_intergenic_FLLTRLINE_negativestrand.bed
	3	21523030	21527241	Transposon:Gypsy161-I_DR,Gypsy161-LTR_DR_1-380,1-380,1-4211#2594978	0	-	21523030	21527241	0	1	4211	21523028	zv11_intergenic_FLLTRLINE_negativestrand.bed
	3	26567470	26573599	Transposon:DIRS1_DR_1-6132#2608067	0	-	26567470	26573599	0	1	6129	26567468	zv11_intergenic_FLLTRLINE_negativestrand.bed
	3	27383692	27389739	Transposon:DIRS1b_DR_1-6055#2610117	0	-	27383692	27389739	0	1	6047	27383690	zv11_intergenic_FLLTRLINE_negativestrand.bed
	3	29585221	29591272	Transposon:DIRS1b_DR_1-6055#2615775	0	-	29585221	29591272	0	1	6051	29585219	zv11_intergenic_FLLTRLINE_negativestrand.bed
	3	31325345	31329641	Transposon:Gypsy-166-I_DR,Gypsy-166-LTR_DR_1-4297,1-4297,627-681,1-681,1-681#2620357	0	-	31325345	31329641	0	1	4296	31325342	zv11_intergenic_FLLTRLINE_negativestrand.bed
	3	33714385	33720436	Transposon:DIRS1b_DR_1-6055#2626209	0	-	33714385	33720436	0	1	6051	33714382	zv11_intergenic_FLLTRLINE_negativestrand.bed
	3	42599827	42605874	Transposon:DIRS1b_DR_1-6055#2648635	0	-	42599827	42605874	0	1	6047	42599823	zv11_intergenic_FLLTRLINE_negativestrand.bed
	3	45015414	45021447	Transposon:DIRS1b_DR_1-6055#2655767	0	-	45015414	45021447	0	1	6033	45015410	zv11_intergenic_FLLTRLINE_negativestrand.bed
	3	46591614	46596868	Transposon:BHIKHARI_I,BHIKHARI_LTR_1-1714,1-1714,1-5277#2659986	0	-	46591614	46596868	0	1	5254	46591610	zv11_intergenic_FLLTRLINE_negativestrand.bed
	3	48431268	48438152	Transposon:DIRS-5_DR_1-6895#2665583	0	-	48431268	48438152	0	1	6884	48431264	zv11_intergenic_FLLTRLINE_negativestrand.bed
	3	50537934	50544096	Transposon:DIRS1_DR_1-6132#2671131	0	-	50537934	50544096	0	1	6162	50537929	zv11_intergenic_FLLTRLINE_negativestrand.bed
	3	50910978	50917108	Transposon:DIRS1_DR_1-6132#2671794	0	-	50910978	50917108	0	1	6130	50910973	zv11_intergenic_FLLTRLINE_negativestrand.bed
	3	52305639	52310038	Transposon:Gypsy-32-I_DR,Gypsy-32-LTR_DR_1-4400,1-1160,1-1160#2675594	0	-	52305639	52310038	0	1	4399	52305634	zv11_intergenic_FLLTRLINE_negativestrand.bed
	3	54257184	54261405	Transposon:GypsyDR1_1-4222#2681284	0	-	54257184	54261405	0	1	4221	54257179	zv11_intergenic_FLLTRLINE_negativestrand.bed
	3	55332268	55336548	Transposon:Gypsy-28-I_DR,Gypsy-28-LTR_DR_1-605,1-605,1-4299#2684332	0	-	55332268	55336548	0	1	4280	55332263	zv11_intergenic_FLLTRLINE_negativestrand.bed
	4	25452473	25456694	Transposon:GypsyDR1_1-4222#2774041	0	-	25452473	25456694	0	1	4221	25452471	zv11_intergenic_FLLTRLINE_negativestrand.bed
	4	26281287	26286236	Transposon:L2-1_DR_1-4983#2776058	0	-	26281287	26286236	0	1	4949	26281285	zv11_intergenic_FLLTRLINE_negativestrand.bed
	4	26365607	26371731	Transposon:DIRS1_DR_1-6132#2776240	0	-	26365607	26371731	0	1	6124	26365605	zv11_intergenic_FLLTRLINE_negativestrand.bed
	4	26876853	26882974	Transposon:DIRS1_DR_1-6132#2777100	0	-	26876853	26882974	0	1	6121	26876851	zv11_intergenic_FLLTRLINE_negativestrand.bed
	4	26961397	26965618	Transposon:GypsyDR1_1-4222#2777169	0	-	26961397	26965618	0	1	4221	26961395	zv11_intergenic_FLLTRLINE_negativestrand.bed
	4	27182641	27187688	Transposon:Gypsy39-I_DR,Gypsy39-LTR_DR_1-5049,1-961,1-961#2777695	0	-	27182641	27187688	0	1	5047	27182639	zv11_intergenic_FLLTRLINE_negativestrand.bed
	4	29132287	29136576	Transposon:Gypsy97-I_DR,Gypsy97-LTR_DR_1-385,1-385,1-4318#2782641	0	-	29132287	29136576	0	1	4289	29132285	zv11_intergenic_FLLTRLINE_negativestrand.bed
	4	29409036	29414099	Transposon:L2-3_DRe_1-5068#2783163	0	-	29409036	29414099	0	1	5063	29409034	zv11_intergenic_FLLTRLINE_negativestrand.bed
	4	29952181	29956237	Transposon:Copia1-I_DR,Copia1-LTR_DR_1-187,1-187,1-4057#2784271	0	-	29952181	29956237	0	1	4056	29952179	zv11_intergenic_FLLTRLINE_negativestrand.bed
	4	30553429	30559190	Transposon:Gypsy134-I_DR,Gypsy134-LTR_DR_1-237,1-5762,1116-1201,1116-1201,1-1059,1-1059#2785502	0	-	30553429	30559190	0	1	5761	30553426	zv11_intergenic_FLLTRLINE_negativestrand.bed
	4	30679384	30685516	Transposon:DIRS1_DR_1-6132#2785781	0	-	30679384	30685516	0	1	6132	30679381	zv11_intergenic_FLLTRLINE_negativestrand.bed
	4	31317310	31323682	Transposon:CATCH3I_DR_1-6373#2786793	0	-	31317310	31323682	0	1	6372	31317307	zv11_intergenic_FLLTRLINE_negativestrand.bed
	4	32059562	32065575	Transposon:DIRS1b_DR_1-6055#2787760	0	-	32059562	32065575	0	1	6013	32059559	zv11_intergenic_FLLTRLINE_negativestrand.bed
	4	32198406	32203477	Transposon:Gypsy44-I_DR,Gypsy44-LTR_DR_1-5077,1-699,1-699#2788094	0	-	32198406	32203477	0	1	5071	32198403	zv11_intergenic_FLLTRLINE_negativestrand.bed
	4	33022782	33027071	Transposon:Gypsy101-I_DR,Gypsy101-LTR_DR_1-4295,1-524,1-524#2789855	0	-	33022782	33027071	0	1	4289	33022779	zv11_intergenic_FLLTRLINE_negativestrand.bed
	4	34102608	34104946	Transposon:L2-6_DRe_1-2341#2792095	0	-	34102608	34104946	0	1	2338	34102605	zv11_intergenic_FLLTRLINE_negativestrand.bed
	4	34487501	34494165	Transposon:BEL-56_DRe-I,BEL-56_DRe-LTR_1-463,1-463,1-6664#2792574	0	-	34487501	34494165	0	1	6664	34487498	zv11_intergenic_FLLTRLINE_negativestrand.bed
	4	34565605	34569970	Transposon:Gypsy-165-I_DR,Gypsy-165-LTR_DR_1-541,1-4366,1-541#2792669	0	-	34565605	34569970	0	1	4365	34565602	zv11_intergenic_FLLTRLINE_negativestrand.bed
	4	35706985	35713935	Transposon:Gypsy116-I_DR,Gypsy116-LTR_DR_1-370,1-370,1-7004#2795029	0	-	35706985	35713935	0	1	6950	35706982	zv11_intergenic_FLLTRLINE_negativestrand.bed
	4	36055201	36061250	Transposon:DIRS1b_DR_1-6055#2795614	0	-	36055201	36061250	0	1	6049	36055198	zv11_intergenic_FLLTRLINE_negativestrand.bed
	4	36234584	36240715	Transposon:DIRS1_DR_1-6132#2795917	0	-	36234584	36240715	0	1	6131	36234581	zv11_intergenic_FLLTRLINE_negativestrand.bed
	4	36956235	36960450	Transposon:Gypsy99-I_DR,Gypsy99-LTR_DR_1-176,1-176,1-4190#2796899	0	-	36956235	36960450	0	1	4215	36956232	zv11_intergenic_FLLTRLINE_negativestrand.bed
	4	37228915	37230266	Transposon:DIRS-1B_DR_1-1360#2797497	0	-	37228915	37230266	0	1	1351	37228912	zv11_intergenic_FLLTRLINE_negativestrand.bed
	4	37281672	37286195	Transposon:Gypsy122-I_DR,Gypsy122-LTR_DR_1-4524,80-833,2-79,80-833,2-79#2797582	0	-	37281672	37286195	0	1	4523	37281669	zv11_intergenic_FLLTRLINE_negativestrand.bed
	4	37347713	37353862	Transposon:Gypsy10-I_DR,Gypsy10-LTR_DR_1-1641,1-1641,1-1641,1-1641,1-6147,1-6147,1-6147#2797738	0	-	37347713	37353862	0	1	6149	37347710	zv11_intergenic_FLLTRLINE_negativestrand.bed
	4	37355479	37361627	Transposon:Gypsy10-I_DR,Gypsy10-LTR_DR_1-1641,1-1641,1-1641,1-1641,1-6147,1-6147,1-6147#2797738_r1	0	-	37355479	37361627	0	1	6148	37355476	zv11_intergenic_FLLTRLINE_negativestrand.bed
	4	37363244	37369393	Transposon:Gypsy10-I_DR,Gypsy10-LTR_DR_1-1641,1-1641,1-1641,1-1641,1-6147,1-6147,1-6147#2797738_r2	0	-	37363244	37369393	0	1	6149	37363241	zv11_intergenic_FLLTRLINE_negativestrand.bed
	4	37419789	37422605	Transposon:Tx1-50_DR_1-2813#2797787	0	-	37419789	37422605	0	1	2816	37419786	zv11_intergenic_FLLTRLINE_negativestrand.bed
	4	37445609	37450065	Transposon:Gypsy53-I_DR,Gypsy53-LTR_DR_1-222,1-222,1-4456#2797888	0	-	37445609	37450065	0	1	4456	37445606	zv11_intergenic_FLLTRLINE_negativestrand.bed
	4	37660987	37662566	Transposon:Tx1-49_DR_1-1583#2798270	0	-	37660987	37662566	0	1	1579	37660984	zv11_intergenic_FLLTRLINE_negativestrand.bed
	4	38321942	38326282	Transposon:Gypsy-169-I_DR,Gypsy-169-LTR_DR_1-306,1-306,1-4338#2799371	0	-	38321942	38326282	0	1	4340	38321939	zv11_intergenic_FLLTRLINE_negativestrand.bed
	4	39303561	39310224	Transposon:BEL-56_DRe-I,BEL-56_DRe-LTR_1-463,1-463,1-6664#2801277	0	-	39303561	39310224	0	1	6663	39303558	zv11_intergenic_FLLTRLINE_negativestrand.bed
	4	39348646	39354404	Transposon:L1-2_DR_1-5746#2801505	0	-	39348646	39354404	0	1	5758	39348643	zv11_intergenic_FLLTRLINE_negativestrand.bed
	4	40077601	40083651	Transposon:DIRS1b_DR_1-6055#2802823	0	-	40077601	40083651	0	1	6050	40077597	zv11_intergenic_FLLTRLINE_negativestrand.bed
	4	40277411	40278996	Transposon:Tx1-49_DR_1-1583#2803064	0	-	40277411	40278996	0	1	1585	40277407	zv11_intergenic_FLLTRLINE_negativestrand.bed
	4	40649746	40653967	Transposon:GypsyDR1_1-4222#2803863	0	-	40649746	40653967	0	1	4221	40649742	zv11_intergenic_FLLTRLINE_negativestrand.bed
	4	42945741	42955324	Transposon:Nimb-4_DR_1-9661#2808110	0	-	42945741	42955324	0	1	9583	42945737	zv11_intergenic_FLLTRLINE_negativestrand.bed
	4	43266247	43272747	Transposon:Gypsy102-I_DR,Gypsy102-LTR_DR_1-6485,1-837,1-837#2808739	0	-	43266247	43272747	0	1	6500	43266243	zv11_intergenic_FLLTRLINE_negativestrand.bed
	4	43510407	43516745	Transposon:BEL4-I_DR,BEL4-LTR_DR_1-6339,1-904,1-904#2809193	0	-	43510407	43516745	0	1	6338	43510403	zv11_intergenic_FLLTRLINE_negativestrand.bed
	4	44650001	44652734	Transposon:ERV1-N2-I_DR,ERV1-N2-LTR_DR_1-2731,1-794,1-794#2811031	0	-	44650001	44652734	0	1	2733	44649997	zv11_intergenic_FLLTRLINE_negativestrand.bed
	4	44766037	44771377	Transposon:DIRS-7_DR_1-5393#2811252	0	-	44766037	44771377	0	1	5340	44766033	zv11_intergenic_FLLTRLINE_negativestrand.bed
	4	44970455	44976622	Transposon:DIRS1_DR_1-6132#2811621	0	-	44970455	44976622	0	1	6167	44970451	zv11_intergenic_FLLTRLINE_negativestrand.bed
	4	45311945	45316253	Transposon:Gypsy97-I_DR,Gypsy97-LTR-B_DR_1-403,1-403,1-4318#2812284	0	-	45311945	45316253	0	1	4308	45311941	zv11_intergenic_FLLTRLINE_negativestrand.bed
	4	45347580	45348934	Transposon:L1-71_DR_1-1367#2812378	0	-	45347580	45348934	0	1	1354	45347576	zv11_intergenic_FLLTRLINE_negativestrand.bed
	4	46436179	46441259	Transposon:Gypsy41-I_DR,Gypsy41-LTR_DR_1-5057,1-890,1-890#2812924	0	-	46436179	46441259	0	1	5080	46436175	zv11_intergenic_FLLTRLINE_negativestrand.bed
	4	46682454	46688273	Transposon:L1-81_DR_1-5808#2813406	0	-	46682454	46688273	0	1	5819	46682450	zv11_intergenic_FLLTRLINE_negativestrand.bed
	4	47470468	47476282	Transposon:L1-34_DR_1-5808#2815019	0	-	47470468	47476282	0	1	5814	47470464	zv11_intergenic_FLLTRLINE_negativestrand.bed
	4	47770552	47777053	Transposon:BEL-65_DRe-I,BEL-65_DRe-LTR_1-364,1-364,1-6502#2815618	0	-	47770552	47777053	0	1	6501	47770548	zv11_intergenic_FLLTRLINE_negativestrand.bed
	4	47953832	47957365	Transposon:Togen-1_DR_1-3562#2815961	0	-	47953832	47957365	0	1	3533	47953828	zv11_intergenic_FLLTRLINE_negativestrand.bed
	4	48111261	48116953	Transposon:L1-6_DR_1-5693#2816211	0	-	48111261	48116953	0	1	5692	48111257	zv11_intergenic_FLLTRLINE_negativestrand.bed
	4	48143427	48149075	Transposon:Gypsy50-I_DR,Gypsy50-LTR_DR_1-353,1-353,1-5692#2816270	0	-	48143427	48149075	0	1	5648	48143423	zv11_intergenic_FLLTRLINE_negativestrand.bed
	4	48589543	48593876	Transposon:Gypsy-169-I_DR,Gypsy-169-LTR_DR_1-306,1-306,1-4338#2816703	0	-	48589543	48593876	0	1	4333	48589539	zv11_intergenic_FLLTRLINE_negativestrand.bed
	4	52085099	52089395	Transposon:Gypsy-197_DR-I,Gypsy-197_DR-LTR_1-4292,1-722,1-722#2823355	0	-	52085099	52089395	0	1	4296	52085094	zv11_intergenic_FLLTRLINE_negativestrand.bed
	4	52832299	52837296	Transposon:Gypsy-167-I_DR,Gypsy-167-LTR_DR_1-4990,1-878,1-878#2824711	0	-	52832299	52837296	0	1	4997	52832294	zv11_intergenic_FLLTRLINE_negativestrand.bed
	4	52949573	52950924	Transposon:DIRS-1B_DR_1-1360#2824877	0	-	52949573	52950924	0	1	1351	52949568	zv11_intergenic_FLLTRLINE_negativestrand.bed
	4	53529906	53535664	Transposon:L1-2_DR_1-5746#2826737	0	-	53529906	53535664	0	1	5758	53529901	zv11_intergenic_FLLTRLINE_negativestrand.bed
	4	53625006	53630667	Transposon:Gypsy50-I_DR,Gypsy50-LTR_DR_1-353,1-353,1-5692#2826897	0	-	53625006	53630667	0	1	5661	53625001	zv11_intergenic_FLLTRLINE_negativestrand.bed
	4	53642883	53644469	Transposon:Tx1-49_DR_1-1583#2826900	0	-	53642883	53644469	0	1	1586	53642878	zv11_intergenic_FLLTRLINE_negativestrand.bed
	4	53997955	53999540	Transposon:Tx1-49_DR_1-1583#2827577	0	-	53997955	53999540	0	1	1585	53997950	zv11_intergenic_FLLTRLINE_negativestrand.bed
	4	55628750	55630330	Transposon:Tx1-49_DR_1-1583#2831223	0	-	55628750	55630330	0	1	1580	55628745	zv11_intergenic_FLLTRLINE_negativestrand.bed
	4	55905879	55912882	Transposon:Gypsy116-I_DR,Gypsy116-LTR_DR_1-370,1-370,1-7004#2831725	0	-	55905879	55912882	0	1	7003	55905874	zv11_intergenic_FLLTRLINE_negativestrand.bed
	4	56814004	56820566	Transposon:Gypsy117-I_DR,Gypsy117-LTR_DR_1-299,1-6564,1-1028#2833577	0	-	56814004	56820566	0	1	6562	56813999	zv11_intergenic_FLLTRLINE_negativestrand.bed
	4	56824200	56829675	Transposon:L1-38_DR_1-5475#2833581	0	-	56824200	56829675	0	1	5475	56824195	zv11_intergenic_FLLTRLINE_negativestrand.bed
	4	56903087	56909994	Transposon:Gypsy140-I_DR,Gypsy140-LTR_DR_1-6908,1-994,1-994#2833674	0	-	56903087	56909994	0	1	6907	56903082	zv11_intergenic_FLLTRLINE_negativestrand.bed
	4	57228155	57233154	Transposon:L2-1_DR_1-4980#2834259	0	-	57228155	57233154	0	1	4999	57228150	zv11_intergenic_FLLTRLINE_negativestrand.bed
	4	58406031	58410066	Transposon:Gypsy67-I_DR,Gypsy67-LTR_DR_1-175,1-175,1-4036#2836294	0	-	58406031	58410066	0	1	4035	58406026	zv11_intergenic_FLLTRLINE_negativestrand.bed
	4	59556586	59561946	Transposon:Nimb-6_DR_1-5367#2838344	0	-	59556586	59561946	0	1	5360	59556581	zv11_intergenic_FLLTRLINE_negativestrand.bed
	4	59618819	59624949	Transposon:DIRS1_DR_1-6132#2838467	0	-	59618819	59624949	0	1	6130	59618814	zv11_intergenic_FLLTRLINE_negativestrand.bed
	4	59724227	59730348	Transposon:DIRS1_DR_1-6132#2838590	0	-	59724227	59730348	0	1	6121	59724222	zv11_intergenic_FLLTRLINE_negativestrand.bed
	4	59785180	59789505	Transposon:Gypsy159-I_DR,Gypsy5-LTR_DR_1-4323,1-458,1-458#2838707	0	-	59785180	59789505	0	1	4325	59785175	zv11_intergenic_FLLTRLINE_negativestrand.bed
	4	59898591	59904664	Transposon:DIRS1_DR_1-6132#2838868	0	-	59898591	59904664	0	1	6073	59898586	zv11_intergenic_FLLTRLINE_negativestrand.bed
	4	59949873	59951441	Transposon:Tx1-49_DR_1-1583#2838941	0	-	59949873	59951441	0	1	1568	59949868	zv11_intergenic_FLLTRLINE_negativestrand.bed
	4	60260050	60265592	Transposon:Gypsy133-I_DR,Gypsy133-LTR_DR_1-1548,1-5525,1-1548#2839562	0	-	60260050	60265592	0	1	5542	60260044	zv11_intergenic_FLLTRLINE_negativestrand.bed
	4	60420698	60425021	Transposon:Gypsy97-I_DR,Gypsy97-LTR_DR_1-385,1-385,1-4318#2839947	0	-	60420698	60425021	0	1	4323	60420692	zv11_intergenic_FLLTRLINE_negativestrand.bed
	4	62004316	62008360	Transposon:Gypsy128-I_DR,Gypsy128-LTR_DR_1-308,1-308,1-4038#2842661	0	-	62004316	62008360	0	1	4044	62004310	zv11_intergenic_FLLTRLINE_negativestrand.bed
	4	62246748	62250972	Transposon:GypsyDR1_1-4222#2843326	0	-	62246748	62250972	0	1	4224	62246742	zv11_intergenic_FLLTRLINE_negativestrand.bed
	4	63001860	63007338	Transposon:L1-88_DR_1-5426#2844608	0	-	63001860	63007338	0	1	5478	63001854	zv11_intergenic_FLLTRLINE_negativestrand.bed
	4	64657812	64663290	Transposon:L1-88_DR_1-5426#2848752	0	-	64657812	64663290	0	1	5478	64657806	zv11_intergenic_FLLTRLINE_negativestrand.bed
	4	65916721	65922396	Transposon:Gypsy49-I_DR,Gypsy49-LTR_DR_1-360,1-360,1-5683#2850858	0	-	65916721	65922396	0	1	5675	65916715	zv11_intergenic_FLLTRLINE_negativestrand.bed
	4	66737000	66741214	Transposon:Gypsy161-I_DR,Gypsy161-LTR_DR_1-380,1-380,1-4209#2851601	0	-	66737000	66741214	0	1	4214	66736994	zv11_intergenic_FLLTRLINE_negativestrand.bed
	4	66948127	66954901	Transposon:Gypsy-16-I_DR,Gypsy-16-LTR_DR_1-1890,1-1890,1-6775#2851988	0	-	66948127	66954901	0	1	6774	66948121	zv11_intergenic_FLLTRLINE_negativestrand.bed
	4	67027838	67033969	Transposon:DIRS1_DR_1-6132#2852157	0	-	67027838	67033969	0	1	6131	67027832	zv11_intergenic_FLLTRLINE_negativestrand.bed
	4	67243178	67249228	Transposon:DIRS1b_DR_1-6055#2852732	0	-	67243178	67249228	0	1	6050	67243172	zv11_intergenic_FLLTRLINE_negativestrand.bed
	4	68581666	68585849	Transposon:Gypsy-168B_DR-I,Gypsy-168B_DR-LTR_225-507,1-4189,1-501#2855195	0	-	68581666	68585849	0	1	4183	68581660	zv11_intergenic_FLLTRLINE_negativestrand.bed
	4	69842179	69843758	Transposon:Tx1-49_DR_1-1583#2857693	0	-	69842179	69843758	0	1	1579	69842173	zv11_intergenic_FLLTRLINE_negativestrand.bed
	4	70498646	70505071	Transposon:Gypsy-21-I_DR,Gypsy-21-LTR_DR_1-258,840-1468,840-1468,255-855,1-6426,1-855#2859020	0	-	70498646	70505071	0	1	6425	70498639	zv11_intergenic_FLLTRLINE_negativestrand.bed
	4	71477941	71484071	Transposon:DIRS1_DR_1-6132#2860927	0	-	71477941	71484071	0	1	6130	71477934	zv11_intergenic_FLLTRLINE_negativestrand.bed
	4	71632469	71637381	Transposon:Gypsy-117-I_DR,Gypsy-117-LTR_DR_1-4913,1-748,1-748#2861248	0	-	71632469	71637381	0	1	4912	71632462	zv11_intergenic_FLLTRLINE_negativestrand.bed
	4	71659090	71665520	Transposon:Gypsy106-I_DR,Gypsy106-LTR_DR_1-1379,1-1379,1-6431#2861279	0	-	71659090	71665520	0	1	6430	71659083	zv11_intergenic_FLLTRLINE_negativestrand.bed
	4	71916785	71921062	Transposon:Gypsy107-I_Dr,Gypsy107-LTR_Dr_1-4294,1-770,1-770#2861879	0	-	71916785	71921062	0	1	4277	71916778	zv11_intergenic_FLLTRLINE_negativestrand.bed
	4	75447187	75451090	Transposon:ERV1-10_DR-I,ERV1-10_DR-LTR_1-423,1-423,1-3877#2872456	0	-	75447187	75451090	0	1	3903	75447180	zv11_intergenic_FLLTRLINE_negativestrand.bed
	5	956111	960270	Transposon:Gypsy142-I_DR,Gypsy142-LTR_DR_1-166,1-166,1-4156#2881923	0	-	956111	960270	0	1	4159	956102	zv11_intergenic_FLLTRLINE_negativestrand.bed
	5	8274898	8279214	Transposon:Gypsy-115-I_DR,Gypsy-115-LTR_DR_1-378,1-378,1-4321#2906793	0	-	8274898	8279214	0	1	4316	8274890	zv11_intergenic_FLLTRLINE_negativestrand.bed
	5	8308048	8312343	Transposon:Gypsy96-I_DR,Gypsy96-LTR_DR_1-4296,1-816,1-816#2906857	0	-	8308048	8312343	0	1	4295	8308040	zv11_intergenic_FLLTRLINE_negativestrand.bed
	5	16297522	16302900	Transposon:Gypsy123-I_DR,Gypsy123-LTR_DR_1-320,1-320,1-5414#2931845	0	-	16297522	16302900	0	1	5378	16297521	zv11_intergenic_FLLTRLINE_negativestrand.bed
	5	17429139	17435219	Transposon:DIRS1b_DR_1-6055#2935268	0	-	17429139	17435219	0	1	6080	17429138	zv11_intergenic_FLLTRLINE_negativestrand.bed
	5	17445416	17449712	Transposon:Gypsy101-I_DR,Gypsy101-LTR_DR_1-4297,1-524,1-524#2935298	0	-	17445416	17449712	0	1	4296	17445415	zv11_intergenic_FLLTRLINE_negativestrand.bed
	5	21595448	21601494	Transposon:DIRS1b_DR_1-6055#2946834	0	-	21595448	21601494	0	1	6046	21595446	zv11_intergenic_FLLTRLINE_negativestrand.bed
	5	23182070	23186395	Transposon:Gypsy-129_DR-I,Gypsy-129_DR-LTR_1-4325,1-524,1-524#2951028	0	-	23182070	23186395	0	1	4325	23182068	zv11_intergenic_FLLTRLINE_negativestrand.bed
	5	25497285	25503335	Transposon:DIRS1b_DR_1-6055#2956917	0	-	25497285	25503335	0	1	6050	25497283	zv11_intergenic_FLLTRLINE_negativestrand.bed
	5	25917671	25923177	Transposon:Gypsy98-I_Dr,Gypsy98-LTR_Dr_2-186,2-186,1-5504,225-1783,225-1783#2957948	0	-	25917671	25923177	0	1	5506	25917669	zv11_intergenic_FLLTRLINE_negativestrand.bed
	5	30116769	30122898	Transposon:DIRS1_DR_1-6132#2968383	0	-	30116769	30122898	0	1	6129	30116766	zv11_intergenic_FLLTRLINE_negativestrand.bed
	5	35336230	35342426	Transposon:DIRS-18_DR_1-6192#2981153	0	-	35336230	35342426	0	1	6196	35336227	zv11_intergenic_FLLTRLINE_negativestrand.bed
	5	38057214	38060308	Transposon:RTE-2_DR_1-3108#2988041	0	-	38057214	38060308	0	1	3094	38057211	zv11_intergenic_FLLTRLINE_negativestrand.bed
	5	40755728	40761860	Transposon:DIRS1_DR_1-6132#2994908	0	-	40755728	40761860	0	1	6132	40755724	zv11_intergenic_FLLTRLINE_negativestrand.bed
	5	45560235	45566283	Transposon:DIRS1b_DR_1-6055#3006237	0	-	45560235	45566283	0	1	6048	45560231	zv11_intergenic_FLLTRLINE_negativestrand.bed
	5	46600531	46604753	Transposon:Gypsy92-I_DR,Gypsy92-LTR_DR_1-160,1-160,1-4223#3009115	0	-	46600531	46604753	0	1	4222	46600527	zv11_intergenic_FLLTRLINE_negativestrand.bed
	5	46611405	46617455	Transposon:DIRS1b_DR_1-6055#3009130	0	-	46611405	46617455	0	1	6050	46611401	zv11_intergenic_FLLTRLINE_negativestrand.bed
	5	47844604	47848934	Transposon:Gypsy97-I_DR,Gypsy97-LTR_DR_1-385,1-385,1-4318#3011935	0	-	47844604	47848934	0	1	4330	47844600	zv11_intergenic_FLLTRLINE_negativestrand.bed
	5	48395118	48399330	Transposon:Gypsy161-I_DR,Gypsy161-LTR_DR_1-380,1-380,1-4214#3013528	0	-	48395118	48399330	0	1	4212	48395114	zv11_intergenic_FLLTRLINE_negativestrand.bed
	5	52577447	52581748	Transposon:Gypsy-28-I_DR,Gypsy-28-LTR_DR_1-599,1-599,1-4299#3025494	0	-	52577447	52581748	0	1	4301	52577442	zv11_intergenic_FLLTRLINE_negativestrand.bed
	5	53311218	53316492	Transposon:DIRS-2_DR_1-5290#3026925	0	-	53311218	53316492	0	1	5274	53311213	zv11_intergenic_FLLTRLINE_negativestrand.bed
	5	54080005	54085053	Transposon:Gypsy39-I_DR,Gypsy39-LTR_DR_1-5049,1-961,1-961#3027927	0	-	54080005	54085053	0	1	5048	54080000	zv11_intergenic_FLLTRLINE_negativestrand.bed
	5	55358374	55362659	Transposon:Gypsy103-I_Dr,Gypsy103-LTR_Dr_1-4286,1-819,1-819#3030759	0	-	55358374	55362659	0	1	4285	55358369	zv11_intergenic_FLLTRLINE_negativestrand.bed
	5	57613686	57617982	Transposon:Gypsy101-I_DR,Gypsy101-LTR_DR_1-4295,1-524,1-524#3036402	0	-	57613686	57617982	0	1	4296	57613681	zv11_intergenic_FLLTRLINE_negativestrand.bed
	5	64220614	64227357	Transposon:BEL31-I_DR,BEL31-LTR_DR_1-711,1-711,1-6749#3056143	0	-	64220614	64227357	0	1	6743	64220608	zv11_intergenic_FLLTRLINE_negativestrand.bed
	5	66550880	66556918	Transposon:DIRS1b_DR_1-6055#3063596	0	-	66550880	66556918	0	1	6038	66550874	zv11_intergenic_FLLTRLINE_negativestrand.bed
	6	674570	680107	Transposon:KibiDr1_1-5538#3087892	0	-	674570	680107	0	1	5537	674564	zv11_intergenic_FLLTRLINE_negativestrand.bed
	6	17035312	17041440	Transposon:BEL27-I_DR,BEL27-LTR_DR_389-509,389-509,1-390,1-390,1-6122#3139231	0	-	17035312	17041440	0	1	6128	17035311	zv11_intergenic_FLLTRLINE_negativestrand.bed
	6	17495307	17501357	Transposon:DIRS1b_DR_1-6055#3140124	0	-	17495307	17501357	0	1	6050	17495306	zv11_intergenic_FLLTRLINE_negativestrand.bed
	6	17668474	17670266	Transposon:Gypsy-219_DR-I,Gypsy-219_DR-LTR_4517-6309,1-4517,1-982,1-982#3140290	0	-	17668474	17670266	0	1	1792	17668473	zv11_intergenic_FLLTRLINE_negativestrand.bed
	6	17671661	17676208	Transposon:Gypsy-219_DR-I,Gypsy-219_DR-LTR_4517-6309,1-4517,1-982,1-982#3140290_r1	0	-	17671661	17676208	0	1	4547	17671660	zv11_intergenic_FLLTRLINE_negativestrand.bed
	6	19138874	19145515	Transposon:Gypsy144-I_DR,Gypsy144-LTR_DR_1-1938,1-1938,1-6642#3143354	0	-	19138874	19145515	0	1	6641	19138873	zv11_intergenic_FLLTRLINE_negativestrand.bed
	6	19225107	19229391	Transposon:Gypsy-174_DR-I,Gypsy-174_DR-LTR_1-4285,1-118,1-118#3143479	0	-	19225107	19229391	0	1	4284	19225106	zv11_intergenic_FLLTRLINE_negativestrand.bed
	6	20145520	20151704	Transposon:DIRS1_DR_1-6132#3145542	0	-	20145520	20151704	0	1	6184	20145518	zv11_intergenic_FLLTRLINE_negativestrand.bed
	6	20750088	20754545	Transposon:Gypsy53-I_DR,Gypsy53-LTR_DR_1-222,1-222,1-4456#3146791	0	-	20750088	20754545	0	1	4457	20750086	zv11_intergenic_FLLTRLINE_negativestrand.bed
	6	22274694	22281485	Transposon:BEL24-I_DR,BEL24-LTR_DR_1-524,1-524,1-6788#3150176	0	-	22274694	22281485	0	1	6791	22274692	zv11_intergenic_FLLTRLINE_negativestrand.bed
	6	22469877	22474197	Transposon:Gypsy97-I_DR,Gypsy97-LTR-B_DR_5-403,5-403,1-4318#3150509	0	-	22469877	22474197	0	1	4320	22469875	zv11_intergenic_FLLTRLINE_negativestrand.bed
	6	23456590	23461620	Transposon:Gypsy-220_DR-I,Gypsy-220_DR-LTR_1-5030,1-945,1-945#3152179	0	-	23456590	23461620	0	1	5030	23456588	zv11_intergenic_FLLTRLINE_negativestrand.bed
	6	23536578	23540909	Transposon:Gypsy97-I_DR,Gypsy97-LTR_DR_1-385,1-385,1-4318#3152284	0	-	23536578	23540909	0	1	4331	23536576	zv11_intergenic_FLLTRLINE_negativestrand.bed
	6	23601915	23607711	Transposon:L1-34_DR_1-5808#3152356	0	-	23601915	23607711	0	1	5796	23601913	zv11_intergenic_FLLTRLINE_negativestrand.bed
	6	25966178	25970509	Transposon:Gypsy97-I_DR,Gypsy97-LTR_DR_1-385,1-385,1-4318#3158388	0	-	25966178	25970509	0	1	4331	25966176	zv11_intergenic_FLLTRLINE_negativestrand.bed
	6	32585585	32589902	Transposon:Gypsy159-I_DR,Gypsy5-LTR_DR_1-4323,1-458,1-458#3174903	0	-	32585585	32589902	0	1	4317	32585582	zv11_intergenic_FLLTRLINE_negativestrand.bed
	6	33570675	33576723	Transposon:DIRS1b_DR_1-6055#3177511	0	-	33570675	33576723	0	1	6048	33570672	zv11_intergenic_FLLTRLINE_negativestrand.bed
	6	36333405	36337844	Transposon:Gypsy-34-I_DR,Gypsy-34-LTR_Dr_1-4439,1-960,1-960#3184611	0	-	36333405	36337844	0	1	4439	36333402	zv11_intergenic_FLLTRLINE_negativestrand.bed
	6	38832190	38837362	Transposon:Gypsy-29-I_DR,Gypsy-29-LTR_DR_1-302,1-302,1-5173#3191322	0	-	38832190	38837362	0	1	5172	38832187	zv11_intergenic_FLLTRLINE_negativestrand.bed
	6	50230392	50236540	Transposon:BEL-59_DRe-I,BEL-59_DRe-LTR_1-6150,1-728,1-728#3222812	0	-	50230392	50236540	0	1	6148	50230387	zv11_intergenic_FLLTRLINE_negativestrand.bed
	7	1666966	1673529	Transposon:Gypsy117-I_DR,Gypsy117-LTR_DR_1-6564,1-1028,1-1028#3261939	0	-	1666966	1673529	0	1	6563	1666965	zv11_intergenic_FLLTRLINE_negativestrand.bed
	7	1902476	1906772	Transposon:Gypsy-166-I_DR,Gypsy-166B_DR-LTR_1-4297,1-751,1-751#3262569	0	-	1902476	1906772	0	1	4296	1902475	zv11_intergenic_FLLTRLINE_negativestrand.bed
	7	4513687	4519816	Transposon:BEL27-I_DR,BEL27-LTR_DR_389-509,389-509,1-390,1-390,1-6122#3268675	0	-	4513687	4519816	0	1	6129	4513683	zv11_intergenic_FLLTRLINE_negativestrand.bed
	7	10284914	10291035	Transposon:DIRS1_DR_1-6132#3284824	0	-	10284914	10291035	0	1	6121	10284913	zv11_intergenic_FLLTRLINE_negativestrand.bed
	7	14947538	14951703	Transposon:Gypsy160-I_DR,Gypsy160-LTR_DR_1-222,1-222,1-4158#3299896	0	-	14947538	14951703	0	1	4165	14947537	zv11_intergenic_FLLTRLINE_negativestrand.bed
	7	16684395	16690445	Transposon:DIRS1b_DR_1-6055#3305413	0	-	16684395	16690445	0	1	6050	16684394	zv11_intergenic_FLLTRLINE_negativestrand.bed
	7	23046535	23052788	Transposon:BEL-62_DRe-I,BEL-62_DRe-LTR_1-6254,1-696,1-696#3322968	0	-	23046535	23052788	0	1	6253	23046533	zv11_intergenic_FLLTRLINE_negativestrand.bed
	7	35769187	35773512	Transposon:Gypsy159-I_DR,Gypsy5-LTR_DR_1-4323,1-458,1-458#3354805	0	-	35769187	35773512	0	1	4325	35769184	zv11_intergenic_FLLTRLINE_negativestrand.bed
	7	36399882	36405054	Transposon:Gypsy-29-I_DR,Gypsy-29-LTR_DR_1-302,1-302,1-5173#3356527	0	-	36399882	36405054	0	1	5172	36399879	zv11_intergenic_FLLTRLINE_negativestrand.bed
	7	37147058	37151325	Transposon:Gypsy64-I_DR,Gypsy64-LTR_DR_1-4268,1-835,1-835#3358373	0	-	37147058	37151325	0	1	4267	37147055	zv11_intergenic_FLLTRLINE_negativestrand.bed
	7	40787017	40793142	Transposon:DIRS1_DR_1-6132#3367243	0	-	40787017	40793142	0	1	6125	40787013	zv11_intergenic_FLLTRLINE_negativestrand.bed
	7	42795558	42801601	Transposon:DIRS1b_DR_1-6055#3372011	0	-	42795558	42801601	0	1	6043	42795554	zv11_intergenic_FLLTRLINE_negativestrand.bed
	7	42951047	42955261	Transposon:Gypsy161-I_DR,Gypsy161-LTR_DR_1-380,1-380,1-4215#3372355	0	-	42951047	42955261	0	1	4214	42951043	zv11_intergenic_FLLTRLINE_negativestrand.bed
	7	48907798	48913929	Transposon:DIRS1_DR_1-6132#3388916	0	-	48907798	48913929	0	1	6131	48907794	zv11_intergenic_FLLTRLINE_negativestrand.bed
	7	52050702	52054996	Transposon:Gypsy101-I_DR,Gypsy101-LTR_DR_1-4297,1-524,1-524#3397383	0	-	52050702	52054996	0	1	4294	52050697	zv11_intergenic_FLLTRLINE_negativestrand.bed
	7	52074400	52080438	Transposon:DIRS1b_DR_1-6055#3397400	0	-	52074400	52080438	0	1	6038	52074395	zv11_intergenic_FLLTRLINE_negativestrand.bed
	7	57694527	57698736	Transposon:Gypsy161-I_DR,Gypsy161-LTR_DR_1-380,1-380,1-4209#3413340	0	-	57694527	57698736	0	1	4209	57694522	zv11_intergenic_FLLTRLINE_negativestrand.bed
	7	58652499	58656715	Transposon:Gypsy161-I_DR,Gypsy161-LTR_DR_1-294,1-380,1-4209#3415444	0	-	58652499	58656715	0	1	4216	58652494	zv11_intergenic_FLLTRLINE_negativestrand.bed
	7	58802890	58809039	Transposon:BEL-59_DRe-I,BEL-59_DRe-LTR_1-6150,1-728,1-728#3415765	0	-	58802890	58809039	0	1	6149	58802885	zv11_intergenic_FLLTRLINE_negativestrand.bed
	7	59782465	59786728	Transposon:Gypsy-28-I_DR,Gypsy-28-LTR_DR_1-4299,1-605,1-599#3417935	0	-	59782465	59786728	0	1	4263	59782460	zv11_intergenic_FLLTRLINE_negativestrand.bed
	7	59792479	59796754	Transposon:Gypsy62-I_DR,Gypsy62-LTR_DR_1-4293,1-475,1-475#3417946	0	-	59792479	59796754	0	1	4275	59792474	zv11_intergenic_FLLTRLINE_negativestrand.bed
	7	61005366	61009732	Transposon:Gypsy-165-I_DR,Gypsy-165-LTR_DR_1-529,1-4366,1-541#3420756	0	-	61005366	61009732	0	1	4366	61005360	zv11_intergenic_FLLTRLINE_negativestrand.bed
	7	61352909	61358907	Transposon:BEL11-I_DR,BEL11-LTR_DR_1-532,1-532,1-5999#3421750	0	-	61352909	61358907	0	1	5998	61352903	zv11_intergenic_FLLTRLINE_negativestrand.bed
	7	62915298	62921347	Transposon:DIRS1b_DR_1-6055#3426408	0	-	62915298	62921347	0	1	6049	62915292	zv11_intergenic_FLLTRLINE_negativestrand.bed
	7	62987338	62993468	Transposon:DIRS1_DR_1-6132#3426604	0	-	62987338	62993468	0	1	6130	62987332	zv11_intergenic_FLLTRLINE_negativestrand.bed
	7	63813035	63819166	Transposon:DIRS1_DR_1-6132#3429269	0	-	63813035	63819166	0	1	6131	63813029	zv11_intergenic_FLLTRLINE_negativestrand.bed
	7	64677873	64682198	Transposon:Gypsy159-I_DR,Gypsy5-LTR_DR_1-4323,1-458,1-458#3431634	0	-	64677873	64682198	0	1	4325	64677867	zv11_intergenic_FLLTRLINE_negativestrand.bed
	7	66548656	66554786	Transposon:DIRS1_DR_1-6132#3437100	0	-	66548656	66554786	0	1	6130	66548650	zv11_intergenic_FLLTRLINE_negativestrand.bed
	7	67665391	67669825	Transposon:Gypsy143-I_DR,Gypsy143-LTR_DR_1-148,1-148,1-4438#3440800	0	-	67665391	67669825	0	1	4434	67665385	zv11_intergenic_FLLTRLINE_negativestrand.bed
	8	6112227	6118356	Transposon:DIRS1_DR_1-6132#3484174	0	-	6112227	6118356	0	1	6129	6112221	zv11_intergenic_FLLTRLINE_negativestrand.bed
	8	13474678	13479434	Transposon:L1-27_DR_1-4770#3507469	0	-	13474678	13479434	0	1	4756	13474677	zv11_intergenic_FLLTRLINE_negativestrand.bed
	8	13488785	13493516	Transposon:L1-27_DR_1-4770#3507487	0	-	13488785	13493516	0	1	4731	13488784	zv11_intergenic_FLLTRLINE_negativestrand.bed
	8	21928477	21932931	Transposon:Gypsy35-I_DR,Gypsy35-LTR_DR_1-4464,1-900,1-900#3529882	0	-	21928477	21932931	0	1	4454	21928475	zv11_intergenic_FLLTRLINE_negativestrand.bed
	8	27541059	27546285	Transposon:BHIKHARI_I,BHIKHARI_LTR_1-1714,1-1714,1-5277#3543742	0	-	27541059	27546285	0	1	5226	27541057	zv11_intergenic_FLLTRLINE_negativestrand.bed
	8	28876116	28882288	Transposon:DIRS1_DR_1-6132#3547026	0	-	28876116	28882288	0	1	6172	28876114	zv11_intergenic_FLLTRLINE_negativestrand.bed
	8	33731250	33737377	Transposon:DIRS1_DR_1-6132#3559784	0	-	33731250	33737377	0	1	6127	33731247	zv11_intergenic_FLLTRLINE_negativestrand.bed
	8	34990518	34995822	Transposon:L1-109_DR_1-5299#3562457	0	-	34990518	34995822	0	1	5304	34990515	zv11_intergenic_FLLTRLINE_negativestrand.bed
	8	35769511	35773830	Transposon:Gypsy97-I_DR,Gypsy97-LTR-B_DR_1-403,1-403,1-4318#3564442	0	-	35769511	35773830	0	1	4319	35769508	zv11_intergenic_FLLTRLINE_negativestrand.bed
	8	36182029	36185152	Transposon:ERV1-N7-I_DR,ERV1-N7-LTR_DR_5399-8568,1-5350,1-688,1-688#3565641	0	-	36182029	36185152	0	1	3123	36182026	zv11_intergenic_FLLTRLINE_negativestrand.bed
	8	36185201	36190542	Transposon:ERV1-N7-I_DR,ERV1-N7-LTR_DR_5399-8568,1-5350,1-688,1-688#3565641_r1	0	-	36185201	36190542	0	1	5341	36185198	zv11_intergenic_FLLTRLINE_negativestrand.bed
	8	36217657	36223699	Transposon:DIRS1b_DR_1-6055#3565683	0	-	36217657	36223699	0	1	6042	36217654	zv11_intergenic_FLLTRLINE_negativestrand.bed
	8	36454983	36460459	Transposon:Tx1-6_DR_1-5475#3566140	0	-	36454983	36460459	0	1	5476	36454980	zv11_intergenic_FLLTRLINE_negativestrand.bed
	8	37137922	37143967	Transposon:DIRS1b_DR_1-6055#3568074	0	-	37137922	37143967	0	1	6045	37137919	zv11_intergenic_FLLTRLINE_negativestrand.bed
	8	37883072	37887294	Transposon:Gypsy92-I_DR,Gypsy92-LTR_DR_1-160,1-160,1-4223#3569904	0	-	37883072	37887294	0	1	4222	37883069	zv11_intergenic_FLLTRLINE_negativestrand.bed
	8	39032882	39039009	Transposon:DIRS1_DR_1-6132#3572449	0	-	39032882	39039009	0	1	6127	39032879	zv11_intergenic_FLLTRLINE_negativestrand.bed
	8	39138527	39142822	Transposon:Gypsy101-I_DR,Gypsy101-LTR_DR_1-4296,1-524,1-524#3572589	0	-	39138527	39142822	0	1	4295	39138524	zv11_intergenic_FLLTRLINE_negativestrand.bed
	8	39300489	39310397	Transposon:ERV1-1-I_DR,ERV1-1-LTR_DR_1-578,1-578,1-9909#3572695	0	-	39300489	39310397	0	1	9908	39300486	zv11_intergenic_FLLTRLINE_negativestrand.bed
	8	39451773	39457135	Transposon:Gypsy36-I_DR,Gypsy36-LTR_DR_1-390,1-390,1-5367#3572902	0	-	39451773	39457135	0	1	5362	39451770	zv11_intergenic_FLLTRLINE_negativestrand.bed
	8	40594154	40600206	Transposon:DIRS1b_DR_1-6055#3576074	0	-	40594154	40600206	0	1	6052	40594150	zv11_intergenic_FLLTRLINE_negativestrand.bed
	8	40605433	40609659	Transposon:Gypsy161-I_DR,Gypsy161-LTR_DR_1-380,1-380,1-4209#3576089	0	-	40605433	40609659	0	1	4226	40605429	zv11_intergenic_FLLTRLINE_negativestrand.bed
	8	44904756	44910042	Transposon:I-1_DR_1-5283#3587998	0	-	44904756	44910042	0	1	5286	44904752	zv11_intergenic_FLLTRLINE_negativestrand.bed
	9	8529900	8534195	Transposon:Gypsy96-I_DR,Gypsy96-LTR_DR_1-4296,1-816,1-816#3647732	0	-	8529900	8534195	0	1	4295	8529892	zv11_intergenic_FLLTRLINE_negativestrand.bed
	9	11693208	11699341	Transposon:DIRS1_DR_1-6132#3656657	0	-	11693208	11699341	0	1	6133	11693207	zv11_intergenic_FLLTRLINE_negativestrand.bed
	9	13322353	13328454	Transposon:DIRS1_DR_1-6132#3661124	0	-	13322353	13328454	0	1	6101	13322352	zv11_intergenic_FLLTRLINE_negativestrand.bed
	9	13522609	13526932	Transposon:Gypsy159-I_DR,Gypsy5-LTR_DR_1-4323,1-458,1-458#3661627	0	-	13522609	13526932	0	1	4323	13522608	zv11_intergenic_FLLTRLINE_negativestrand.bed
	9	15242494	15246780	Transposon:Gypsy101-I_DR,Gypsy101-LTR_DR_1-524,1-4296,1-524#3666459	0	-	15242494	15246780	0	1	4286	15242493	zv11_intergenic_FLLTRLINE_negativestrand.bed
	9	15294366	15298698	Transposon:Gypsy-169-I_DR,Gypsy-169-LTR_DR_1-289,1-289,1-4338#3666583	0	-	15294366	15298698	0	1	4332	15294365	zv11_intergenic_FLLTRLINE_negativestrand.bed
	9	15482642	15486967	Transposon:Gypsy-169-I_DR,Gypsy-169-LTR_DR_1-306,1-306,1-4338#3667026	0	-	15482642	15486967	0	1	4325	15482641	zv11_intergenic_FLLTRLINE_negativestrand.bed
	9	15615416	15620460	Transposon:L1-85_DR_1-5029#3667199	0	-	15615416	15620460	0	1	5044	15615415	zv11_intergenic_FLLTRLINE_negativestrand.bed
	9	18627532	18633661	Transposon:DIRS1_DR_1-6132#3674609	0	-	18627532	18633661	0	1	6129	18627531	zv11_intergenic_FLLTRLINE_negativestrand.bed
	9	22044920	22051085	Transposon:DIRS1_DR_1-6132#3682884	0	-	22044920	22051085	0	1	6165	22044918	zv11_intergenic_FLLTRLINE_negativestrand.bed
	9	22166809	22171338	Transposon:Gypsy-24-I_DR,Gypsy-24-LTR_DR_1-4529,1-787,1-787#3683130	0	-	22166809	22171338	0	1	4529	22166807	zv11_intergenic_FLLTRLINE_negativestrand.bed
	9	22196926	22200972	Transposon:Copia1-I_DR,Copia1-LTR_DR_1-141,1-187,1-4057#3683159	0	-	22196926	22200972	0	1	4046	22196924	zv11_intergenic_FLLTRLINE_negativestrand.bed
	9	23465500	23471518	Transposon:DIRS1b_DR_1-6055#3686153	0	-	23465500	23471518	0	1	6018	23465498	zv11_intergenic_FLLTRLINE_negativestrand.bed
	9	26711051	26716340	Transposon:DIRS-2_DR_1-5291#3693649	0	-	26711051	26716340	0	1	5289	26711049	zv11_intergenic_FLLTRLINE_negativestrand.bed
	9	26778769	26780383	Transposon:Copia-8-I_DR,Copia-8-LTR_DR_1-1620,1-476,1-484#3693751	0	-	26778769	26780383	0	1	1614	26778767	zv11_intergenic_FLLTRLINE_negativestrand.bed
	9	27168252	27174296	Transposon:DIRS1b_DR_1-6055#3694783	0	-	27168252	27174296	0	1	6044	27168250	zv11_intergenic_FLLTRLINE_negativestrand.bed
	9	29700102	29706766	Transposon:BEL-56_DRe-I,BEL-56_DRe-LTR_1-463,1-463,1-6664#3700848	0	-	29700102	29706766	0	1	6664	29700100	zv11_intergenic_FLLTRLINE_negativestrand.bed
	9	33985143	33991273	Transposon:DIRS1_DR_1-6132#3711054	0	-	33985143	33991273	0	1	6130	33985140	zv11_intergenic_FLLTRLINE_negativestrand.bed
	9	35661411	35667544	Transposon:DIRS1_DR_1-6132#3715179	0	-	35661411	35667544	0	1	6133	35661408	zv11_intergenic_FLLTRLINE_negativestrand.bed
	9	36210485	36215310	Transposon:Gypsy148-I_DR,Gypsy148-LTR_DR_1-4828,1-681,1-708#3716605	0	-	36210485	36215310	0	1	4825	36210482	zv11_intergenic_FLLTRLINE_negativestrand.bed
	9	39724094	39729266	Transposon:Gypsy-29-I_DR,Gypsy-29-LTR_DR_1-302,1-302,1-5173#3726222	0	-	39724094	39729266	0	1	5172	39724091	zv11_intergenic_FLLTRLINE_negativestrand.bed
	9	42001543	42005764	Transposon:GypsyDR1_1-4222#3732659	0	-	42001543	42005764	0	1	4221	42001539	zv11_intergenic_FLLTRLINE_negativestrand.bed
	9	43727068	43728818	Transposon:Copia-20_DR-I,Copia-20_DR-LTR_1-1753,1-461,1-461#3737077	0	-	43727068	43728818	0	1	1750	43727064	zv11_intergenic_FLLTRLINE_negativestrand.bed
	9	45560431	45564769	Transposon:Gypsy-169-I_DR,Gypsy-169-LTR_DR_1-306,1-306,1-4338#3742733	0	-	45560431	45564769	0	1	4338	45560427	zv11_intergenic_FLLTRLINE_negativestrand.bed
	9	54464646	54470777	Transposon:DIRS1_DR_1-6132#3772076	0	-	54464646	54470777	0	1	6131	54464641	zv11_intergenic_FLLTRLINE_negativestrand.bed
	10	4764034	4770158	Transposon:DIRS1_DR_1-6132#184452	0	-	4764034	4770158	0	1	6124	4764030	zv11_intergenic_FLLTRLINE_negativestrand.bed
	10	6648214	6655037	Transposon:DIRS-4_DR_1-6796#189996	0	-	6648214	6655037	0	1	6823	6648208	zv11_intergenic_FLLTRLINE_negativestrand.bed
	10	6710773	6715388	Transposon:Gypsy-26-I_DR,Gypsy-26-LTR_DR_1-4616,1-719,1-719#190123	0	-	6710773	6715388	0	1	4615	6710767	zv11_intergenic_FLLTRLINE_negativestrand.bed
	10	12003376	12006727	Transposon:BHIKHARI-3-I_DR,BHIKHARI-3-LTR_DR_1-1876,1-1876,1-3361#203835	0	-	12003376	12006727	0	1	3351	12003375	zv11_intergenic_FLLTRLINE_negativestrand.bed
	10	12430948	12436861	Transposon:Gypsy87-I_DR,Gypsy87-LTR_DR_1-294,1-294,1-5873#204339	0	-	12430948	12436861	0	1	5913	12430947	zv11_intergenic_FLLTRLINE_negativestrand.bed
	10	12805493	12811522	Transposon:DIRS1b_DR_1-6055#205274	0	-	12805493	12811522	0	1	6029	12805492	zv11_intergenic_FLLTRLINE_negativestrand.bed
	10	13957337	13963385	Transposon:DIRS1b_DR_1-6055#208460	0	-	13957337	13963385	0	1	6048	13957336	zv11_intergenic_FLLTRLINE_negativestrand.bed
	10	15686555	15691602	Transposon:Gypsy47-I_DR,Gypsy47-LTR_DR_1-5069,1-969,1-969#213111	0	-	15686555	15691602	0	1	5047	15686554	zv11_intergenic_FLLTRLINE_negativestrand.bed
	10	15736496	15741713	Transposon:Tx1-12_DR_1-5218#213148	0	-	15736496	15741713	0	1	5217	15736495	zv11_intergenic_FLLTRLINE_negativestrand.bed
	10	18701358	18707429	Transposon:DIRS1b_DR_1-6055#220670	0	-	18701358	18707429	0	1	6071	18701357	zv11_intergenic_FLLTRLINE_negativestrand.bed
	10	19703431	19707760	Transposon:Gypsy-169-I_DR,Gypsy-169-LTR_DR_1-306,1-306,1-4338#223228	0	-	19703431	19707760	0	1	4329	19703430	zv11_intergenic_FLLTRLINE_negativestrand.bed
	10	19849251	19854491	Transposon:DIRS-2_DR_1-5290#223566	0	-	19849251	19854491	0	1	5240	19849250	zv11_intergenic_FLLTRLINE_negativestrand.bed
	10	23045803	23051956	Transposon:DIRS1_DR_1-6132#231443	0	-	23045803	23051956	0	1	6153	23045801	zv11_intergenic_FLLTRLINE_negativestrand.bed
	10	24946311	24952361	Transposon:DIRS1b_DR_1-6055#236338	0	-	24946311	24952361	0	1	6050	24946309	zv11_intergenic_FLLTRLINE_negativestrand.bed
	10	26434046	26438371	Transposon:Gypsy159-I_DR,Gypsy5-LTR_DR_1-4323,1-458,1-458#240025	0	-	26434046	26438371	0	1	4325	26434044	zv11_intergenic_FLLTRLINE_negativestrand.bed
	10	36416026	36420351	Transposon:Gypsy-129_DR-I,Gypsy-129_DR-LTR_1-4325,1-524,1-524#268694	0	-	36416026	36420351	0	1	4325	36416023	zv11_intergenic_FLLTRLINE_negativestrand.bed
	10	38631901	38637902	Transposon:BEL9-I_DR,BEL9-LTR_DR_1-6001,1-654,1-654#275460	0	-	38631901	38637902	0	1	6001	38631898	zv11_intergenic_FLLTRLINE_negativestrand.bed
	10	40486766	40487968	Transposon:NonLTR-1B_DR_1-1210#281380	0	-	40486766	40487968	0	1	1202	40486762	zv11_intergenic_FLLTRLINE_negativestrand.bed
	10	41749744	41756518	Transposon:Gypsy-16-I_DR,Gypsy-16-LTR_DR_1-1890,1-1890,1-6775#285091	0	-	41749744	41756518	0	1	6774	41749740	zv11_intergenic_FLLTRLINE_negativestrand.bed
	11	7078960	7084657	Transposon:L1-6_DR_1-5693#321467	0	-	7078960	7084657	0	1	5697	7078953	zv11_intergenic_FLLTRLINE_negativestrand.bed
	11	8455979	8462032	Transposon:DIRS1b_DR_1-6055#325786	0	-	8455979	8462032	0	1	6053	8455971	zv11_intergenic_FLLTRLINE_negativestrand.bed
	11	9286542	9292689	Transposon:BEL-59_DRe-I,BEL-59_DRe-LTR_1-6150,1-728,1-728#328223	0	-	9286542	9292689	0	1	6147	9286533	zv11_intergenic_FLLTRLINE_negativestrand.bed
	11	12336999	12342207	Transposon:BEL13-I_DR,BEL13-LTR_DR_1-315,1-315,1-5209#337101	0	-	12336999	12342207	0	1	5208	12336998	zv11_intergenic_FLLTRLINE_negativestrand.bed
	11	12772205	12776306	Transposon:ERV1-4_DR-I,ERV1-4_DR-LTR_1-4103,1-429,1-429#337902	0	-	12772205	12776306	0	1	4101	12772204	zv11_intergenic_FLLTRLINE_negativestrand.bed
	11	14583563	14587874	Transposon:Gypsy-28C_DR-I,Gypsy-28C_DR-LTR_1-4312,1-618,1-618#342783	0	-	14583563	14587874	0	1	4311	14583562	zv11_intergenic_FLLTRLINE_negativestrand.bed
	11	14648539	14654290	Transposon:Gypsy84-I_DR,Gypsy84-LTR_DR_1-5752,6-640,1-640#342969	0	-	14648539	14654290	0	1	5751	14648538	zv11_intergenic_FLLTRLINE_negativestrand.bed
	11	15330703	15335105	Transposon:Gypsy48-I_DR,Gypsy48_LTR_DR_1-4410,1-967,1-967#344037	0	-	15330703	15335105	0	1	4402	15330702	zv11_intergenic_FLLTRLINE_negativestrand.bed
	11	15449112	15453403	Transposon:Gypsy-28-I_DR,Gypsy-28-LTR_DR_1-599,1-599,1-4299#344211	0	-	15449112	15453403	0	1	4291	15449111	zv11_intergenic_FLLTRLINE_negativestrand.bed
	11	16699222	16703517	Transposon:Gypsy96-I_DR,Gypsy96-LTR_DR_1-4296,1-816,1-816#347293	0	-	16699222	16703517	0	1	4295	16699221	zv11_intergenic_FLLTRLINE_negativestrand.bed
	11	17043523	17047849	Transposon:Gypsy-115-I_DR,Gypsy-115-LTR_DR_1-378,1-378,1-4321#348251	0	-	17043523	17047849	0	1	4326	17043522	zv11_intergenic_FLLTRLINE_negativestrand.bed
	11	17463913	17470044	Transposon:DIRS1_DR_1-6132#349434	0	-	17463913	17470044	0	1	6131	17463912	zv11_intergenic_FLLTRLINE_negativestrand.bed
	11	17890533	17895893	Transposon:DIRS-7_DR_1-5393#350483	0	-	17890533	17895893	0	1	5360	17890532	zv11_intergenic_FLLTRLINE_negativestrand.bed
	11	20135713	20141659	Transposon:BEL22-I_DR,BEL22-LTR_DR_1-5948,1-704,1-704#356143	0	-	20135713	20141659	0	1	5946	20135711	zv11_intergenic_FLLTRLINE_negativestrand.bed
	11	22765735	22770060	Transposon:Gypsy159-I_DR,Gypsy5-LTR_DR_1-4323,1-458,1-458#363031	0	-	22765735	22770060	0	1	4325	22765733	zv11_intergenic_FLLTRLINE_negativestrand.bed
	11	23510289	23514583	Transposon:Gypsy101-I_DR,Gypsy101-LTR_DR_1-4296,1-524,1-524#364847	0	-	23510289	23514583	0	1	4294	23510287	zv11_intergenic_FLLTRLINE_negativestrand.bed
	11	24665706	24670953	Transposon:DIRS-2B_DR_1-5251#367644	0	-	24665706	24670953	0	1	5247	24665704	zv11_intergenic_FLLTRLINE_negativestrand.bed
	11	27241534	27247573	Transposon:DIRS1b_DR_1-6055#374230	0	-	27241534	27247573	0	1	6039	27241532	zv11_intergenic_FLLTRLINE_negativestrand.bed
	11	32474521	32479507	Transposon:L2-1_DR_1-4983#388272	0	-	32474521	32479507	0	1	4986	32474518	zv11_intergenic_FLLTRLINE_negativestrand.bed
	11	33967658	33973477	Transposon:L1-34_DR_1-5808#392837	0	-	33967658	33973477	0	1	5819	33967655	zv11_intergenic_FLLTRLINE_negativestrand.bed
	11	35669388	35674566	Transposon:Gypsy118-I_DR,Gypsy118-LTR_DR_1-5179,1-1033,1-1033#397827	0	-	35669388	35674566	0	1	5178	35669385	zv11_intergenic_FLLTRLINE_negativestrand.bed
	11	39208519	39212614	Transposon:ERV1-4_DR-I,ERV1-4_DR-LTR_1-4103,1-429,1-429#408902	0	-	39208519	39212614	0	1	4095	39208516	zv11_intergenic_FLLTRLINE_negativestrand.bed
	12	8432199	8436507	Transposon:Gypsy97-I_DR,Gypsy97-LTR-B_DR_1-403,1-403,1-4318#458623	0	-	8432199	8436507	0	1	4308	8432191	zv11_intergenic_FLLTRLINE_negativestrand.bed
	12	12017243	12023417	Transposon:DIRS1_DR_1-6132#468639	0	-	12017243	12023417	0	1	6174	12017242	zv11_intergenic_FLLTRLINE_negativestrand.bed
	12	12936597	12943126	Transposon:Gypsy149-I_DR,Gypsy149-LTR_DR_1-306,1-306,1-6528#471199	0	-	12936597	12943126	0	1	6529	12936596	zv11_intergenic_FLLTRLINE_negativestrand.bed
	12	13110057	13114379	Transposon:Gypsy159-I_DR,Gypsy5-LTR_DR_1-4323,1-458,1-458#471653	0	-	13110057	13114379	0	1	4322	13110056	zv11_intergenic_FLLTRLINE_negativestrand.bed
	12	14706578	14710854	Transposon:Gypsy97-I_DR,Gypsy97-LTR_DR_1-403,1-385,1-4318#474935	0	-	14706578	14710854	0	1	4276	14706577	zv11_intergenic_FLLTRLINE_negativestrand.bed
	12	14726930	14733054	Transposon:DIRS1_DR_1-6132#474959	0	-	14726930	14733054	0	1	6124	14726929	zv11_intergenic_FLLTRLINE_negativestrand.bed
	12	15028717	15035147	Transposon:Gypsy106-I_DR,Gypsy106-LTR_DR_1-1379,1-1379,1-6431#475490	0	-	15028717	15035147	0	1	6430	15028716	zv11_intergenic_FLLTRLINE_negativestrand.bed
	12	16730977	16737107	Transposon:DIRS1_DR_1-6132#479328	0	-	16730977	16737107	0	1	6130	16730976	zv11_intergenic_FLLTRLINE_negativestrand.bed
	12	20946459	20952564	Transposon:DIRS1_DR_1-6132#489930	0	-	20946459	20952564	0	1	6105	20946457	zv11_intergenic_FLLTRLINE_negativestrand.bed
	12	22168652	22174782	Transposon:DIRS1_DR_1-6132#492971	0	-	22168652	22174782	0	1	6130	22168650	zv11_intergenic_FLLTRLINE_negativestrand.bed
	12	22241231	22245447	Transposon:Gypsy161-I_DR,Gypsy161-LTR_DR_1-380,1-380,1-4209#493194	0	-	22241231	22245447	0	1	4216	22241229	zv11_intergenic_FLLTRLINE_negativestrand.bed
	12	23974367	23978662	Transposon:Gypsy101-I_DR,Gypsy101-LTR_DR_1-4296,1-524,1-524#497483	0	-	23974367	23978662	0	1	4295	23974365	zv11_intergenic_FLLTRLINE_negativestrand.bed
	12	24261555	24265873	Transposon:Gypsy97-I_DR,Gypsy97-LTR-B_DR_1-403,1-403,1-4318#498264	0	-	24261555	24265873	0	1	4318	24261553	zv11_intergenic_FLLTRLINE_negativestrand.bed
	12	24311559	24317629	Transposon:BEL21-I_DR,BEL21-LTR_DR_1-312,1-312,1-6071#498371	0	-	24311559	24317629	0	1	6070	24311557	zv11_intergenic_FLLTRLINE_negativestrand.bed
	12	24776519	24783069	Transposon:BEL-38-I_DR,BEL-38-LTR_DR_1-314,1-314,1-6551#499439	0	-	24776519	24783069	0	1	6550	24776517	zv11_intergenic_FLLTRLINE_negativestrand.bed
	12	25544977	25551020	Transposon:DIRS1b_DR_1-6055#501364	0	-	25544977	25551020	0	1	6043	25544975	zv11_intergenic_FLLTRLINE_negativestrand.bed
	12	29278901	29285388	Transposon:Gypsy13-I_DR,Gypsy13-LTR_DR_1-1162,1-1162,1-6488#510706	0	-	29278901	29285388	0	1	6487	29278899	zv11_intergenic_FLLTRLINE_negativestrand.bed
	12	29663363	29669493	Transposon:DIRS1_DR_1-6132#511717	0	-	29663363	29669493	0	1	6130	29663361	zv11_intergenic_FLLTRLINE_negativestrand.bed
	12	31591945	31599374	Transposon:Gypsy80-I_DR,Gypsy80-LTR_DR_1-289,1-289,1-7430#516537	0	-	31591945	31599374	0	1	7429	31591942	zv11_intergenic_FLLTRLINE_negativestrand.bed
	12	37203491	37209622	Transposon:DIRS1_DR_1-6132#531982	0	-	37203491	37209622	0	1	6131	37203488	zv11_intergenic_FLLTRLINE_negativestrand.bed
	12	37216300	37222349	Transposon:DIRS1b_DR_1-6055#532001	0	-	37216300	37222349	0	1	6049	37216297	zv11_intergenic_FLLTRLINE_negativestrand.bed
	12	38520726	38526550	Transposon:BEL20-I_DR,BEL20-LTR_DR_1-5825,1-844,1-844#536211	0	-	38520726	38526550	0	1	5824	38520723	zv11_intergenic_FLLTRLINE_negativestrand.bed
	12	39244558	39250614	Transposon:DIRS1b_DR_1-6055#538265	0	-	39244558	39250614	0	1	6056	39244555	zv11_intergenic_FLLTRLINE_negativestrand.bed
	12	45622955	45627484	Transposon:Gypsy-24-I_DR,Gypsy-24-LTR_DR_1-4529,1-787,1-787#558980	0	-	45622955	45627484	0	1	4529	45622951	zv11_intergenic_FLLTRLINE_negativestrand.bed
	12	46491180	46496442	Transposon:I-1_DR_1-5283#561490	0	-	46491180	46496442	0	1	5262	46491176	zv11_intergenic_FLLTRLINE_negativestrand.bed
	13	12257635	12261927	Transposon:Gypsy107-I_Dr,Gypsy107-LTR_Dr_1-4294,1-770,1-770#609466	0	-	12257635	12261927	0	1	4292	12257634	zv11_intergenic_FLLTRLINE_negativestrand.bed
	13	13189387	13195430	Transposon:DIRS1b_DR_1-6055#612000	0	-	13189387	13195430	0	1	6043	13189386	zv11_intergenic_FLLTRLINE_negativestrand.bed
	13	13521409	13527415	Transposon:DIRS1b_DR_1-6055#612859	0	-	13521409	13527415	0	1	6006	13521408	zv11_intergenic_FLLTRLINE_negativestrand.bed
	13	14657415	14663606	Transposon:DIRS1_DR_1-6132#615793	0	-	14657415	14663606	0	1	6191	14657414	zv11_intergenic_FLLTRLINE_negativestrand.bed
	13	14680233	14686361	Transposon:DIRS1_DR_1-6132#615834	0	-	14680233	14686361	0	1	6128	14680232	zv11_intergenic_FLLTRLINE_negativestrand.bed
	13	17666387	17670704	Transposon:Gypsy-115-I_DR,Gypsy-115-LTR_DR_1-378,1-378,1-4321#623134	0	-	17666387	17670704	0	1	4317	17666386	zv11_intergenic_FLLTRLINE_negativestrand.bed
	13	18456767	18461164	Transposon:Gypsy153-I_DR,Gypsy153-LTR_DR_1-166,1-166,1-4399#625324	0	-	18456767	18461164	0	1	4397	18456766	zv11_intergenic_FLLTRLINE_negativestrand.bed
	13	21158566	21164066	Transposon:Tx1-58_DR_1-5492#631931	0	-	21158566	21164066	0	1	5500	21158564	zv11_intergenic_FLLTRLINE_negativestrand.bed
	13	24484255	24489962	Transposon:L1-10_DR_1-5708#640014	0	-	24484255	24489962	0	1	5707	24484253	zv11_intergenic_FLLTRLINE_negativestrand.bed
	13	26853520	26857831	Transposon:Gypsy-28C_DR-I,Gypsy-28C_DR-LTR_1-4312,1-618,1-618#645897	0	-	26853520	26857831	0	1	4311	26853518	zv11_intergenic_FLLTRLINE_negativestrand.bed
	13	29437343	29443396	Transposon:DIRS1b_DR_1-6055#652522	0	-	29437343	29443396	0	1	6053	29437341	zv11_intergenic_FLLTRLINE_negativestrand.bed
	13	30306251	30310576	Transposon:Gypsy159-I_DR,Gypsy5-LTR_DR_1-4323,1-458,1-458#654696	0	-	30306251	30310576	0	1	4325	30306248	zv11_intergenic_FLLTRLINE_negativestrand.bed
	13	32017251	32023381	Transposon:DIRS1_DR_1-6132#658903	0	-	32017251	32023381	0	1	6130	32017248	zv11_intergenic_FLLTRLINE_negativestrand.bed
	13	39991034	39996131	Transposon:Tx1-29_DR_1-5099#680713	0	-	39991034	39996131	0	1	5097	39991031	zv11_intergenic_FLLTRLINE_negativestrand.bed
	13	40995789	41002376	Transposon:Gypsy136-I_DR,Gypsy136-LTR_DR_1-6588,1-825,1-825#683742	0	-	40995789	41002376	0	1	6587	40995785	zv11_intergenic_FLLTRLINE_negativestrand.bed
	13	46102133	46108260	Transposon:DIRS1_DR_1-6132#700558	0	-	46102133	46108260	0	1	6127	46102129	zv11_intergenic_FLLTRLINE_negativestrand.bed
	13	48439646	48445418	Transposon:BEL17-I_DR,BEL17-LTR_DR_1-444,1-444,1-5772#708580	0	-	48439646	48445418	0	1	5772	48439642	zv11_intergenic_FLLTRLINE_negativestrand.bed
	14	7650852	7655146	Transposon:Gypsy70-I_DR,Gypsy70-LTR_DR_1-4295,1-640,1-640#747852	0	-	7650852	7655146	0	1	4294	7650845	zv11_intergenic_FLLTRLINE_negativestrand.bed
	14	8084266	8090317	Transposon:DIRS1b_DR_1-6055#749289	0	-	8084266	8090317	0	1	6051	8084258	zv11_intergenic_FLLTRLINE_negativestrand.bed
	14	10534859	10539258	Transposon:Gypsy163-I_DR,Gypsy163-LTR_DR_1-209,1-209,1-4431#756813	0	-	10534859	10539258	0	1	4399	10534858	zv11_intergenic_FLLTRLINE_negativestrand.bed
	14	10775877	10782321	Transposon:Gypsy-14-I_DR,Gypsy-14-LTR_DR_1-1295,1-1295,1-6455#757430	0	-	10775877	10782321	0	1	6444	10775876	zv11_intergenic_FLLTRLINE_negativestrand.bed
	14	10942858	10947048	Transposon:Gypsy161-I_DR,Gypsy161-LTR_DR_1-380,1-380,1-4210#757828	0	-	10942858	10947048	0	1	4190	10942857	zv11_intergenic_FLLTRLINE_negativestrand.bed
	14	11478940	11485623	Transposon:Gypsy100-I_DR,Gypsy100-LTR_DR_1-1727,1-1727,1-6684#759135	0	-	11478940	11485623	0	1	6683	11478939	zv11_intergenic_FLLTRLINE_negativestrand.bed
	14	11491393	11496889	Transposon:Gypsy98-I_Dr,Gypsy98-LTR_Dr_1-154,1-154,1-5504,261-1780,261-1780#759142	0	-	11491393	11496889	0	1	5496	11491392	zv11_intergenic_FLLTRLINE_negativestrand.bed
	14	13412136	13416431	Transposon:Gypsy-166-I_DR,Gypsy-166-LTR_DR_1-4296,1-681,1-681#763015	0	-	13412136	13416431	0	1	4295	13412135	zv11_intergenic_FLLTRLINE_negativestrand.bed
	14	13428342	13434500	Transposon:BEL14-I_DR,BEL14-LTR_DR_1-617,1-617,1-6159#763046	0	-	13428342	13434500	0	1	6158	13428341	zv11_intergenic_FLLTRLINE_negativestrand.bed
	14	13598436	13602725	Transposon:Gypsy135-I_DR,Gypsy135-LTR_DR_1-4290,1-579,1-579#763346	0	-	13598436	13602725	0	1	4289	13598435	zv11_intergenic_FLLTRLINE_negativestrand.bed
	14	13606548	13610843	Transposon:Gypsy101-I_DR,Gypsy101-LTR_DR_1-524,1-524,1-4296#763347	0	-	13606548	13610843	0	1	4295	13606547	zv11_intergenic_FLLTRLINE_negativestrand.bed
	14	13652552	13657555	Transposon:L2-1_DR_1-4985#763411	0	-	13652552	13657555	0	1	5003	13652551	zv11_intergenic_FLLTRLINE_negativestrand.bed
	14	13684921	13690934	Transposon:DIRS1b_DR_1-6055#763473	0	-	13684921	13690934	0	1	6013	13684920	zv11_intergenic_FLLTRLINE_negativestrand.bed
	14	13699992	13704771	Transposon:Tx1-38_DR_1-4771#763502	0	-	13699992	13704771	0	1	4779	13699991	zv11_intergenic_FLLTRLINE_negativestrand.bed
	14	14151450	14155848	Transposon:Gypsy153-I_DR,Gypsy153-LTR_DR_1-166,1-166,1-4399#764264	0	-	14151450	14155848	0	1	4398	14151449	zv11_intergenic_FLLTRLINE_negativestrand.bed
	14	14900203	14904423	Transposon:Gypsy161-I_DR,Gypsy161-LTR_DR_1-380,1-380,1-4211#765986	0	-	14900203	14904423	0	1	4220	14900202	zv11_intergenic_FLLTRLINE_negativestrand.bed
	14	15545805	15550806	Transposon:L2-1_DR_1-4985#767332	0	-	15545805	15550806	0	1	5001	15545804	zv11_intergenic_FLLTRLINE_negativestrand.bed
	14	17315389	17321434	Transposon:DIRS1b_DR_1-6055#771947	0	-	17315389	17321434	0	1	6045	17315388	zv11_intergenic_FLLTRLINE_negativestrand.bed
	14	17670710	17677046	Transposon:Gypsy63-I_DR,Gypsy63-LTR_DR_1-1214,1-1214,1-6337#772876	0	-	17670710	17677046	0	1	6336	17670709	zv11_intergenic_FLLTRLINE_negativestrand.bed
	14	17688729	17693012	Transposon:Gypsy101-I_DR,Gypsy101-LTR_DR_1-4296,1-524,1-524#772901	0	-	17688729	17693012	0	1	4283	17688728	zv11_intergenic_FLLTRLINE_negativestrand.bed
	14	17866074	17872120	Transposon:DIRS1b_DR_1-6055#773415	0	-	17866074	17872120	0	1	6046	17866073	zv11_intergenic_FLLTRLINE_negativestrand.bed
	14	18325882	18331930	Transposon:DIRS1b_DR_1-6055#774682	0	-	18325882	18331930	0	1	6048	18325881	zv11_intergenic_FLLTRLINE_negativestrand.bed
	14	18923417	18929642	Transposon:Gypsy66-I_DR,Gypsy66-LTR_DR_1-313,1-313,1-6226#776570	0	-	18923417	18929642	0	1	6225	18923416	zv11_intergenic_FLLTRLINE_negativestrand.bed
	14	19413590	19419682	Transposon:DIRS1_DR_1-6132#778193	0	-	19413590	19419682	0	1	6092	19413589	zv11_intergenic_FLLTRLINE_negativestrand.bed
	14	19826448	19832570	Transposon:DIRS1_DR_1-6132#779329	0	-	19826448	19832570	0	1	6122	19826447	zv11_intergenic_FLLTRLINE_negativestrand.bed
	14	19958117	19962268	Transposon:Gypsy68-I_DR,Gypsy68-LTR_DR_1-190,1-190,1-4152#779615	0	-	19958117	19962268	0	1	4151	19958116	zv11_intergenic_FLLTRLINE_negativestrand.bed
	14	20141408	20145691	Transposon:Gypsy-115-I_DR,Gypsy-115-LTR_DR_1-378,1-378,1-4321#779805	0	-	20141408	20145691	0	1	4283	20141406	zv11_intergenic_FLLTRLINE_negativestrand.bed
	14	21020406	21024566	Transposon:Gypsy-207_DR-I,Gypsy-207_DR-LTR_1-201,1-201,1-4178#782075	0	-	21020406	21024566	0	1	4160	21020404	zv11_intergenic_FLLTRLINE_negativestrand.bed
	14	22978482	22984534	Transposon:DIRS1b_DR_1-6055#787166	0	-	22978482	22984534	0	1	6052	22978480	zv11_intergenic_FLLTRLINE_negativestrand.bed
	14	25749431	25755444	Transposon:DIRS1b_DR_1-6055#793638	0	-	25749431	25755444	0	1	6013	25749429	zv11_intergenic_FLLTRLINE_negativestrand.bed
	14	27465461	27469786	Transposon:Gypsy159-I_DR,Gypsy5-LTR_DR_1-4323,1-458,1-458#798000	0	-	27465461	27469786	0	1	4325	27465459	zv11_intergenic_FLLTRLINE_negativestrand.bed
	14	28613787	28619563	Transposon:L1-49_DR_1-5775#800945	0	-	28613787	28619563	0	1	5776	28613785	zv11_intergenic_FLLTRLINE_negativestrand.bed
	14	36930355	36936353	Transposon:BEL11-I_DR,BEL11-LTR_DR_1-532,1-532,1-5999#822394	0	-	36930355	36936353	0	1	5998	36930352	zv11_intergenic_FLLTRLINE_negativestrand.bed
	14	38325434	38329680	Transposon:Gypsy-173_DR-I,Gypsy-173_DR-LTR_1-4247,1-513,1-513#826553	0	-	38325434	38329680	0	1	4246	38325431	zv11_intergenic_FLLTRLINE_negativestrand.bed
	14	38462004	38466246	Transposon:Gypsy-173_DR-I,Gypsy-173_DR-LTR_1-4247,1-513,1-513#826959	0	-	38462004	38466246	0	1	4242	38462001	zv11_intergenic_FLLTRLINE_negativestrand.bed
	14	43195249	43201269	Transposon:DIRS1b_DR_1-6055#840925	0	-	43195249	43201269	0	1	6020	43195245	zv11_intergenic_FLLTRLINE_negativestrand.bed
	14	43266582	43273161	Transposon:BEL12-I_DR,BEL12-LTR_DR_1-575,1-575,1-6580#841152	0	-	43266582	43273161	0	1	6579	43266578	zv11_intergenic_FLLTRLINE_negativestrand.bed
	14	43781431	43787562	Transposon:BEL15-I_DR,BEL15-LTR_DR_1-349,1-349,1-6132#842776	0	-	43781431	43787562	0	1	6131	43781427	zv11_intergenic_FLLTRLINE_negativestrand.bed
	14	45623741	45628965	Transposon:L1-8_DR_1-5242#848836	0	-	45623741	45628965	0	1	5224	45623737	zv11_intergenic_FLLTRLINE_negativestrand.bed
	14	47487876	47494651	Transposon:BEL-63_DRe-I,BEL-63_DRe-LTR_1-384,1-384,1-6782#855040	0	-	47487876	47494651	0	1	6775	47487872	zv11_intergenic_FLLTRLINE_negativestrand.bed
	14	48805068	48811189	Transposon:BEL27-I_DR,BEL27-LTR_DR_389-509,389-509,1-390,1-390,1-6122#859534	0	-	48805068	48811189	0	1	6121	48805064	zv11_intergenic_FLLTRLINE_negativestrand.bed
	14	48970809	48977181	Transposon:CATCH3I_DR_1-6373#860113	0	-	48970809	48977181	0	1	6372	48970805	zv11_intergenic_FLLTRLINE_negativestrand.bed
	15	6024601	6028641	Transposon:Gypsy128-I_DR,Gypsy128-LTR_DR_1-180,1-308,1-4038#892358	0	-	6024601	6028641	0	1	4040	6024595	zv11_intergenic_FLLTRLINE_negativestrand.bed
	15	7797869	7803999	Transposon:DIRS1_DR_1-6132#897427	0	-	7797869	7803999	0	1	6130	7797862	zv11_intergenic_FLLTRLINE_negativestrand.bed
	15	9703264	9710001	Transposon:Gypsy-15-I_DR,Gypsy-15-LTR_DR_1-1965,1-1965,2343-6739,1-6739#902995	0	-	9703264	9710001	0	1	6737	9703255	zv11_intergenic_FLLTRLINE_negativestrand.bed
	15	9971206	9976764	Transposon:Gypsy59-I_DR,Gypsy59-LTR_DR_1-1428,1-1428,1-5559#903458	0	-	9971206	9976764	0	1	5558	9971197	zv11_intergenic_FLLTRLINE_negativestrand.bed
	15	10783537	10789761	Transposon:Gypsy-185_DR-I,Gypsy-185_DR-LTR_1-387,1-387,1-6225#905582	0	-	10783537	10789761	0	1	6224	10783536	zv11_intergenic_FLLTRLINE_negativestrand.bed
	15	10874380	10880407	Transposon:DIRS1b_DR_1-6055#905740	0	-	10874380	10880407	0	1	6027	10874379	zv11_intergenic_FLLTRLINE_negativestrand.bed
	15	10946597	10952623	Transposon:DIRS1b_DR_1-6055#905876	0	-	10946597	10952623	0	1	6026	10946596	zv11_intergenic_FLLTRLINE_negativestrand.bed
	15	11129835	11136027	Transposon:DIRS1_DR_1-6132#906204	0	-	11129835	11136027	0	1	6192	11129834	zv11_intergenic_FLLTRLINE_negativestrand.bed
	15	11558497	11565376	Transposon:DIRS-14_DR_1-6940#906916	0	-	11558497	11565376	0	1	6879	11558496	zv11_intergenic_FLLTRLINE_negativestrand.bed
	15	12854716	12859011	Transposon:Gypsy101-I_DR,Gypsy101-LTR_DR_1-524,1-524,1-4296#910156	0	-	12854716	12859011	0	1	4295	12854715	zv11_intergenic_FLLTRLINE_negativestrand.bed
	15	13767607	13773657	Transposon:DIRS1b_DR_1-6055#912858	0	-	13767607	13773657	0	1	6050	13767606	zv11_intergenic_FLLTRLINE_negativestrand.bed
	15	13889370	13895506	Transposon:DIRS1_DR_1-6132#913157	0	-	13889370	13895506	0	1	6136	13889369	zv11_intergenic_FLLTRLINE_negativestrand.bed
	15	14194498	14198653	Transposon:Gypsy142-I_DR,Gypsy142-LTR_DR_1-166,1-166,1-4156#913922	0	-	14194498	14198653	0	1	4155	14194497	zv11_intergenic_FLLTRLINE_negativestrand.bed
	15	15652962	15659089	Transposon:DIRS1_DR_1-6132#917373	0	-	15652962	15659089	0	1	6127	15652961	zv11_intergenic_FLLTRLINE_negativestrand.bed
	15	15718539	15724668	Transposon:DIRS1_DR_1-6132#917518	0	-	15718539	15724668	0	1	6129	15718538	zv11_intergenic_FLLTRLINE_negativestrand.bed
	15	19607638	19611957	Transposon:Gypsy97-I_DR,Gypsy97-LTR-B_DR_1-403,1-403,1-4318#927699	0	-	19607638	19611957	0	1	4319	19607637	zv11_intergenic_FLLTRLINE_negativestrand.bed
	15	21241243	21245459	Transposon:Gypsy161-I_DR,Gypsy161-LTR_DR_1-380,1-380,1-4209#931375	0	-	21241243	21245459	0	1	4216	21241241	zv11_intergenic_FLLTRLINE_negativestrand.bed
	15	22111450	22117502	Transposon:DIRS1b_DR_1-6055#933492	0	-	22111450	22117502	0	1	6052	22111448	zv11_intergenic_FLLTRLINE_negativestrand.bed
	15	22379825	22384124	Transposon:Gypsy97-I_DR,Gypsy97-LTR_DR_1-385,1-385,1-4318#934167	0	-	22379825	22384124	0	1	4299	22379823	zv11_intergenic_FLLTRLINE_negativestrand.bed
	15	26198064	26203337	Transposon:DIRS-2_DR_1-5291#943671	0	-	26198064	26203337	0	1	5273	26198062	zv11_intergenic_FLLTRLINE_negativestrand.bed
	15	26256343	26262397	Transposon:DIRS1b_DR_1-6055#943810	0	-	26256343	26262397	0	1	6054	26256341	zv11_intergenic_FLLTRLINE_negativestrand.bed
	15	26314345	26320020	Transposon:Gypsy49-I_DR,Gypsy49-LTR_DR_1-360,1-360,1-5683#943969	0	-	26314345	26320020	0	1	5675	26314343	zv11_intergenic_FLLTRLINE_negativestrand.bed
	15	30317756	30321978	Transposon:GypsyDR1_1-4222#954072	0	-	30317756	30321978	0	1	4222	30317753	zv11_intergenic_FLLTRLINE_negativestrand.bed
	15	31448636	31454098	Transposon:Tx1-58_DR_1-5469#956852	0	-	31448636	31454098	0	1	5462	31448633	zv11_intergenic_FLLTRLINE_negativestrand.bed
	15	37626928	37632218	Transposon:DIRS-2_DR_1-5291#974869	0	-	37626928	37632218	0	1	5290	37626925	zv11_intergenic_FLLTRLINE_negativestrand.bed
	15	41156383	41162429	Transposon:DIRS1b_DR_1-6055#985908	0	-	41156383	41162429	0	1	6046	41156379	zv11_intergenic_FLLTRLINE_negativestrand.bed
	15	43947196	43951252	Transposon:Copia1-I_DR,Copia1-LTR_DR_1-187,1-187,1-4057#994674	0	-	43947196	43951252	0	1	4056	43947192	zv11_intergenic_FLLTRLINE_negativestrand.bed
	15	47692390	47696798	Transposon:Gypsy48-I_DR,Gypsy48_LTR_DR_1-4410,1-967,1-967#1007966	0	-	47692390	47696798	0	1	4408	47692386	zv11_intergenic_FLLTRLINE_negativestrand.bed
	16	3887793	3893923	Transposon:DIRS1_DR_1-6132#1023758	0	-	3887793	3893923	0	1	6130	3887790	zv11_intergenic_FLLTRLINE_negativestrand.bed
	16	14138117	14144244	Transposon:DIRS1_DR_1-6132#1054365	0	-	14138117	14144244	0	1	6127	14138116	zv11_intergenic_FLLTRLINE_negativestrand.bed
	16	15497169	15503219	Transposon:DIRS1b_DR_1-6055#1057755	0	-	15497169	15503219	0	1	6050	15497168	zv11_intergenic_FLLTRLINE_negativestrand.bed
	16	15713542	15718470	Transposon:Gypsy155-I_DR,LTR3_DR_1-4901,1-784,1-784#1058082	0	-	15713542	15718470	0	1	4928	15713541	zv11_intergenic_FLLTRLINE_negativestrand.bed
	16	16213030	16217250	Transposon:Gypsy58-I_DR,Gypsy58-LTR_DR_1-144,1-144,1-4221#1058747	0	-	16213030	16217250	0	1	4220	16213029	zv11_intergenic_FLLTRLINE_negativestrand.bed
	16	18215201	18221329	Transposon:DIRS1_DR_1-6132#1063667	0	-	18215201	18221329	0	1	6128	18215200	zv11_intergenic_FLLTRLINE_negativestrand.bed
	16	18284261	18289125	Transposon:Gypsy-171-I_DR,Gypsy-171-LTR_DR_1-4869,1-824,1-824#1063671	0	-	18284261	18289125	0	1	4864	18284260	zv11_intergenic_FLLTRLINE_negativestrand.bed
	16	18349342	18354586	Transposon:Gypsy-239_DR-I,Gypsy-239_DR-LTR_1-436,1-436,1-5241#1063683	0	-	18349342	18354586	0	1	5244	18349341	zv11_intergenic_FLLTRLINE_negativestrand.bed
	16	18407635	18412834	Transposon:Gypsy124-I_DR,Gypsy124-LTR_DR_35-623,2-34,1-5200,35-623,2-34#1063720	0	-	18407635	18412834	0	1	5199	18407634	zv11_intergenic_FLLTRLINE_negativestrand.bed
	16	18573035	18579165	Transposon:DIRS1_DR_1-6132#1063935	0	-	18573035	18579165	0	1	6130	18573034	zv11_intergenic_FLLTRLINE_negativestrand.bed
	16	19814124	19819819	Transposon:L1-6_DR_1-5693#1067237	0	-	19814124	19819819	0	1	5695	19814123	zv11_intergenic_FLLTRLINE_negativestrand.bed
	16	21841377	21845591	Transposon:Gypsy161-I_DR,Gypsy161-LTR_DR_1-380,1-380,1-4208#1072717	0	-	21841377	21845591	0	1	4214	21841375	zv11_intergenic_FLLTRLINE_negativestrand.bed
	16	22078409	22084534	Transposon:DIRS1_DR_1-6132#1073237	0	-	22078409	22084534	0	1	6125	22078407	zv11_intergenic_FLLTRLINE_negativestrand.bed
	16	22124946	22129164	Transposon:Gypsy161-I_DR,Gypsy161-LTR_DR_1-380,1-380,1-4209#1073345	0	-	22124946	22129164	0	1	4218	22124944	zv11_intergenic_FLLTRLINE_negativestrand.bed
	16	22254889	22259111	Transposon:Gypsy141-I_DR,Gypsy141-LTR_DR_1-197,1-197,1-4223#1073656	0	-	22254889	22259111	0	1	4222	22254887	zv11_intergenic_FLLTRLINE_negativestrand.bed
	16	22453113	22458637	Transposon:L1-140_DR_1-5538#1074065	0	-	22453113	22458637	0	1	5524	22453111	zv11_intergenic_FLLTRLINE_negativestrand.bed
	16	26316620	26321193	Transposon:Gypsy-25-I_DR,Gypsy-25-LTR_DR_1-4574,1-771,1-771#1083613	0	-	26316620	26321193	0	1	4573	26316618	zv11_intergenic_FLLTRLINE_negativestrand.bed
	16	27197290	27203421	Transposon:DIRS1_DR_1-6132#1085883	0	-	27197290	27203421	0	1	6131	27197288	zv11_intergenic_FLLTRLINE_negativestrand.bed
	16	27708318	27712647	Transposon:Gypsy97-I_DR,Gypsy97-LTR_DR_1-385,1-385,1-4318#1087147	0	-	27708318	27712647	0	1	4329	27708316	zv11_intergenic_FLLTRLINE_negativestrand.bed
	16	27933945	27938270	Transposon:Gypsy159-I_DR,Gypsy5-LTR_DR_1-4323,1-458,1-458#1087690	0	-	27933945	27938270	0	1	4325	27933943	zv11_intergenic_FLLTRLINE_negativestrand.bed
	16	29976879	29981352	Transposon:Gypsy55-I_DR,Gypsy55-LTR_DR_1-240,1-240,1-4474#1092765	0	-	29976879	29981352	0	1	4473	29976877	zv11_intergenic_FLLTRLINE_negativestrand.bed
	16	33360373	33366502	Transposon:DIRS1_DR_1-6132#1101221	0	-	33360373	33366502	0	1	6129	33360370	zv11_intergenic_FLLTRLINE_negativestrand.bed
	16	33887771	33892096	Transposon:Gypsy159-I_DR,Gypsy5-LTR_DR_1-4323,1-458,1-458#1102560	0	-	33887771	33892096	0	1	4325	33887768	zv11_intergenic_FLLTRLINE_negativestrand.bed
	16	34144427	34150470	Transposon:DIRS1b_DR_1-6055#1103200	0	-	34144427	34150470	0	1	6043	34144424	zv11_intergenic_FLLTRLINE_negativestrand.bed
	16	36592396	36596951	Transposon:Gypsy56-I_DR,Gypsy56-LTR_DR_1-188,1-188,1-4556#1109312	0	-	36592396	36596951	0	1	4555	36592393	zv11_intergenic_FLLTRLINE_negativestrand.bed
	16	46621772	46627296	Transposon:Gypsy-196_DR-I,Gypsy-196_DR-LTR_1-1589,1-1589,1-5525#1139158	0	-	46621772	46627296	0	1	5524	46621768	zv11_intergenic_FLLTRLINE_negativestrand.bed
	16	48078829	48084959	Transposon:DIRS1_DR_1-6132#1144029	0	-	48078829	48084959	0	1	6130	48078825	zv11_intergenic_FLLTRLINE_negativestrand.bed
	16	49911491	49918040	Transposon:Gypsy4-I_DR,Gypsy4-LTR_DR_1-1266,1-1266,1-6550#1150086	0	-	49911491	49918040	0	1	6549	49911487	zv11_intergenic_FLLTRLINE_negativestrand.bed
	16	52478901	52485031	Transposon:DIRS1_DR_1-6132#1158715	0	-	52478901	52485031	0	1	6130	52478896	zv11_intergenic_FLLTRLINE_negativestrand.bed
	17	2946286	2950611	Transposon:Gypsy159-I_DR,Gypsy5-LTR_DR_1-4323,1-458,1-458#1178487	0	-	2946286	2950611	0	1	4325	2946284	zv11_intergenic_FLLTRLINE_negativestrand.bed
	17	13942347	13944638	Transposon:Copia-13C_DR-I,LTR1_DR_1-2283,1-848,1-848#1213723	0	-	13942347	13944638	0	1	2291	13942346	zv11_intergenic_FLLTRLINE_negativestrand.bed
	17	19234475	19240526	Transposon:DIRS1b_DR_1-6055#1228773	0	-	19234475	19240526	0	1	6051	19234474	zv11_intergenic_FLLTRLINE_negativestrand.bed
	17	20567902	20568317	Transposon:Rex1-40B3_DR_1-414#1232311	0	-	20567902	20568317	0	1	415	20567900	zv11_intergenic_FLLTRLINE_negativestrand.bed
	17	23289204	23295257	Transposon:DIRS1b_DR_1-6055#1239022	0	-	23289204	23295257	0	1	6053	23289202	zv11_intergenic_FLLTRLINE_negativestrand.bed
	17	28574209	28578534	Transposon:Gypsy159-I_DR,Gypsy5-LTR_DR_1-54,1-4323,1-458,1-458#1251987	0	-	28574209	28578534	0	1	4325	28574207	zv11_intergenic_FLLTRLINE_negativestrand.bed
	17	33652329	33658358	Transposon:DIRS1b_DR_1-6055#1264554	0	-	33652329	33658358	0	1	6029	33652326	zv11_intergenic_FLLTRLINE_negativestrand.bed
	17	35412359	35418408	Transposon:DIRS1b_DR_1-6055#1269631	0	-	35412359	35418408	0	1	6049	35412356	zv11_intergenic_FLLTRLINE_negativestrand.bed
	17	38557403	38563775	Transposon:CATCH3I_DR_1-6373#1278382	0	-	38557403	38563775	0	1	6372	38557400	zv11_intergenic_FLLTRLINE_negativestrand.bed
	17	39337931	39342443	Transposon:Gypsy-31-I_DR,Gypsy-31-LTR_DR_1-4522,1-954,1-954#1280448	0	-	39337931	39342443	0	1	4512	39337928	zv11_intergenic_FLLTRLINE_negativestrand.bed
	17	40178328	40184435	Transposon:DIRS1_DR_1-6132#1282557	0	-	40178328	40184435	0	1	6107	40178324	zv11_intergenic_FLLTRLINE_negativestrand.bed
	17	42932194	42937992	Transposon:Gypsy65-I_DR,Gypsy65-LTR_DR_1-5803,1-1129,1-1129#1289910	0	-	42932194	42937992	0	1	5798	42932190	zv11_intergenic_FLLTRLINE_negativestrand.bed
	17	42973013	42977995	Transposon:L1-122_DR_1-5028#1289920	0	-	42973013	42977995	0	1	4982	42973009	zv11_intergenic_FLLTRLINE_negativestrand.bed
	17	44283553	44287848	Transposon:Gypsy96-I_DR,Gypsy96-LTR_DR_1-4296,1-816,1-816#1293649	0	-	44283553	44287848	0	1	4295	44283549	zv11_intergenic_FLLTRLINE_negativestrand.bed
	17	45624516	45631254	Transposon:Gypsy-15-I_DR,Gypsy-15-LTR_DR_1-1965,1-1965,1-6739#1297290	0	-	45624516	45631254	0	1	6738	45624512	zv11_intergenic_FLLTRLINE_negativestrand.bed
	17	46173423	46179514	Transposon:BEL27-I_DR,BEL27-LTR_DR_389-509,389-509,1-390,1-390,1-6122#1298999	0	-	46173423	46179514	0	1	6091	46173419	zv11_intergenic_FLLTRLINE_negativestrand.bed
	17	46523965	46528267	Transposon:Gypsy-129_DR-I,Gypsy-129_DR-LTR_1-4322,1-524,1-524#1299865	0	-	46523965	46528267	0	1	4302	46523961	zv11_intergenic_FLLTRLINE_negativestrand.bed
	17	48579911	48586041	Transposon:DIRS1_DR_1-6132#1305961	0	-	48579911	48586041	0	1	6130	48579907	zv11_intergenic_FLLTRLINE_negativestrand.bed
	18	4507084	4513134	Transposon:DIRS1b_DR_1-6055#1338124	0	-	4507084	4513134	0	1	6050	4507080	zv11_intergenic_FLLTRLINE_negativestrand.bed
	18	5477615	5481704	Transposon:ERV1-4_DR-I,ERV1-4_DR-LTR_1-4103,1-429,1-429#1341523	0	-	5477615	5481704	0	1	4089	5477610	zv11_intergenic_FLLTRLINE_negativestrand.bed
	18	5644609	5650506	Transposon:BEL2-I_DR,BEL2-LTR_DR_1-5897,1-890,1-890#1342246	0	-	5644609	5650506	0	1	5897	5644604	zv11_intergenic_FLLTRLINE_negativestrand.bed
	18	9290562	9294783	Transposon:GypsyDR1_1-4222#1353903	0	-	9290562	9294783	0	1	4221	9290553	zv11_intergenic_FLLTRLINE_negativestrand.bed
	18	15441957	15446281	Transposon:Gypsy164-LTR_DR,Gypsy164B-I_DR_1-381,1-381,1-4335#1371941	0	-	15441957	15446281	0	1	4324	15441956	zv11_intergenic_FLLTRLINE_negativestrand.bed
	18	16365415	16369641	Transposon:Gypsy90-I_DR,Gypsy90-LTR_DR_1-385,1-385,1-4227#1374467	0	-	16365415	16369641	0	1	4226	16365414	zv11_intergenic_FLLTRLINE_negativestrand.bed
	18	17196867	17202999	Transposon:DIRS1_DR_1-6132#1376654	0	-	17196867	17202999	0	1	6132	17196866	zv11_intergenic_FLLTRLINE_negativestrand.bed
	18	17220175	17224456	Transposon:Gypsy70-I_DR,Gypsy70-LTR_DR_1-4295,1-640,1-640#1376697	0	-	17220175	17224456	0	1	4281	17220174	zv11_intergenic_FLLTRLINE_negativestrand.bed
	18	21227683	21233479	Transposon:L1-34_DR_1-5804#1386711	0	-	21227683	21233479	0	1	5796	21227681	zv11_intergenic_FLLTRLINE_negativestrand.bed
	18	23175543	23179837	Transposon:Gypsy70-I_DR,Gypsy70-LTR_DR_1-4295,1-640,1-640#1391709	0	-	23175543	23179837	0	1	4294	23175541	zv11_intergenic_FLLTRLINE_negativestrand.bed
	18	24676208	24682338	Transposon:DIRS1_DR_1-6132#1395798	0	-	24676208	24682338	0	1	6130	24676206	zv11_intergenic_FLLTRLINE_negativestrand.bed
	18	24870966	24877097	Transposon:DIRS1_DR_1-6132#1396299	0	-	24870966	24877097	0	1	6131	24870964	zv11_intergenic_FLLTRLINE_negativestrand.bed
	18	26263694	26267882	Transposon:GypsyDR1_1-4220#1399931	0	-	26263694	26267882	0	1	4188	26263692	zv11_intergenic_FLLTRLINE_negativestrand.bed
	18	27826753	27832925	Transposon:DIRS-18_DR_1-6192#1404079	0	-	27826753	27832925	0	1	6172	27826751	zv11_intergenic_FLLTRLINE_negativestrand.bed
	18	28070882	28076933	Transposon:DIRS1b_DR_1-6055#1404711	0	-	28070882	28076933	0	1	6051	28070880	zv11_intergenic_FLLTRLINE_negativestrand.bed
	18	28347655	28351913	Transposon:Gypsy91-I_DR,Gypsy91-LTR_DR_1-294,1-294,1-4259#1405275	0	-	28347655	28351913	0	1	4258	28347653	zv11_intergenic_FLLTRLINE_negativestrand.bed
	18	28473452	28479496	Transposon:DIRS1b_DR_1-6055#1405537	0	-	28473452	28479496	0	1	6044	28473450	zv11_intergenic_FLLTRLINE_negativestrand.bed
	18	29788300	29792515	Transposon:Gypsy93-I_DR,Gypsy93-LTR_DR_1-249,1-249,1-4216#1409224	0	-	29788300	29792515	0	1	4215	29788298	zv11_intergenic_FLLTRLINE_negativestrand.bed
	18	29940425	29946425	Transposon:BEL9-I_DR,BEL9-LTR_DR_1-6001,1-654,1-654#1409494	0	-	29940425	29946425	0	1	6000	29940423	zv11_intergenic_FLLTRLINE_negativestrand.bed
	18	32271614	32277458	Transposon:L1-32_DR_1-5847#1414219	0	-	32271614	32277458	0	1	5844	32271611	zv11_intergenic_FLLTRLINE_negativestrand.bed
	18	33301873	33307881	Transposon:DIRS1b_DR_1-6055#1415940	0	-	33301873	33307881	0	1	6008	33301870	zv11_intergenic_FLLTRLINE_negativestrand.bed
	18	33609567	33615678	Transposon:DIRS1_DR_1-6132#1416581	0	-	33609567	33615678	0	1	6111	33609564	zv11_intergenic_FLLTRLINE_negativestrand.bed
	18	35048012	35052338	Transposon:Gypsy91-I_DR,Gypsy91-LTR_DR_1-294,1-294,1-4338#1420094	0	-	35048012	35052338	0	1	4326	35048009	zv11_intergenic_FLLTRLINE_negativestrand.bed
	18	36930073	36932578	Transposon:RTE-4_DR_1-2504#1425114	0	-	36930073	36932578	0	1	2505	36930070	zv11_intergenic_FLLTRLINE_negativestrand.bed
	18	39392888	39397941	Transposon:Gypsy47-I_DR,Gypsy47-LTR_DR_1-5069,1-969,1-969#1432295	0	-	39392888	39397941	0	1	5053	39392885	zv11_intergenic_FLLTRLINE_negativestrand.bed
	18	46531303	46535831	Transposon:Gypsy-24-I_DR,Gypsy-24-LTR_DR_1-4529,1-787,1-787#1454774	0	-	46531303	46535831	0	1	4528	46531299	zv11_intergenic_FLLTRLINE_negativestrand.bed
	18	46605559	46611234	Transposon:Gypsy49-I_DR,Gypsy49-LTR_DR_1-360,1-360,1-5683#1455005	0	-	46605559	46611234	0	1	5675	46605555	zv11_intergenic_FLLTRLINE_negativestrand.bed
	19	10579326	10585458	Transposon:DIRS1_DR_1-6132#1504003	0	-	10579326	10585458	0	1	6132	10579325	zv11_intergenic_FLLTRLINE_negativestrand.bed
	19	14557832	14562127	Transposon:Gypsy96-I_DR,Gypsy96-LTR_DR_1-4296,1-816,1-816#1514952	0	-	14557832	14562127	0	1	4295	14557831	zv11_intergenic_FLLTRLINE_negativestrand.bed
	19	15073500	15078772	Transposon:DIRS-2_DR_1-5291#1516100	0	-	15073500	15078772	0	1	5272	15073499	zv11_intergenic_FLLTRLINE_negativestrand.bed
	19	15639211	15644431	Transposon:Gypsy37-I_DR,Gypsy37-LTR_DR_3-372,1-372,1-5226#1517607	0	-	15639211	15644431	0	1	5220	15639210	zv11_intergenic_FLLTRLINE_negativestrand.bed
	19	16048526	16055406	Transposon:Gypsy94-I_DR,Gypsy94-LTR_DR_1-520,1-520,1-6881#1518662	0	-	16048526	16055406	0	1	6880	16048525	zv11_intergenic_FLLTRLINE_negativestrand.bed
	19	16730928	16734271	Transposon:Rex1-28_DRe_1-3343#1520488	0	-	16730928	16734271	0	1	3343	16730927	zv11_intergenic_FLLTRLINE_negativestrand.bed
	19	16928915	16935399	Transposon:Gypsy102-I_DR,Gypsy102-LTR_DR_1-6485,1-837,1-837#1520865	0	-	16928915	16935399	0	1	6484	16928914	zv11_intergenic_FLLTRLINE_negativestrand.bed
	19	17064637	17068941	Transposon:Gypsy101-I_DR,Gypsy101-LTR_DR_1-4305,1-524,1-524#1521083	0	-	17064637	17068941	0	1	4304	17064636	zv11_intergenic_FLLTRLINE_negativestrand.bed
	19	21027794	21033843	Transposon:DIRS1b_DR_1-6055#1529612	0	-	21027794	21033843	0	1	6049	21027792	zv11_intergenic_FLLTRLINE_negativestrand.bed
	19	23072915	23077241	Transposon:Gypsy159-I_DR,Gypsy5-LTR_DR_1-4323,1-458,1-458#1535157	0	-	23072915	23077241	0	1	4326	23072913	zv11_intergenic_FLLTRLINE_negativestrand.bed
	19	23802369	23808059	Transposon:L1-6_DR_1-5693#1536727	0	-	23802369	23808059	0	1	5690	23802367	zv11_intergenic_FLLTRLINE_negativestrand.bed
	19	23817880	23822067	Transposon:Gypsy99-I_DR,Gypsy99-LTR_DR_1-176,1-4160#1536736	0	-	23817880	23822067	0	1	4187	23817878	zv11_intergenic_FLLTRLINE_negativestrand.bed
	19	24857643	24863774	Transposon:DIRS1_DR_1-6132#1539152	0	-	24857643	24863774	0	1	6131	24857641	zv11_intergenic_FLLTRLINE_negativestrand.bed
	19	29006423	29012616	Transposon:DIRS1_DR_1-6132#1549797	0	-	29006423	29012616	0	1	6193	29006421	zv11_intergenic_FLLTRLINE_negativestrand.bed
	19	31315842	31321961	Transposon:DIRS1_DR_1-6132#1555948	0	-	31315842	31321961	0	1	6119	31315839	zv11_intergenic_FLLTRLINE_negativestrand.bed
	19	35615445	35621391	Transposon:BEL22-I_DR,BEL22-LTR_DR_1-5948,1-704,1-704#1568048	0	-	35615445	35621391	0	1	5946	35615442	zv11_intergenic_FLLTRLINE_negativestrand.bed
	19	35791442	35797571	Transposon:DIRS1_DR_1-6132#1568507	0	-	35791442	35797571	0	1	6129	35791439	zv11_intergenic_FLLTRLINE_negativestrand.bed
	19	37236383	37241366	Transposon:L2-1_DR_1-4982#1572881	0	-	37236383	37241366	0	1	4983	37236380	zv11_intergenic_FLLTRLINE_negativestrand.bed
	20	465937	472309	Transposon:CATCH3I_DR_1-6373#1780902	0	-	465937	472309	0	1	6372	465933	zv11_intergenic_FLLTRLINE_negativestrand.bed
	20	9711044	9715369	Transposon:Gypsy159-I_DR,Gypsy5-LTR_DR_1-4323,1-458,1-458#1809717	0	-	9711044	9715369	0	1	4325	9711035	zv11_intergenic_FLLTRLINE_negativestrand.bed
	20	9879164	9885173	Transposon:DIRS1b_DR_1-6055#1810075	0	-	9879164	9885173	0	1	6009	9879155	zv11_intergenic_FLLTRLINE_negativestrand.bed
	20	9893952	9899776	Transposon:CATCH2I_DR_1-5825#1810110	0	-	9893952	9899776	0	1	5824	9893943	zv11_intergenic_FLLTRLINE_negativestrand.bed
	20	10711645	10715927	Transposon:Gypsy105-I_Dr,Gypsy105-LTR_Dr_1-4282,1-782,1-782#1812420	0	-	10711645	10715927	0	1	4282	10711644	zv11_intergenic_FLLTRLINE_negativestrand.bed
	20	10809355	10813711	Transposon:Gypsy-165-I_DR,Gypsy-165-LTR_DR_1-4366,1-541,1-541#1812671	0	-	10809355	10813711	0	1	4356	10809354	zv11_intergenic_FLLTRLINE_negativestrand.bed
	20	11370242	11374324	Transposon:RTE-1_DR_1-4083#1814396	0	-	11370242	11374324	0	1	4082	11370241	zv11_intergenic_FLLTRLINE_negativestrand.bed
	20	12539501	12541209	Transposon:CR1-22_DR_1-1720#1817157	0	-	12539501	12541209	0	1	1708	12539500	zv11_intergenic_FLLTRLINE_negativestrand.bed
	20	12687765	12694320	Transposon:Gypsy4-I_DR,Gypsy4-LTR_DR_1-1266,1-1266,1-6550#1817343	0	-	12687765	12694320	0	1	6555	12687764	zv11_intergenic_FLLTRLINE_negativestrand.bed
	20	12969994	12974267	Transposon:Gypsy9-LTR_DR,Gypsy97-I_DR_3521-5029,1-1526,1813-3443,1-403,1-403,1-4318,1148-1450,649-1147#1817634	0	-	12969994	12974267	0	1	4273	12969993	zv11_intergenic_FLLTRLINE_negativestrand.bed
	20	15645250	15649574	Transposon:Gypsy-169-I_DR,Gypsy-169-LTR_DR_1-306,1-306,1-4338#1824503	0	-	15645250	15649574	0	1	4324	15645249	zv11_intergenic_FLLTRLINE_negativestrand.bed
	20	17155479	17161271	Transposon:L1-49_DR_1-5775#1828617	0	-	17155479	17161271	0	1	5792	17155478	zv11_intergenic_FLLTRLINE_negativestrand.bed
	20	17225463	17229787	Transposon:Gypsy-169-I_DR,Gypsy-169-LTR_DR_1-306,1-306,1-4338#1828740	0	-	17225463	17229787	0	1	4324	17225462	zv11_intergenic_FLLTRLINE_negativestrand.bed
	20	17875831	17881961	Transposon:DIRS1_DR_1-6132#1830602	0	-	17875831	17881961	0	1	6130	17875830	zv11_intergenic_FLLTRLINE_negativestrand.bed
	20	19729386	19733696	Transposon:Gypsy-194_DR-I,Gypsy-194_DR-LTR_1-480,1-480,1-4320#1835564	0	-	19729386	19733696	0	1	4310	19729385	zv11_intergenic_FLLTRLINE_negativestrand.bed
	20	19908594	19914089	Transposon:Gypsy-200_DR-I,Gypsy-200_DR-LTR_1-417,1-417,1-5496#1836004	0	-	19908594	19914089	0	1	5495	19908593	zv11_intergenic_FLLTRLINE_negativestrand.bed
	20	21200282	21204597	Transposon:Gypsy-28B-I_DR,Gypsy-28B-LTR_DR_1-4314,1-604,1-604#1839378	0	-	21200282	21204597	0	1	4315	21200280	zv11_intergenic_FLLTRLINE_negativestrand.bed
	20	21377961	21382326	Transposon:Gypsy-165-I_DR,Gypsy-165-LTR_DR_1-4366,1-541,1-541#1839855	0	-	21377961	21382326	0	1	4365	21377959	zv11_intergenic_FLLTRLINE_negativestrand.bed
	20	22550436	22555727	Transposon:DIRS-2_DR_1-5291#1842975	0	-	22550436	22555727	0	1	5291	22550434	zv11_intergenic_FLLTRLINE_negativestrand.bed
	20	24783219	24787543	Transposon:Gypsy-169-I_DR,Gypsy-169-LTR_DR_1-306,1-306,1-4338#1848405	0	-	24783219	24787543	0	1	4324	24783217	zv11_intergenic_FLLTRLINE_negativestrand.bed
	20	27987184	27992458	Transposon:DIRS-2_DR_1-5291#1856312	0	-	27987184	27992458	0	1	5274	27987182	zv11_intergenic_FLLTRLINE_negativestrand.bed
	20	33304141	33308596	Transposon:Gypsy53-I_DR,Gypsy53-LTR_DR_1-222,1-222,1-4456#1869960	0	-	33304141	33308596	0	1	4455	33304138	zv11_intergenic_FLLTRLINE_negativestrand.bed
	20	51190077	51196640	Transposon:Gypsy117-I_DR,Gypsy117-LTR_DR_1-6564,1-1028,1-1028#1923770	0	-	51190077	51196640	0	1	6563	51190072	zv11_intergenic_FLLTRLINE_negativestrand.bed
	20	51875882	51882320	Transposon:BEL29-I_DR,BEL29-LTR_DR_1-321,1-321,1-6439#1925890	0	-	51875882	51882320	0	1	6438	51875877	zv11_intergenic_FLLTRLINE_negativestrand.bed
	21	8086442	8091503	Transposon:L2-3_DRe_1-5066#1963905	0	-	8086442	8091503	0	1	5061	8086434	zv11_intergenic_FLLTRLINE_negativestrand.bed
	21	8376319	8383112	Transposon:BEL24-I_DR,BEL24-LTR_DR_1-524,1-524,1-6788#1964896	0	-	8376319	8383112	0	1	6793	8376311	zv11_intergenic_FLLTRLINE_negativestrand.bed
	21	9044911	9049221	Transposon:Gypsy-28C_DR-I,Gypsy-28C_DR-LTR_1-4312,1-618,1-618#1966671	0	-	9044911	9049221	0	1	4310	9044902	zv11_intergenic_FLLTRLINE_negativestrand.bed
	21	12536750	12542792	Transposon:DIRS1b_DR_1-6055#1977093	0	-	12536750	12542792	0	1	6042	12536749	zv11_intergenic_FLLTRLINE_negativestrand.bed
	21	14193175	14196741	Transposon:L2-42_DRe_1-3569#1981930	0	-	14193175	14196741	0	1	3566	14193174	zv11_intergenic_FLLTRLINE_negativestrand.bed
	21	17751927	17757963	Transposon:DIRS1b_DR_1-6055#1991770	0	-	17751927	17757963	0	1	6036	17751926	zv11_intergenic_FLLTRLINE_negativestrand.bed
	21	23821517	23825734	Transposon:Gypsy161-I_DR,Gypsy161-LTR_DR_1-380,1-380,1-4211#2005962	0	-	23821517	23825734	0	1	4217	23821515	zv11_intergenic_FLLTRLINE_negativestrand.bed
	21	24972596	24976829	Transposon:Gypsy90-I_DR,Gypsy90-LTR_DR_1-341,1-385,1-4227#2008832	0	-	24972596	24976829	0	1	4233	24972594	zv11_intergenic_FLLTRLINE_negativestrand.bed
	21	25330159	25334382	Transposon:Gypsy161-I_DR,Gypsy161-LTR_DR_1-380,1-380,1-4209#2009729	0	-	25330159	25334382	0	1	4223	25330157	zv11_intergenic_FLLTRLINE_negativestrand.bed
	21	29809456	29815497	Transposon:DIRS1b_DR_1-6055#2021170	0	-	29809456	29815497	0	1	6041	29809454	zv11_intergenic_FLLTRLINE_negativestrand.bed
	21	29809456	29815497	Transposon:DIRS1b_DR_1-6055#2021170_r1	0	-	29809456	29815497	0	1	6041	29809454	zv11_intergenic_FLLTRLINE_negativestrand.bed
	21	33557608	33560977	Transposon:HERODr_1-3387#2031320	0	-	33557608	33560977	0	1	3369	33557605	zv11_intergenic_FLLTRLINE_negativestrand.bed
	21	33695963	33699249	Transposon:Rex1-57_DR_1-3299#2031467	0	-	33695963	33699249	0	1	3286	33695960	zv11_intergenic_FLLTRLINE_negativestrand.bed
	21	35616959	35621240	Transposon:Gypsy105-I_Dr,Gypsy105-LTR_Dr_392-781,1-4282,1-4282,1-782,1-782,1-116#2036851	0	-	35616959	35621240	0	1	4281	35616956	zv11_intergenic_FLLTRLINE_negativestrand.bed
	21	36063366	36067691	Transposon:Gypsy159-I_DR,Gypsy5-LTR_DR_1-4323,1-458,1-458#2038158	0	-	36063366	36067691	0	1	4325	36063363	zv11_intergenic_FLLTRLINE_negativestrand.bed
	21	41874079	41880451	Transposon:CATCH3I_DR_1-6373#2055148	0	-	41874079	41880451	0	1	6372	41874075	zv11_intergenic_FLLTRLINE_negativestrand.bed
	21	41874079	41880451	Transposon:CATCH3I_DR_1-6373#2055148_r1	0	-	41874079	41880451	0	1	6372	41874075	zv11_intergenic_FLLTRLINE_negativestrand.bed
	21	43808455	43814154	Transposon:L1-25_DR_1-5706#2061521	0	-	43808455	43814154	0	1	5699	43808451	zv11_intergenic_FLLTRLINE_negativestrand.bed
	22	4027028	4028235	Transposon:NonLTR-1_DR_1-1211#2080444	0	-	4027028	4028235	0	1	1207	4027024	zv11_intergenic_FLLTRLINE_negativestrand.bed
	22	4181385	4187491	Transposon:DIRS1_DR_1-6132#2080796	0	-	4181385	4187491	0	1	6106	4181381	zv11_intergenic_FLLTRLINE_negativestrand.bed
	22	4181385	4187491	Transposon:DIRS1_DR_1-6132#2080796_r1	0	-	4181385	4187491	0	1	6106	4181381	zv11_intergenic_FLLTRLINE_negativestrand.bed
	22	4901748	4907516	Transposon:L1-48_DR_1-5767#2082709	0	-	4901748	4907516	0	1	5768	4901744	zv11_intergenic_FLLTRLINE_negativestrand.bed
	22	9546817	9552937	Transposon:DIRS1_DR_1-6132#2095056	0	-	9546817	9552937	0	1	6120	9546808	zv11_intergenic_FLLTRLINE_negativestrand.bed
	22	9546817	9552937	Transposon:DIRS1_DR_1-6132#2095056_r1	0	-	9546817	9552937	0	1	6120	9546808	zv11_intergenic_FLLTRLINE_negativestrand.bed
	22	12568923	12575104	Transposon:DIRS1_DR_1-6132#2102931	0	-	12568923	12575104	0	1	6181	12568922	zv11_intergenic_FLLTRLINE_negativestrand.bed
	22	12568923	12575104	Transposon:DIRS1_DR_1-6132#2102931_r1	0	-	12568923	12575104	0	1	6181	12568922	zv11_intergenic_FLLTRLINE_negativestrand.bed
	22	13862060	13864215	Transposon:Copia-13G_DR-I,Copia-13G_DR-LTR_1-2244,1-783,1-783#2106427	0	-	13862060	13864215	0	1	2155	13862059	zv11_intergenic_FLLTRLINE_negativestrand.bed
	22	15107043	15113099	Transposon:DIRS1b_DR_1-6055#2109569	0	-	15107043	15113099	0	1	6056	15107042	zv11_intergenic_FLLTRLINE_negativestrand.bed
	22	15107043	15113099	Transposon:DIRS1b_DR_1-6055#2109569_r1	0	-	15107043	15113099	0	1	6056	15107042	zv11_intergenic_FLLTRLINE_negativestrand.bed
	22	16785036	16791055	Transposon:L1-21_DR_1-6014#2113916	0	-	16785036	16791055	0	1	6019	16785035	zv11_intergenic_FLLTRLINE_negativestrand.bed
	22	18667303	18673250	Transposon:DIRS1b_DR_1-6055#2118812	0	-	18667303	18673250	0	1	5947	18667302	zv11_intergenic_FLLTRLINE_negativestrand.bed
	22	22610287	22616332	Transposon:DIRS1b_DR_1-6055#2128989	0	-	22610287	22616332	0	1	6045	22610285	zv11_intergenic_FLLTRLINE_negativestrand.bed
	22	22610287	22616332	Transposon:DIRS1b_DR_1-6055#2128989_r1	0	-	22610287	22616332	0	1	6045	22610285	zv11_intergenic_FLLTRLINE_negativestrand.bed
	22	22875617	22882624	Transposon:Gypsy116-I_DR,Gypsy116-LTR_DR_1-370,1-370,1-7004#2129706	0	-	22875617	22882624	0	1	7007	22875615	zv11_intergenic_FLLTRLINE_negativestrand.bed
	22	24084495	24088814	Transposon:Gypsy-115-I_DR,Gypsy-115-LTR_DR_1-378,1-378,1-4321#2132816	0	-	24084495	24088814	0	1	4319	24084493	zv11_intergenic_FLLTRLINE_negativestrand.bed
	22	24115271	24121399	Transposon:DIRS1_DR_1-6132#2132890	0	-	24115271	24121399	0	1	6128	24115269	zv11_intergenic_FLLTRLINE_negativestrand.bed
	22	24115271	24121399	Transposon:DIRS1_DR_1-6132#2132890_r1	0	-	24115271	24121399	0	1	6128	24115269	zv11_intergenic_FLLTRLINE_negativestrand.bed
	22	25155081	25160573	Transposon:Tx1-39_DR_1-5445#2135334	0	-	25155081	25160573	0	1	5492	25155079	zv11_intergenic_FLLTRLINE_negativestrand.bed
	22	25168963	25174433	Transposon:Tx1-58_DR_1-5466#2135345	0	-	25168963	25174433	0	1	5470	25168961	zv11_intergenic_FLLTRLINE_negativestrand.bed
	22	25296492	25300891	Transposon:Gypsy-32-I_DR,Gypsy-32-LTR_DR_1-4400,1-1160,1-1160#2135622	0	-	25296492	25300891	0	1	4399	25296490	zv11_intergenic_FLLTRLINE_negativestrand.bed
	22	25319730	25326391	Transposon:Gypsy71-I_DR,Gypsy71-LTR_DR_1-6672,1-943,1-943#2135646	0	-	25319730	25326391	0	1	6661	25319728	zv11_intergenic_FLLTRLINE_negativestrand.bed
	22	26390700	26395887	Transposon:Gypsy45-I_DR,Gypsy45-LTR_DR_1-5192,1-898,1-898#2138333	0	-	26390700	26395887	0	1	5187	26390698	zv11_intergenic_FLLTRLINE_negativestrand.bed
	22	27673100	27677397	Transposon:Gypsy72-I_DR,Gypsy72-LTR_DR_1-4297,1-596,1-596#2141366	0	-	27673100	27677397	0	1	4297	27673098	zv11_intergenic_FLLTRLINE_negativestrand.bed
	22	28049925	28054895	Transposon:Gypsy42-I_DR,Gypsy42-LTR_DR_1-4975,95-888,2-94,94-888,1-93#2141762	0	-	28049925	28054895	0	1	4970	28049923	zv11_intergenic_FLLTRLINE_negativestrand.bed
	22	28413080	28417292	Transposon:Gypsy139-I_DR,Gypsy139-LTR_DR_1-4229,1-399,1-399#2142493	0	-	28413080	28417292	0	1	4212	28413078	zv11_intergenic_FLLTRLINE_negativestrand.bed
	22	29345618	29351662	Transposon:DIRS1b_DR_1-6055#2144585	0	-	29345618	29351662	0	1	6044	29345616	zv11_intergenic_FLLTRLINE_negativestrand.bed
	22	29345618	29351662	Transposon:DIRS1b_DR_1-6055#2144585_r1	0	-	29345618	29351662	0	1	6044	29345616	zv11_intergenic_FLLTRLINE_negativestrand.bed
	22	29392440	29397710	Transposon:DIRS-2_DR_1-5290#2144690	0	-	29392440	29397710	0	1	5270	29392438	zv11_intergenic_FLLTRLINE_negativestrand.bed
	22	29392440	29397710	Transposon:DIRS-2_DR_1-5290#2144690_r1	0	-	29392440	29397710	0	1	5270	29392438	zv11_intergenic_FLLTRLINE_negativestrand.bed
	22	29485042	29491154	Transposon:DIRS1_DR_1-6132#2144976	0	-	29485042	29491154	0	1	6112	29485040	zv11_intergenic_FLLTRLINE_negativestrand.bed
	22	29485042	29491154	Transposon:DIRS1_DR_1-6132#2144976_r1	0	-	29485042	29491154	0	1	6112	29485040	zv11_intergenic_FLLTRLINE_negativestrand.bed
	22	30434577	30440584	Transposon:DIRS1b_DR_1-6055#2147446	0	-	30434577	30440584	0	1	6007	30434574	zv11_intergenic_FLLTRLINE_negativestrand.bed
	22	30434577	30440584	Transposon:DIRS1b_DR_1-6055#2147446_r1	0	-	30434577	30440584	0	1	6007	30434574	zv11_intergenic_FLLTRLINE_negativestrand.bed
	22	30607508	30614307	Transposon:Gypsy-188_DR-I,Gypsy-188_DR-LTR_1-612,1-6785,1-935#2147846	0	-	30607508	30614307	0	1	6799	30607505	zv11_intergenic_FLLTRLINE_negativestrand.bed
	22	33039790	33044011	Transposon:GypsyDR1_1-4222#2154621	0	-	33039790	33044011	0	1	4221	33039787	zv11_intergenic_FLLTRLINE_negativestrand.bed
	22	37157011	37163142	Transposon:DIRS1_DR_1-6132#2167212	0	-	37157011	37163142	0	1	6131	37157008	zv11_intergenic_FLLTRLINE_negativestrand.bed
	22	37157011	37163142	Transposon:DIRS1_DR_1-6132#2167212_r1	0	-	37157011	37163142	0	1	6131	37157008	zv11_intergenic_FLLTRLINE_negativestrand.bed
	23	4138051	4143875	Transposon:BEL20-I_DR,BEL20-LTR_DR_1-5825,1-844,1-844#2187598	0	-	4138051	4143875	0	1	5824	4138047	zv11_intergenic_FLLTRLINE_negativestrand.bed
	23	10198627	10204668	Transposon:DIRS1b_DR_1-6055#2206030	0	-	10198627	10204668	0	1	6041	10198626	zv11_intergenic_FLLTRLINE_negativestrand.bed
	23	10198627	10204668	Transposon:DIRS1b_DR_1-6055#2206030_r1	0	-	10198627	10204668	0	1	6041	10198626	zv11_intergenic_FLLTRLINE_negativestrand.bed
	23	11191248	11197294	Transposon:DIRS1b_DR_1-6055#2208824	0	-	11191248	11197294	0	1	6046	11191247	zv11_intergenic_FLLTRLINE_negativestrand.bed
	23	11191248	11197294	Transposon:DIRS1b_DR_1-6055#2208824_r1	0	-	11191248	11197294	0	1	6046	11191247	zv11_intergenic_FLLTRLINE_negativestrand.bed
	23	11514863	11521793	Transposon:DIRS-14_DR_1-6939#2209727	0	-	11514863	11521793	0	1	6930	11514862	zv11_intergenic_FLLTRLINE_negativestrand.bed
	23	11514863	11521793	Transposon:DIRS-14_DR_1-6939#2209727_r1	0	-	11514863	11521793	0	1	6930	11514862	zv11_intergenic_FLLTRLINE_negativestrand.bed
	23	12988727	12995065	Transposon:Gypsy63-I_DR,Gypsy63-LTR_DR_1-1214,1-1214,1-6337#2212934	0	-	12988727	12995065	0	1	6338	12988726	zv11_intergenic_FLLTRLINE_negativestrand.bed
	23	13360923	13366955	Transposon:DIRS1b_DR_1-6055#2213787	0	-	13360923	13366955	0	1	6032	13360922	zv11_intergenic_FLLTRLINE_negativestrand.bed
	23	13360923	13366955	Transposon:DIRS1b_DR_1-6055#2213787_r1	0	-	13360923	13366955	0	1	6032	13360922	zv11_intergenic_FLLTRLINE_negativestrand.bed
	23	15776095	15780390	Transposon:Gypsy-169-I_DR,Gypsy-169-LTR_DR_1-306,1-306,1-4338#2220598	0	-	15776095	15780390	0	1	4295	15776094	zv11_intergenic_FLLTRLINE_negativestrand.bed
	23	15945014	15951881	Transposon:ERV4_DR-I,ERV4_DR-LTR_3-331,1-331,1-6893#2220968	0	-	15945014	15951881	0	1	6867	15945013	zv11_intergenic_FLLTRLINE_negativestrand.bed
	23	16031404	16037233	Transposon:DIRS-N2_DR_1-6029#2221044	0	-	16031404	16037233	0	1	5829	16031403	zv11_intergenic_FLLTRLINE_negativestrand.bed
	23	18828794	18835024	Transposon:DIRS-18_DR_1-6192#2227460	0	-	18828794	18835024	0	1	6230	18828793	zv11_intergenic_FLLTRLINE_negativestrand.bed
	23	18828794	18835024	Transposon:DIRS-18_DR_1-6192#2227460_r1	0	-	18828794	18835024	0	1	6230	18828793	zv11_intergenic_FLLTRLINE_negativestrand.bed
	23	21049102	21055223	Transposon:DIRS1_DR_1-6132#2232955	0	-	21049102	21055223	0	1	6121	21049100	zv11_intergenic_FLLTRLINE_negativestrand.bed
	23	21049102	21055223	Transposon:DIRS1_DR_1-6132#2232955_r1	0	-	21049102	21055223	0	1	6121	21049100	zv11_intergenic_FLLTRLINE_negativestrand.bed
	23	27828150	27833128	Transposon:Gypsy40-I_DR,Gypsy40-LTR_DR_1-4979,1-935,1-936#2249702	0	-	27828150	27833128	0	1	4978	27828148	zv11_intergenic_FLLTRLINE_negativestrand.bed
	23	34207183	34211404	Transposon:GypsyDR1_1-4222#2266713	0	-	34207183	34211404	0	1	4221	34207180	zv11_intergenic_FLLTRLINE_negativestrand.bed
	23	35609761	35615353	Transposon:Gypsy-30-I_DR,Gypsy-30-LTR_DR_1-256,1-256,1-5597#2270968	0	-	35609761	35615353	0	1	5592	35609758	zv11_intergenic_FLLTRLINE_negativestrand.bed
	23	37204634	37207054	Transposon:Copia-15B_DR-LTR,Copia-6-I_DR_1-2273,1-434,1-434#2275570	0	-	37204634	37207054	0	1	2420	37204631	zv11_intergenic_FLLTRLINE_negativestrand.bed
	23	41041147	41046723	Transposon:L1-37_DR_1-5532#2288574	0	-	41041147	41046723	0	1	5576	41041143	zv11_intergenic_FLLTRLINE_negativestrand.bed
	24	1405039	1411169	Transposon:DIRS1_DR_1-6132#2311197	0	-	1405039	1411169	0	1	6130	1405038	zv11_intergenic_FLLTRLINE_negativestrand.bed
	24	1405039	1411169	Transposon:DIRS1_DR_1-6132#2311197_r1	0	-	1405039	1411169	0	1	6130	1405038	zv11_intergenic_FLLTRLINE_negativestrand.bed
	24	9337008	9341288	Transposon:Gypsy135-I_DR,Gypsy135-LTR_DR_1-4290,1-579,1-579#2335575	0	-	9337008	9341288	0	1	4280	9336999	zv11_intergenic_FLLTRLINE_negativestrand.bed
	24	10570647	10572520	Transposon:Copia-13C_DR-I,LTR1_DR_1-848,1-848,1-2283#2339344	0	-	10570647	10572520	0	1	1873	10570646	zv11_intergenic_FLLTRLINE_negativestrand.bed
	24	10733451	10739582	Transposon:DIRS1_DR_1-6132#2339806	0	-	10733451	10739582	0	1	6131	10733450	zv11_intergenic_FLLTRLINE_negativestrand.bed
	24	10733451	10739582	Transposon:DIRS1_DR_1-6132#2339806_r1	0	-	10733451	10739582	0	1	6131	10733450	zv11_intergenic_FLLTRLINE_negativestrand.bed
	24	11844099	11848361	Transposon:Gypsy164-LTR_DR,Gypsy164B-I_DR_1-381,1-381,1-4335#2342845	0	-	11844099	11848361	0	1	4262	11844098	zv11_intergenic_FLLTRLINE_negativestrand.bed
	24	12256179	12261413	Transposon:DIRS-7_DR_1-6895#2343509	0	-	12256179	12261413	0	1	5234	12256178	zv11_intergenic_FLLTRLINE_negativestrand.bed
	24	12544843	12550116	Transposon:DIRS-2_DR_1-5291#2343666	0	-	12544843	12550116	0	1	5273	12544842	zv11_intergenic_FLLTRLINE_negativestrand.bed
	24	12544843	12550116	Transposon:DIRS-2_DR_1-5291#2343666_r1	0	-	12544843	12550116	0	1	5273	12544842	zv11_intergenic_FLLTRLINE_negativestrand.bed
	24	13855418	13859593	Transposon:GypsyDR1_1-4220#2346937	0	-	13855418	13859593	0	1	4175	13855417	zv11_intergenic_FLLTRLINE_negativestrand.bed
	24	14043392	14049599	Transposon:DIRS1_DR_1-6132#2347457	0	-	14043392	14049599	0	1	6207	14043391	zv11_intergenic_FLLTRLINE_negativestrand.bed
	24	16729265	16735395	Transposon:DIRS1_DR_1-6132#2354292	0	-	16729265	16735395	0	1	6130	16729264	zv11_intergenic_FLLTRLINE_negativestrand.bed
	24	16729265	16735395	Transposon:DIRS1_DR_1-6132#2354292_r1	0	-	16729265	16735395	0	1	6130	16729264	zv11_intergenic_FLLTRLINE_negativestrand.bed
	24	16767764	16773736	Transposon:DIRS1b_DR_1-6055#2354389	0	-	16767764	16773736	0	1	5972	16767763	zv11_intergenic_FLLTRLINE_negativestrand.bed
	24	24370349	24374674	Transposon:Gypsy159-I_DR,Gypsy5-LTR_DR_1-4323,1-458,1-458#2374041	0	-	24370349	24374674	0	1	4325	24370347	zv11_intergenic_FLLTRLINE_negativestrand.bed
	24	26209400	26215086	Transposon:DIRS-N4_DR_1-6939#2379090	0	-	26209400	26215086	0	1	5686	26209398	zv11_intergenic_FLLTRLINE_negativestrand.bed
	24	38423847	38429977	Transposon:DIRS1_DR_1-6132#2416809	0	-	38423847	38429977	0	1	6130	38423844	zv11_intergenic_FLLTRLINE_negativestrand.bed
	24	38423847	38429977	Transposon:DIRS1_DR_1-6132#2416809_r1	0	-	38423847	38429977	0	1	6130	38423844	zv11_intergenic_FLLTRLINE_negativestrand.bed
	24	41397617	41399714	Transposon:Copia-15B_DR-LTR,Copia-6-I_DR_1-434,1-434,1-2273#2426929	0	-	41397617	41399714	0	1	2097	41397613	zv11_intergenic_FLLTRLINE_negativestrand.bed
	25	10226432	10231273	Transposon:Gypsy-116-I_DR,Gypsy-116-LTR_DR_1-4847,1-738,1-738#2460756	0	-	10226432	10231273	0	1	4841	10226431	zv11_intergenic_FLLTRLINE_negativestrand.bed
	25	13001363	13007492	Transposon:BEL27-I_DR,BEL27-LTR_DR_389-509,389-509,1-390,1-390,1-6122#2468416	0	-	13001363	13007492	0	1	6129	13001362	zv11_intergenic_FLLTRLINE_negativestrand.bed
	25	14000000	14006131	Transposon:DIRS1_DR_1-6132#2470858	0	-	14000000	14006131	0	1	6131	13999999	zv11_intergenic_FLLTRLINE_negativestrand.bed
	25	14000000	14006131	Transposon:DIRS1_DR_1-6132#2470858_r1	0	-	14000000	14006131	0	1	6131	13999999	zv11_intergenic_FLLTRLINE_negativestrand.bed
	25	16059291	16061478	Transposon:Copia-15_DR-LTR,Copia-6-I_DR_1-2272,1-433,1-433#2476304	0	-	16059291	16061478	0	1	2187	16059290	zv11_intergenic_FLLTRLINE_negativestrand.bed
	25	18279586	18285635	Transposon:DIRS1b_DR_1-6055#2482046	0	-	18279586	18285635	0	1	6049	18279585	zv11_intergenic_FLLTRLINE_negativestrand.bed
	25	18279586	18285635	Transposon:DIRS1b_DR_1-6055#2482046_r1	0	-	18279586	18285635	0	1	6049	18279585	zv11_intergenic_FLLTRLINE_negativestrand.bed
	25	18787276	18793049	Transposon:BEL17-I_DR,BEL17-LTR_DR_266-444,266-444,8-269,1-269,1-5772#2483328	0	-	18787276	18793049	0	1	5773	18787275	zv11_intergenic_FLLTRLINE_negativestrand.bed
	25	18814501	18818557	Transposon:Copia1-I_DR,Copia1-LTR_DR_1-187,1-187,1-4057#2483368	0	-	18814501	18818557	0	1	4056	18814500	zv11_intergenic_FLLTRLINE_negativestrand.bed
	25	20058141	20064347	Transposon:DIRS1_DR_1-6132#2486627	0	-	20058141	20064347	0	1	6206	20058139	zv11_intergenic_FLLTRLINE_negativestrand.bed
	25	20544217	20548495	Transposon:Gypsy101-I_DR,Gypsy101-LTR_DR_1-524,1-524,1-4296#2487881	0	-	20544217	20548495	0	1	4278	20544215	zv11_intergenic_FLLTRLINE_negativestrand.bed
	25	22374201	22379704	Transposon:Gypsy98-I_Dr,Gypsy98-LTR_Dr_225-1784,225-1784,1-177,1-177,1-5504#2493064	0	-	22374201	22379704	0	1	5503	22374199	zv11_intergenic_FLLTRLINE_negativestrand.bed
	25	22449838	22454246	Transposon:Gypsy48-I_DR,Gypsy48_LTR_DR_1-4410,1-967,1-967#2493278	0	-	22449838	22454246	0	1	4408	22449836	zv11_intergenic_FLLTRLINE_negativestrand.bed
	25	23237178	23243294	Transposon:DIRS1_DR_1-6132#2495512	0	-	23237178	23243294	0	1	6116	23237176	zv11_intergenic_FLLTRLINE_negativestrand.bed
	25	23237178	23243294	Transposon:DIRS1_DR_1-6132#2495512_r1	0	-	23237178	23243294	0	1	6116	23237176	zv11_intergenic_FLLTRLINE_negativestrand.bed
	25	23255562	23261602	Transposon:DIRS1b_DR_1-6055#2495553	0	-	23255562	23261602	0	1	6040	23255560	zv11_intergenic_FLLTRLINE_negativestrand.bed
	25	23255562	23261602	Transposon:DIRS1b_DR_1-6055#2495553_r1	0	-	23255562	23261602	0	1	6040	23255560	zv11_intergenic_FLLTRLINE_negativestrand.bed
	25	24026972	24031249	Transposon:Gypsy101-I_DR,Gypsy101-LTR_DR_1-4296,1-524,1-524#2497676	0	-	24026972	24031249	0	1	4277	24026970	zv11_intergenic_FLLTRLINE_negativestrand.bed
	25	25107246	25112295	Transposon:Gypsy47-I_DR,Gypsy47-LTR_DR_1-5069,1-969,1-969#2500796	0	-	25107246	25112295	0	1	5049	25107244	zv11_intergenic_FLLTRLINE_negativestrand.bed
	25	25342645	25347442	Transposon:L1-16_DR_1-4805#2501142	0	-	25342645	25347442	0	1	4797	25342643	zv11_intergenic_FLLTRLINE_negativestrand.bed
	25	25868403	25874629	Transposon:Gypsy66-I_DR,Gypsy66-LTR_DR_1-313,1-313,1-6226#2502272	0	-	25868403	25874629	0	1	6226	25868401	zv11_intergenic_FLLTRLINE_negativestrand.bed
	25	25905103	25912135	Transposon:BEL-41_DRe-I,BEL-41_DRe-LTR_1-383,1-383,1-7033#2502323	0	-	25905103	25912135	0	1	7032	25905101	zv11_intergenic_FLLTRLINE_negativestrand.bed
	25	25917848	25924529	Transposon:Gypsy137-I_DR,Gypsy137-LTR_DR_1-6687,1-726,2-727#2502334	0	-	25917848	25924529	0	1	6681	25917846	zv11_intergenic_FLLTRLINE_negativestrand.bed
	25	25947984	25953715	Transposon:DIRS-N3_DR_1-6237#2502368	0	-	25947984	25953715	0	1	5731	25947982	zv11_intergenic_FLLTRLINE_negativestrand.bed
	25	26071738	26077923	Transposon:DIRS1_DR_1-6132#2502549	0	-	26071738	26077923	0	1	6185	26071736	zv11_intergenic_FLLTRLINE_negativestrand.bed
	25	26071738	26077923	Transposon:DIRS1_DR_1-6132#2502549_r1	0	-	26071738	26077923	0	1	6185	26071736	zv11_intergenic_FLLTRLINE_negativestrand.bed
	25	26182459	26186320	Transposon:ERV1-10_DR-I,ERV1-10_DR-LTR_1-3877,1-423,1-423#2502587	0	-	26182459	26186320	0	1	3861	26182457	zv11_intergenic_FLLTRLINE_negativestrand.bed
	25	26197491	26201782	Transposon:Gypsy96-I_DR,Gypsy96-LTR_DR_1-4296,1-816,1-816#2502597	0	-	26197491	26201782	0	1	4291	26197489	zv11_intergenic_FLLTRLINE_negativestrand.bed
	25	26297620	26302908	Transposon:DIRS-2_DR_1-5291#2502664	0	-	26297620	26302908	0	1	5288	26297618	zv11_intergenic_FLLTRLINE_negativestrand.bed
	25	26297620	26302908	Transposon:DIRS-2_DR_1-5291#2502664_r1	0	-	26297620	26302908	0	1	5288	26297618	zv11_intergenic_FLLTRLINE_negativestrand.bed
	25	26413532	26418805	Transposon:DIRS-2_DR_1-5290#2502672	0	-	26413532	26418805	0	1	5273	26413530	zv11_intergenic_FLLTRLINE_negativestrand.bed
	25	26413532	26418805	Transposon:DIRS-2_DR_1-5290#2502672_r1	0	-	26413532	26418805	0	1	5273	26413530	zv11_intergenic_FLLTRLINE_negativestrand.bed
	25	26785770	26790088	Transposon:Gypsy159-I_DR,Gypsy5-LTR_DR_1-4323,1-458,1-458#2503280	0	-	26785770	26790088	0	1	4318	26785768	zv11_intergenic_FLLTRLINE_negativestrand.bed
	KN147636.1	109932	114421	Transposon:Gypsy-33-I_DR,Gypsy-33-LTR_DR_1-4490,1-1080,1-1080#3779710	0	-	109932	114421	0	1	4489	109931	zv11_intergenic_FLLTRLINE_negativestrand.bed
	KN147637.2	23365	28629	Transposon:BHIKHARI_I,BHIKHARI_LTR_1-1714,1-5277,1-1714#3779935	0	-	23365	28629	0	1	5264	23363	zv11_intergenic_FLLTRLINE_negativestrand.bed
	KN147642.2	54701	57429	Transposon:ERV1-N2-I_DR,ERV1-N2-LTR_DR_1-2731,1-794,1-794#3780227	0	-	54701	57429	0	1	2728	54696	zv11_intergenic_FLLTRLINE_negativestrand.bed
	KN147652.2	137253	141467	Transposon:Gypsy161-I_DR,Gypsy161-LTR_DR_1-380,1-380,1-4209#3781461	0	-	137253	141467	0	1	4214	137252	zv11_intergenic_FLLTRLINE_negativestrand.bed
	KN149684.1	17191	21599	Transposon:DIRS-4N1_DR_1-4462#3782276	0	-	17191	21599	0	1	4408	17190	zv11_intergenic_FLLTRLINE_negativestrand.bed
	KN149687.1	59299	61102	Transposon:RTE-3_DR_1-1809#3783219	0	-	59299	61102	0	1	1803	59294	zv11_intergenic_FLLTRLINE_negativestrand.bed
	KN149687.1	111798	116123	Transposon:Gypsy159-I_DR,Gypsy5-LTR_DR_1-4323,1-458,1-458#3783304	0	-	111798	116123	0	1	4325	111797	zv11_intergenic_FLLTRLINE_negativestrand.bed
	KN149690.1	66357	72402	Transposon:DIRS1b_DR_1-6055#3784150	0	-	66357	72402	0	1	6045	66351	zv11_intergenic_FLLTRLINE_negativestrand.bed
	KN149690.1	66357	72402	Transposon:DIRS1b_DR_1-6055#3784150_r1	0	-	66357	72402	0	1	6045	66351	zv11_intergenic_FLLTRLINE_negativestrand.bed
	KN149690.1	91135	96837	Transposon:L1-25_DR_1-5705#3784189	0	-	91135	96837	0	1	5702	91126	zv11_intergenic_FLLTRLINE_negativestrand.bed
	KN149691.1	21049	26993	Transposon:ERV1-N5-I_DR,ERV1-N5-LTR_DR_1-6136,1-695,5-695#3784644	0	-	21049	26993	0	1	5944	21047	zv11_intergenic_FLLTRLINE_negativestrand.bed
	KN149691.1	197327	202969	Transposon:L1-104_DR_1-5627#3785258	0	-	197327	202969	0	1	5642	197326	zv11_intergenic_FLLTRLINE_negativestrand.bed
	KN149695.1	48849	50424	Transposon:Tx1-49_DR_1-1583#3785753	0	-	48849	50424	0	1	1575	48845	zv11_intergenic_FLLTRLINE_negativestrand.bed
	KN149695.1	172285	178224	Transposon:BEL23-I_DR,BEL23-LTR_DR_1-5940,1-1020,1-1020#3786055	0	-	172285	178224	0	1	5939	172284	zv11_intergenic_FLLTRLINE_negativestrand.bed
	KN149696.2	104694	109644	Transposon:ERV1-N9-I_DR,ERV1-N9-LTR_DR_1-1410,1-1410,1-4956#3786346	0	-	104694	109644	0	1	4950	104693	zv11_intergenic_FLLTRLINE_negativestrand.bed
	KN149696.2	234044	238572	Transposon:Gypsy-24-I_DR,Gypsy-24-LTR_DR_1-787,1-787,1-4529#3786587	0	-	234044	238572	0	1	4528	234042	zv11_intergenic_FLLTRLINE_negativestrand.bed
	KN149696.2	345651	347228	Transposon:Tx1-49_DR_1-1583#3786788	0	-	345651	347228	0	1	1577	345648	zv11_intergenic_FLLTRLINE_negativestrand.bed
	KN149769.1	29451	35645	Transposon:DIRS1_DR_1-6132#3792436	0	-	29451	35645	0	1	6194	29449	zv11_intergenic_FLLTRLINE_negativestrand.bed
	KN149939.1	15777	16988	Transposon:NonLTR-1_DR_1-1210#3802811	0	-	15777	16988	0	1	1211	15776	zv11_intergenic_FLLTRLINE_negativestrand.bed
	KN149992.1	33247	39070	Transposon:BEL20-I_DR,BEL20-LTR_DR_1-5825,1-844,1-844#3806242	0	-	33247	39070	0	1	5823	33244	zv11_intergenic_FLLTRLINE_negativestrand.bed
	KN150005.1	15728	20037	Transposon:Gypsy-111_DR-I,Gypsy-111_DR-LTR_1-114,1-114,4271-4305,1-4305#3807121	0	-	15728	20037	0	1	4309	15727	zv11_intergenic_FLLTRLINE_negativestrand.bed
	KN150031.1	42239	43309	Transposon:Copia-16_DR-I,Copia-16_DR-LTR_1-456,1-456,1-1058#3808895	0	-	42239	43309	0	1	1070	42235	zv11_intergenic_FLLTRLINE_negativestrand.bed
	KN150060.1	70921	75864	Transposon:Gypsy127-I_DR,Gypsy127-LTR_DR_1-4976,1-715,1-715#3811426	0	-	70921	75864	0	1	4943	70914	zv11_intergenic_FLLTRLINE_negativestrand.bed
	KN150170.1	46686	52530	Transposon:BEL-49_DRe-I,BEL-49_DRe-LTR_1-473,1-473,1-5845#3819384	0	-	46686	52530	0	1	5844	46682	zv11_intergenic_FLLTRLINE_negativestrand.bed
	KN150222.1	53442	59223	Transposon:BEL-60_DRe-I,BEL-60_DRe-LTR_1-5782,1-598,1-598#3823863	0	-	53442	59223	0	1	5781	53437	zv11_intergenic_FLLTRLINE_negativestrand.bed
	KN150268.1	10708	12714	Transposon:Copia-26_DR-I,Copia-26_DR-LTR_1-1936,1-476,1-476#3827119	0	-	10708	12714	0	1	2006	10707	zv11_intergenic_FLLTRLINE_negativestrand.bed
	KN150269.1	8357	12562	Transposon:Gypsy58-I_DR,Gypsy58-LTR_DR_1-144,1-144,1-4221#3827153	0	-	8357	12562	0	1	4205	8349	zv11_intergenic_FLLTRLINE_negativestrand.bed
	KN150385.1	17379	21633	Transposon:DIRS-N3_DR_1-6237#3833399	0	-	17379	21633	0	1	4254	17378	zv11_intergenic_FLLTRLINE_negativestrand.bed
	KN150411.1	7221	10795	Transposon:R2Dr_1-3582#3834823	0	-	7221	10795	0	1	3574	7214	zv11_intergenic_FLLTRLINE_negativestrand.bed
	KN150441.1	5413	10892	Transposon:Tx1-16_DR_1-5478#3836664	0	-	5413	10892	0	1	5479	5408	zv11_intergenic_FLLTRLINE_negativestrand.bed
	KN150576.1	14717	17528	Transposon:Tx1-50_DR_1-2810#3844977	0	-	14717	17528	0	1	2811	14716	zv11_intergenic_FLLTRLINE_negativestrand.bed
	KN150608.1	44624	50578	Transposon:BEL-54_DRe-I,BEL-54_DRe-LTR_1-5959,1-928,1-928#3847351	0	-	44624	50578	0	1	5954	44620	zv11_intergenic_FLLTRLINE_negativestrand.bed
	KZ116064.1	145663	149948	Transposon:Gypsy103-I_Dr,Gypsy103-LTR_Dr_1-4286,1-819,1-819#3859895	0	-	145663	149948	0	1	4285	145662	zv11_intergenic_FLLTRLINE_negativestrand.bed
	KZ116066.1	29714	33930	Transposon:Gypsy139-I_DR,Gypsy139-LTR_DR_1-4229,1-399,1-399#3860032	0	-	29714	33930	0	1	4216	29712	zv11_intergenic_FLLTRLINE_negativestrand.bed
	KZ116067.1	87361	93208	Transposon:L1-31_DR_1-5845#3860497	0	-	87361	93208	0	1	5847	87353	zv11_intergenic_FLLTRLINE_negativestrand.bed
	1	17466869	17473436	Transposon:Gypsy51-I_DR,Gypsy51-LTR_DR_1-6568,1-937,1-937#55585	0	-	17466869	17473436	0	1	6567	17466868	zv11_antisense_nestedFLLTRLINE_negativestrand.bed
	1	19447511	19453641	Transposon:DIRS1_DR_1-6132#61001	0	-	19447511	19453641	0	1	6130	19447510	zv11_antisense_nestedFLLTRLINE_negativestrand.bed
	1	34513183	34517477	Transposon:Gypsy101-I_DR,Gypsy101-LTR_DR_1-4295,1-524,1-524#96905	0	-	34513183	34517477	0	1	4294	34513180	zv11_antisense_nestedFLLTRLINE_negativestrand.bed
	1	36668360	36674490	Transposon:DIRS1_DR_1-6132#101736	0	-	36668360	36674490	0	1	6130	36668357	zv11_antisense_nestedFLLTRLINE_negativestrand.bed
	1	37252245	37258426	Transposon:DIRS1_DR_1-6132#103404	0	-	37252245	37258426	0	1	6181	37252242	zv11_antisense_nestedFLLTRLINE_negativestrand.bed
	1	49276857	49283884	Transposon:Gypsy83-I_DR,Gypsy83-LTR_DR_1-665,1-665,1-7028#137282	0	-	49276857	49283884	0	1	7027	49276853	zv11_antisense_nestedFLLTRLINE_negativestrand.bed
	2	1808559	1814604	Transposon:DIRS1b_DR_1-6055#1616522	0	-	1808559	1814604	0	1	6045	1808558	zv11_antisense_nestedFLLTRLINE_negativestrand.bed
	2	1808559	1814604	Transposon:DIRS1b_DR_1-6055#1616522_r1	0	-	1808559	1814604	0	1	6045	1808558	zv11_antisense_nestedFLLTRLINE_negativestrand.bed
	2	1820980	1827035	Transposon:DIRS1b_DR_1-6055#1616545	0	-	1820980	1827035	0	1	6055	1820979	zv11_antisense_nestedFLLTRLINE_negativestrand.bed
	2	13525080	13531210	Transposon:DIRS1_DR_1-6132#1652076	0	-	13525080	13531210	0	1	6130	13525079	zv11_antisense_nestedFLLTRLINE_negativestrand.bed
	2	24232147	24238277	Transposon:DIRS1_DR_1-6132#1678381	0	-	24232147	24238277	0	1	6130	24232145	zv11_antisense_nestedFLLTRLINE_negativestrand.bed
	2	38949383	38955431	Transposon:DIRS1b_DR_1-6055#1715781	0	-	38949383	38955431	0	1	6048	38949380	zv11_antisense_nestedFLLTRLINE_negativestrand.bed
	2	39475587	39480879	Transposon:DIRS-2_DR_1-5291#1717258	0	-	39475587	39480879	0	1	5292	39475584	zv11_antisense_nestedFLLTRLINE_negativestrand.bed
	2	40301001	40307715	Transposon:BEL5-I_DR,BEL5-LTR_DR_7-503,15-503,1-6716#1719495	0	-	40301001	40307715	0	1	6714	40300997	zv11_antisense_nestedFLLTRLINE_negativestrand.bed
	2	42879468	42880888	Transposon:L1-121_DR_1-1420#1726904	0	-	42879468	42880888	0	1	1420	42879464	zv11_antisense_nestedFLLTRLINE_negativestrand.bed
	2	44518680	44523780	Transposon:Gypsy152B-I_DR,Gypsy152B-LTR_DR_1-5094,1-923,1-923#1731734	0	-	44518680	44523780	0	1	5100	44518676	zv11_antisense_nestedFLLTRLINE_negativestrand.bed
	3	778711	784739	Transposon:DIRS1b_DR_1-6055#2536901	0	-	778711	784739	0	1	6028	778704	zv11_antisense_nestedFLLTRLINE_negativestrand.bed
	3	4106417	4111721	Transposon:DIRS-3_DR_1-5342#2544383	0	-	4106417	4111721	0	1	5304	4106413	zv11_antisense_nestedFLLTRLINE_negativestrand.bed
	3	4410994	4417309	Transposon:BELPADRE_I,BELPADRE_LTR_1-6326,1-963,1-963#2544876	0	-	4410994	4417309	0	1	6315	4410990	zv11_antisense_nestedFLLTRLINE_negativestrand.bed
	3	17763482	17769612	Transposon:DIRS1_DR_1-6132#2583850	0	-	17763482	17769612	0	1	6130	17763481	zv11_antisense_nestedFLLTRLINE_negativestrand.bed
	3	21764643	21770786	Transposon:DIRS-18_DR_1-6192#2595668	0	-	21764643	21770786	0	1	6143	21764641	zv11_antisense_nestedFLLTRLINE_negativestrand.bed
	3	24492772	24497097	Transposon:Gypsy159-I_DR,Gypsy5-LTR_DR_1-4323,1-458,1-458#2602633	0	-	24492772	24497097	0	1	4325	24492770	zv11_antisense_nestedFLLTRLINE_negativestrand.bed
	3	28546951	28551246	Transposon:Gypsy101-I_DR,Gypsy101-LTR_DR_1-4296,1-524,1-524#2613120	0	-	28546951	28551246	0	1	4295	28546949	zv11_antisense_nestedFLLTRLINE_negativestrand.bed
	3	29331733	29337882	Transposon:BEL-59_DRe-I,BEL-59_DRe-LTR_1-6150,1-728,1-728#2615090	0	-	29331733	29337882	0	1	6149	29331731	zv11_antisense_nestedFLLTRLINE_negativestrand.bed
	3	41605154	41606766	Transposon:Copia-8-I_DR,Copia-8-LTR_DR_1-474,1-477,1-1620#2645990	0	-	41605154	41606766	0	1	1612	41605150	zv11_antisense_nestedFLLTRLINE_negativestrand.bed
	3	46465948	46470272	Transposon:Gypsy159-I_DR,Gypsy5-LTR_DR_1-4323,1-458,1-458#2659673	0	-	46465948	46470272	0	1	4324	46465944	zv11_antisense_nestedFLLTRLINE_negativestrand.bed
	3	50618622	50624694	Transposon:DIRS1_DR_1-6132#2671281	0	-	50618622	50624694	0	1	6072	50618617	zv11_antisense_nestedFLLTRLINE_negativestrand.bed
	3	52448689	52453861	Transposon:Gypsy-29-I_DR,Gypsy-29-LTR_DR_1-302,1-302,1-5173#2675888	0	-	52448689	52453861	0	1	5172	52448684	zv11_antisense_nestedFLLTRLINE_negativestrand.bed
	4	26555332	26560608	Transposon:DIRS-2_DR_1-5291#2776618	0	-	26555332	26560608	0	1	5276	26555330	zv11_antisense_nestedFLLTRLINE_negativestrand.bed
	4	26651504	26657554	Transposon:DIRS1b_DR_1-6055#2776844	0	-	26651504	26657554	0	1	6050	26651502	zv11_antisense_nestedFLLTRLINE_negativestrand.bed
	4	32580048	32585941	Transposon:BHIKHARI-2-I_DR,BHIKHARI-2-LTR_DR_1-1697,1-1718,1-5912#2788930	0	-	32580048	32585941	0	1	5893	32580045	zv11_antisense_nestedFLLTRLINE_negativestrand.bed
	4	33104270	33109247	Transposon:L2-1_DR_1-4981#2789998	0	-	33104270	33109247	0	1	4977	33104267	zv11_antisense_nestedFLLTRLINE_negativestrand.bed
	4	35908439	35912016	Transposon:REX1-1_DR_1-3590#2795339	0	-	35908439	35912016	0	1	3577	35908436	zv11_antisense_nestedFLLTRLINE_negativestrand.bed
	4	36515156	36520668	Transposon:I-2_DR_1-5528#2796114	0	-	36515156	36520668	0	1	5512	36515153	zv11_antisense_nestedFLLTRLINE_negativestrand.bed
	4	37957823	37962040	Transposon:Gypsy161-I_DR,Gypsy161-LTR_DR_1-380,1-380,1-4209#2798675	0	-	37957823	37962040	0	1	4217	37957820	zv11_antisense_nestedFLLTRLINE_negativestrand.bed
	4	40989543	40994718	Transposon:Gypsy-27-I_DR,Gypsy-27-LTR_DR_1-1449,1-1449,1-5177#2804559	0	-	40989543	40994718	0	1	5175	40989539	zv11_antisense_nestedFLLTRLINE_negativestrand.bed
	4	42186326	42192179	Transposon:DIRS-12_DR_1-5860#2806901	0	-	42186326	42192179	0	1	5853	42186322	zv11_antisense_nestedFLLTRLINE_negativestrand.bed
	4	43532044	43535143	Transposon:CR1-25_DR_1-3101#2809217	0	-	43532044	43535143	0	1	3099	43532040	zv11_antisense_nestedFLLTRLINE_negativestrand.bed
	4	53259989	53266531	Transposon:Gypsy117-I_DR,Gypsy117-LTR_DR_1-6564,1-1028,1-1028#2825478	0	-	53259989	53266531	0	1	6542	53259984	zv11_antisense_nestedFLLTRLINE_negativestrand.bed
	4	53279434	53283769	Transposon:Gypsy-169-I_DR,Gypsy-169-LTR_DR_1-306,1-306,1-4338#2825495	0	-	53279434	53283769	0	1	4335	53279429	zv11_antisense_nestedFLLTRLINE_negativestrand.bed
	4	54521100	54523831	Transposon:ERV1-N2-I_DR,ERV1-N2-LTR_DR_1-2731,1-794,1-794#2828717	0	-	54521100	54523831	0	1	2731	54521095	zv11_antisense_nestedFLLTRLINE_negativestrand.bed
	4	54901179	54905470	Transposon:Gypsy-197_DR-I,Gypsy-197_DR-LTR_1-4292,1-722,1-722#2829490	0	-	54901179	54905470	0	1	4291	54901174	zv11_antisense_nestedFLLTRLINE_negativestrand.bed
	4	54901179	54905470	Transposon:Gypsy-197_DR-I,Gypsy-197_DR-LTR_1-4292,1-722,1-722#2829490_r1	0	-	54901179	54905470	0	1	4291	54901174	zv11_antisense_nestedFLLTRLINE_negativestrand.bed
	4	56383956	56385176	Transposon:NonLTR-1_DR_1-1212#2832770	0	-	56383956	56385176	0	1	1220	56383951	zv11_antisense_nestedFLLTRLINE_negativestrand.bed
	4	56383956	56385176	Transposon:NonLTR-1_DR_1-1212#2832770_r1	0	-	56383956	56385176	0	1	1220	56383951	zv11_antisense_nestedFLLTRLINE_negativestrand.bed
	4	56517666	56523795	Transposon:DIRS1_DR_1-6132#2832987	0	-	56517666	56523795	0	1	6129	56517661	zv11_antisense_nestedFLLTRLINE_negativestrand.bed
	4	57151163	57154759	Transposon:L2-4_DRe_1-3605#2834103	0	-	57151163	57154759	0	1	3596	57151158	zv11_antisense_nestedFLLTRLINE_negativestrand.bed
	4	57521314	57526604	Transposon:DIRS-2_DR_1-5291#2834753	0	-	57521314	57526604	0	1	5290	57521309	zv11_antisense_nestedFLLTRLINE_negativestrand.bed
	4	59275293	59281441	Transposon:DIRS1_DR_1-6132#2837815	0	-	59275293	59281441	0	1	6148	59275288	zv11_antisense_nestedFLLTRLINE_negativestrand.bed
	4	59275293	59281441	Transposon:DIRS1_DR_1-6132#2837815_r1	0	-	59275293	59281441	0	1	6148	59275288	zv11_antisense_nestedFLLTRLINE_negativestrand.bed
	4	60389924	60391281	Transposon:L1-71_DR_1-1367#2839912	0	-	60389924	60391281	0	1	1357	60389918	zv11_antisense_nestedFLLTRLINE_negativestrand.bed
	4	61922283	61928641	Transposon:CATCH3I_DR_1-6373#2842540	0	-	61922283	61928641	0	1	6358	61922277	zv11_antisense_nestedFLLTRLINE_negativestrand.bed
	4	62607923	62613755	Transposon:BEL36-I_DR,BEL36-LTR_DR_1-594,1-594,1-5833#2843981	0	-	62607923	62613755	0	1	5832	62607917	zv11_antisense_nestedFLLTRLINE_negativestrand.bed
	4	65581377	65581783	Transposon:Gypsy-249_DR-I,Gypsy-249_DR-LTR_1-394,3-394,1-3497,3494-3900#2850335	0	-	65581377	65581783	0	1	406	65581371	zv11_antisense_nestedFLLTRLINE_negativestrand.bed
	4	65583665	65587161	Transposon:Gypsy-249_DR-I,Gypsy-249_DR-LTR_1-394,3-394,1-3497,3494-3900#2850335_r1	0	-	65583665	65587161	0	1	3496	65583659	zv11_antisense_nestedFLLTRLINE_negativestrand.bed
	4	66866605	66870793	Transposon:Gypsy-190_DR-I,Gypsy-190_DR-LTR_1-168,1-168,1-4189#2851828	0	-	66866605	66870793	0	1	4188	66866599	zv11_antisense_nestedFLLTRLINE_negativestrand.bed
	4	68531635	68536034	Transposon:Gypsy-32-I_DR,Gypsy-32-LTR_DR_1-4400,1-1160,1-1160#2855120	0	-	68531635	68536034	0	1	4399	68531629	zv11_antisense_nestedFLLTRLINE_negativestrand.bed
	4	68933005	68938052	Transposon:Gypsy39-I_DR,Gypsy39-LTR_DR_1-5049,1-961,1-961#2855918	0	-	68933005	68938052	0	1	5047	68932999	zv11_antisense_nestedFLLTRLINE_negativestrand.bed
	4	70181093	70187222	Transposon:DIRS1_DR_1-6132#2858312	0	-	70181093	70187222	0	1	6129	70181086	zv11_antisense_nestedFLLTRLINE_negativestrand.bed
	4	70181093	70187222	Transposon:DIRS1_DR_1-6132#2858312_r1	0	-	70181093	70187222	0	1	6129	70181086	zv11_antisense_nestedFLLTRLINE_negativestrand.bed
	4	70233398	70238387	Transposon:L2-1_DR_1-4985#2858440	0	-	70233398	70238387	0	1	4989	70233391	zv11_antisense_nestedFLLTRLINE_negativestrand.bed
	4	70951351	70957417	Transposon:BEL7-I_DR,BEL7-LTR_DR_1-6067,1-769,1-769#2859786	0	-	70951351	70957417	0	1	6066	70951344	zv11_antisense_nestedFLLTRLINE_negativestrand.bed
	4	70951351	70957417	Transposon:BEL7-I_DR,BEL7-LTR_DR_1-6067,1-769,1-769#2859786_r1	0	-	70951351	70957417	0	1	6066	70951344	zv11_antisense_nestedFLLTRLINE_negativestrand.bed
	4	70951351	70957417	Transposon:BEL7-I_DR,BEL7-LTR_DR_1-6067,1-769,1-769#2859786_r2	0	-	70951351	70957417	0	1	6066	70951344	zv11_antisense_nestedFLLTRLINE_negativestrand.bed
	4	71041626	71047582	Transposon:BEL-54_DRe-I,BEL-54_DRe-LTR_1-5959,1-928,1-928#2859909	0	-	71041626	71047582	0	1	5956	71041619	zv11_antisense_nestedFLLTRLINE_negativestrand.bed
	4	71041626	71047582	Transposon:BEL-54_DRe-I,BEL-54_DRe-LTR_1-5959,1-928,1-928#2859909_r1	0	-	71041626	71047582	0	1	5956	71041619	zv11_antisense_nestedFLLTRLINE_negativestrand.bed
	4	71112193	71118015	Transposon:CATCH2I_DR_1-5825#2860088	0	-	71112193	71118015	0	1	5822	71112186	zv11_antisense_nestedFLLTRLINE_negativestrand.bed
	4	73880322	73884056	Transposon:REX1-7_DR_1-3727#2867621	0	-	73880322	73884056	0	1	3734	73880315	zv11_antisense_nestedFLLTRLINE_negativestrand.bed
	5	20578968	20584256	Transposon:DIRS-2_DR_1-5291#2944055	0	-	20578968	20584256	0	1	5288	20578966	zv11_antisense_nestedFLLTRLINE_negativestrand.bed
	5	29165746	29170726	Transposon:L2-1_DR_1-4983#2966064	0	-	29165746	29170726	0	1	4980	29165744	zv11_antisense_nestedFLLTRLINE_negativestrand.bed
	5	33641877	33647925	Transposon:DIRS1b_DR_1-6055#2976857	0	-	33641877	33647925	0	1	6048	33641874	zv11_antisense_nestedFLLTRLINE_negativestrand.bed
	5	38883006	38888273	Transposon:DIRS-2_DR_1-5291#2990188	0	-	38883006	38888273	0	1	5267	38883003	zv11_antisense_nestedFLLTRLINE_negativestrand.bed
	5	45911333	45912175	Transposon:TE-X-7_DR_1-839#3007268	0	-	45911333	45912175	0	1	842	45911329	zv11_antisense_nestedFLLTRLINE_negativestrand.bed
	5	45993475	45997800	Transposon:Gypsy159-I_DR,Gypsy5-LTR_DR_1-4323,1-458,1-458#3007514	0	-	45993475	45997800	0	1	4325	45993471	zv11_antisense_nestedFLLTRLINE_negativestrand.bed
	5	55323720	55329806	Transposon:DIRS1_DR_1-6132#3030703	0	-	55323720	55329806	0	1	6086	55323715	zv11_antisense_nestedFLLTRLINE_negativestrand.bed
	5	59127920	59133971	Transposon:DIRS1b_DR_1-6055#3040596	0	-	59127920	59133971	0	1	6051	59127915	zv11_antisense_nestedFLLTRLINE_negativestrand.bed
	5	63811823	63818195	Transposon:CATCH3I_DR_1-6373#3054792	0	-	63811823	63818195	0	1	6372	63811817	zv11_antisense_nestedFLLTRLINE_negativestrand.bed
	5	65538156	65542665	Transposon:Gypsy-31-I_DR,Gypsy-31-LTR_DR_1-4522,158-954,2-157,158-954,2-157#3060334	0	-	65538156	65542665	0	1	4509	65538150	zv11_antisense_nestedFLLTRLINE_negativestrand.bed
	5	65545244	65549539	Transposon:Gypsy101-I_DR,Gypsy101-LTR_DR_1-4297,1-524,1-524#3060343	0	-	65545244	65549539	0	1	4295	65545238	zv11_antisense_nestedFLLTRLINE_negativestrand.bed
	6	13680824	13686872	Transposon:DIRS1b_DR_1-6055#3129924	0	-	13680824	13686872	0	1	6048	13680823	zv11_antisense_nestedFLLTRLINE_negativestrand.bed
	6	19709315	19713531	Transposon:Gypsy161-I_DR,Gypsy161-LTR_DR_1-380,1-380,1-4209#3144537	0	-	19709315	19713531	0	1	4216	19709314	zv11_antisense_nestedFLLTRLINE_negativestrand.bed
	6	27516509	27521677	Transposon:Gypsy-29-I_DR,Gypsy-29-LTR_DR_1-302,1-302,1-5173#3161908	0	-	27516509	27521677	0	1	5168	27516507	zv11_antisense_nestedFLLTRLINE_negativestrand.bed
	6	27785211	27789501	Transposon:Gypsy101-I_DR,Gypsy101-LTR_DR_1-4295,1-524,1-524#3162612	0	-	27785211	27789501	0	1	4290	27785209	zv11_antisense_nestedFLLTRLINE_negativestrand.bed
	6	34757293	34762539	Transposon:DIRS-2B_DR_1-5251#3180360	0	-	34757293	34762539	0	1	5246	34757290	zv11_antisense_nestedFLLTRLINE_negativestrand.bed
	6	41471763	41477787	Transposon:DIRS1b_DR_1-6055#3197854	0	-	41471763	41477787	0	1	6024	41471759	zv11_antisense_nestedFLLTRLINE_negativestrand.bed
	6	45185727	45190070	Transposon:Gypsy-169-I_DR,Gypsy-169-LTR_DR_1-289,1-289,1-4338#3208085	0	-	45185727	45190070	0	1	4343	45185723	zv11_antisense_nestedFLLTRLINE_negativestrand.bed
	6	46311927	46318558	Transposon:BEL-42_DRe-I,BEL-42_DRe-LTR_1-424,1-424,1-6632#3211252	0	-	46311927	46318558	0	1	6631	46311923	zv11_antisense_nestedFLLTRLINE_negativestrand.bed
	6	52831465	52837595	Transposon:DIRS1_DR_1-6132#3230794	0	-	52831465	52837595	0	1	6130	52831460	zv11_antisense_nestedFLLTRLINE_negativestrand.bed
	6	54616993	54622341	Transposon:DIRS-7_DR_1-5393#3236477	0	-	54616993	54622341	0	1	5348	54616988	zv11_antisense_nestedFLLTRLINE_negativestrand.bed
	7	10066413	10068258	Transposon:Copia-19_DR-I,Copia-19_DR-LTR_1-1849,1-480,1-480#3284165	0	-	10066413	10068258	0	1	1845	10066412	zv11_antisense_nestedFLLTRLINE_negativestrand.bed
	7	14041906	14047381	Transposon:L1-38_DR_1-5477#3296972	0	-	14041906	14047381	0	1	5475	14041905	zv11_antisense_nestedFLLTRLINE_negativestrand.bed
	7	14646597	14652651	Transposon:DIRS1b_DR_1-6055#3298909	0	-	14646597	14652651	0	1	6054	14646596	zv11_antisense_nestedFLLTRLINE_negativestrand.bed
	7	17316854	17321075	Transposon:GypsyDR1_1-4222#3307176	0	-	17316854	17321075	0	1	4221	17316853	zv11_antisense_nestedFLLTRLINE_negativestrand.bed
	7	18003709	18009834	Transposon:DIRS1_DR_1-6132#3309027	0	-	18003709	18009834	0	1	6125	18003708	zv11_antisense_nestedFLLTRLINE_negativestrand.bed
	7	20033356	20039477	Transposon:DIRS1_DR_1-6132#3314802	0	-	20033356	20039477	0	1	6121	20033354	zv11_antisense_nestedFLLTRLINE_negativestrand.bed
	7	22301076	22306048	Transposon:ERV1-N9-I_DR,ERV1-N9-LTR_DR_1-1410,1-1410,1-4956#3320919	0	-	22301076	22306048	0	1	4972	22301074	zv11_antisense_nestedFLLTRLINE_negativestrand.bed
	7	22473335	22478313	Transposon:ERV1-N9-I_DR,ERV1-N9-LTR_DR_1-1410,1-1410,1-4956#3321359	0	-	22473335	22478313	0	1	4978	22473333	zv11_antisense_nestedFLLTRLINE_negativestrand.bed
	7	39984751	39990789	Transposon:DIRS1b_DR_1-6055#3365260	0	-	39984751	39990789	0	1	6038	39984748	zv11_antisense_nestedFLLTRLINE_negativestrand.bed
	7	44504763	44510008	Transposon:DIRS-2B_DR_1-5249#3376741	0	-	44504763	44510008	0	1	5245	44504759	zv11_antisense_nestedFLLTRLINE_negativestrand.bed
	7	53556323	53560648	Transposon:Gypsy159-I_DR,Gypsy5-LTR_DR_1-4323,1-455,1-458#3400960	0	-	53556323	53560648	0	1	4325	53556318	zv11_antisense_nestedFLLTRLINE_negativestrand.bed
	7	57840822	57846862	Transposon:DIRS1b_DR_1-6055#3413724	0	-	57840822	57846862	0	1	6040	57840817	zv11_antisense_nestedFLLTRLINE_negativestrand.bed
	7	67329099	67335229	Transposon:DIRS1_DR_1-6132#3439755	0	-	67329099	67335229	0	1	6130	67329093	zv11_antisense_nestedFLLTRLINE_negativestrand.bed
	8	2671769	2676036	Transposon:Gypsy64-I_DR,Gypsy64-LTR_DR_1-4268,1-835,1-835#3472613	0	-	2671769	2676036	0	1	4267	2671767	zv11_antisense_nestedFLLTRLINE_negativestrand.bed
	8	2724011	2730115	Transposon:DIRS1_DR_1-6132#3472757	0	-	2724011	2730115	0	1	6104	2724009	zv11_antisense_nestedFLLTRLINE_negativestrand.bed
	8	14744353	14746220	Transposon:Copia-25_DR-I,Copia-25_DR-LTR_1-1877,1-466,1-466#3510919	0	-	14744353	14746220	0	1	1867	14744352	zv11_antisense_nestedFLLTRLINE_negativestrand.bed
	8	24042231	24048077	Transposon:L1-32_DR_1-5850#3534901	0	-	24042231	24048077	0	1	5846	24042229	zv11_antisense_nestedFLLTRLINE_negativestrand.bed
	8	30702295	30708424	Transposon:DIRS1_DR_1-6132#3551774	0	-	30702295	30708424	0	1	6129	30702292	zv11_antisense_nestedFLLTRLINE_negativestrand.bed
	8	34974687	34980513	Transposon:L1-31_DR_1-5852#3562452	0	-	34974687	34980513	0	1	5826	34974684	zv11_antisense_nestedFLLTRLINE_negativestrand.bed
	8	35620835	35627027	Transposon:DIRS1_DR_1-6132#3564019	0	-	35620835	35627027	0	1	6192	35620832	zv11_antisense_nestedFLLTRLINE_negativestrand.bed
	8	36840339	36846469	Transposon:DIRS1_DR_1-6132#3567268	0	-	36840339	36846469	0	1	6130	36840336	zv11_antisense_nestedFLLTRLINE_negativestrand.bed
	8	39522785	39527745	Transposon:L2-1_DR_1-4975#3573015	0	-	39522785	39527745	0	1	4960	39522782	zv11_antisense_nestedFLLTRLINE_negativestrand.bed
	8	47856904	47861260	Transposon:Gypsy-165-I_DR,Gypsy-165-LTR_DR_1-4366,1-541,1-541#3596350	0	-	47856904	47861260	0	1	4356	47856900	zv11_antisense_nestedFLLTRLINE_negativestrand.bed
	9	11296752	11302804	Transposon:DIRS1b_DR_1-6055#3655511	0	-	11296752	11302804	0	1	6052	11296751	zv11_antisense_nestedFLLTRLINE_negativestrand.bed
	9	19277554	19281919	Transposon:Gypsy-165-I_DR,Gypsy-165-LTR_DR_1-4366,1-541,1-541#3676513	0	-	19277554	19281919	0	1	4365	19277553	zv11_antisense_nestedFLLTRLINE_negativestrand.bed
	9	23613413	23619599	Transposon:DIRS1_DR_1-6132#3686420	0	-	23613413	23619599	0	1	6186	23613411	zv11_antisense_nestedFLLTRLINE_negativestrand.bed
	9	29052912	29057150	Transposon:Gypsy64-I_DR,Gypsy64-LTR_DR_1-4265,1-835,1-835#3699305	0	-	29052912	29057150	0	1	4238	29052910	zv11_antisense_nestedFLLTRLINE_negativestrand.bed
	9	31759002	31763081	Transposon:ERV1-4_DR-I,ERV1-4_DR-LTR_1-4103,1-429,1-429#3705822	0	-	31759002	31763081	0	1	4079	31758999	zv11_antisense_nestedFLLTRLINE_negativestrand.bed
	9	33022214	33026539	Transposon:Gypsy159-I_DR,Gypsy5-LTR_DR_1-4323,1-458,1-458#3708828	0	-	33022214	33026539	0	1	4325	33022211	zv11_antisense_nestedFLLTRLINE_negativestrand.bed
	9	37420059	37426108	Transposon:DIRS1b_DR_1-6055#3719984	0	-	37420059	37426108	0	1	6049	37420056	zv11_antisense_nestedFLLTRLINE_negativestrand.bed
	9	41172835	41178117	Transposon:I-1_DR_1-5283#3730388	0	-	41172835	41178117	0	1	5282	41172831	zv11_antisense_nestedFLLTRLINE_negativestrand.bed
	9	50052483	50058982	Transposon:Gypsy102-I_DR,Gypsy102-LTR_DR_1-6485,1-837,1-837#3757615	0	-	50052483	50058982	0	1	6499	50052478	zv11_antisense_nestedFLLTRLINE_negativestrand.bed
	10	8869953	8874235	Transposon:Gypsy105-I_Dr,Gypsy105-LTR_Dr_1-4282,1-782,1-782#195963	0	-	8869953	8874235	0	1	4282	8869945	zv11_antisense_nestedFLLTRLINE_negativestrand.bed
	10	10401491	10405816	Transposon:Gypsy159-I_DR,Gypsy5-LTR_DR_1-4323,1-458,1-458#199922	0	-	10401491	10405816	0	1	4325	10401490	zv11_antisense_nestedFLLTRLINE_negativestrand.bed
	10	21709128	21714702	Transposon:Gypsy-30-I_DR,Gypsy-30-LTR_DR_1-256,1-256,1-5597#228230	0	-	21709128	21714702	0	1	5574	21709126	zv11_antisense_nestedFLLTRLINE_negativestrand.bed
	10	21709128	21714702	Transposon:Gypsy-30-I_DR,Gypsy-30-LTR_DR_1-256,1-256,1-5597#228230_r1	0	-	21709128	21714702	0	1	5574	21709126	zv11_antisense_nestedFLLTRLINE_negativestrand.bed
	10	21709128	21714702	Transposon:Gypsy-30-I_DR,Gypsy-30-LTR_DR_1-256,1-256,1-5597#228230_r2	0	-	21709128	21714702	0	1	5574	21709126	zv11_antisense_nestedFLLTRLINE_negativestrand.bed
	10	21709128	21714702	Transposon:Gypsy-30-I_DR,Gypsy-30-LTR_DR_1-256,1-256,1-5597#228230_r3	0	-	21709128	21714702	0	1	5574	21709126	zv11_antisense_nestedFLLTRLINE_negativestrand.bed
	10	21709128	21714702	Transposon:Gypsy-30-I_DR,Gypsy-30-LTR_DR_1-256,1-256,1-5597#228230_r4	0	-	21709128	21714702	0	1	5574	21709126	zv11_antisense_nestedFLLTRLINE_negativestrand.bed
	10	24118468	24124577	Transposon:Gypsy-171_DR-I,Gypsy-172_DR-LTR_1-1286,1-1286,1-6086#234263	0	-	24118468	24124577	0	1	6109	24118466	zv11_antisense_nestedFLLTRLINE_negativestrand.bed
	10	29445152	29449477	Transposon:Gypsy159-I_DR,Gypsy5-LTR_DR_1-4323,1-458,1-458#248007	0	-	29445152	29449477	0	1	4325	29445150	zv11_antisense_nestedFLLTRLINE_negativestrand.bed
	10	29654456	29658783	Transposon:Gypsy88-I_DR,Gypsy88-LTR_DR_1-4328,1-521,1-521#248654	0	-	29654456	29658783	0	1	4327	29654454	zv11_antisense_nestedFLLTRLINE_negativestrand.bed
	10	33964833	33971484	Transposon:Gypsy8-I_DR,Gypsy8-LTR_DR_1-1793,1-1793,1-6655#261288	0	-	33964833	33971484	0	1	6651	33964830	zv11_antisense_nestedFLLTRLINE_negativestrand.bed
	10	39808882	39815038	Transposon:DIRS1_DR_1-6132#279262	0	-	39808882	39815038	0	1	6156	39808879	zv11_antisense_nestedFLLTRLINE_negativestrand.bed
	10	44815310	44821364	Transposon:DIRS1b_DR_1-6055#295468	0	-	44815310	44821364	0	1	6054	44815306	zv11_antisense_nestedFLLTRLINE_negativestrand.bed
	11	5710244	5714409	Transposon:Gypsy160-I_DR,Gypsy160-LTR_DR_1-222,1-222,1-4158#317278	0	-	5710244	5714409	0	1	4165	5710239	zv11_antisense_nestedFLLTRLINE_negativestrand.bed
	11	15960713	15966742	Transposon:DIRS1b_DR_1-6055#345286	0	-	15960713	15966742	0	1	6029	15960712	zv11_antisense_nestedFLLTRLINE_negativestrand.bed
	11	15997040	16002392	Transposon:DIRS-7_DR_1-5393#345371	0	-	15997040	16002392	0	1	5352	15997039	zv11_antisense_nestedFLLTRLINE_negativestrand.bed
	11	19304622	19311148	Transposon:BEL-47_DRe-I,BEL-47_DRe-LTR_1-345,1-509,1-509,1-6527,1-6527#353934	0	-	19304622	19311148	0	1	6526	19304621	zv11_antisense_nestedFLLTRLINE_negativestrand.bed
	11	20800796	20806848	Transposon:DIRS1b_DR_1-6055#358064	0	-	20800796	20806848	0	1	6052	20800794	zv11_antisense_nestedFLLTRLINE_negativestrand.bed
	11	22472126	22478241	Transposon:DIRS1_DR_1-6132#362322	0	-	22472126	22478241	0	1	6115	22472124	zv11_antisense_nestedFLLTRLINE_negativestrand.bed
	11	22562139	22566433	Transposon:Gypsy107-I_Dr,Gypsy107-LTR_Dr_1-4297,1-770,1-770#362551	0	-	22562139	22566433	0	1	4294	22562137	zv11_antisense_nestedFLLTRLINE_negativestrand.bed
	11	31359689	31366510	Transposon:DIRS-4_DR_1-6796#385142	0	-	31359689	31366510	0	1	6821	31359686	zv11_antisense_nestedFLLTRLINE_negativestrand.bed
	11	32017074	32022057	Transposon:L2-1_DR_1-4985#386894	0	-	32017074	32022057	0	1	4983	32017071	zv11_antisense_nestedFLLTRLINE_negativestrand.bed
	11	39723009	39729142	Transposon:DIRS1_DR_1-6132#410749	0	-	39723009	39729142	0	1	6133	39723006	zv11_antisense_nestedFLLTRLINE_negativestrand.bed
	11	41323913	41328238	Transposon:Gypsy159-I_DR,Gypsy5-LTR_DR_1-4323,1-458,1-458#415855	0	-	41323913	41328238	0	1	4325	41323909	zv11_antisense_nestedFLLTRLINE_negativestrand.bed
	12	4108306	4114436	Transposon:DIRS1_DR_1-6132#444894	0	-	4108306	4114436	0	1	6130	4108302	zv11_antisense_nestedFLLTRLINE_negativestrand.bed
	12	6284478	6288699	Transposon:GypsyDR1_1-4222#451801	0	-	6284478	6288699	0	1	4221	6284472	zv11_antisense_nestedFLLTRLINE_negativestrand.bed
	12	8218881	8224920	Transposon:DIRS1b_DR_1-6055#457953	0	-	8218881	8224920	0	1	6039	8218873	zv11_antisense_nestedFLLTRLINE_negativestrand.bed
	12	14596812	14601220	Transposon:Gypsy48-I_DR,Gypsy48_LTR_DR_1-4410,1-967,1-967#474744	0	-	14596812	14601220	0	1	4408	14596811	zv11_antisense_nestedFLLTRLINE_negativestrand.bed
	12	15502538	15507774	Transposon:BHIKHARI_I,BHIKHARI_LTR_1-1714,1-1714,1-5277#476467	0	-	15502538	15507774	0	1	5236	15502537	zv11_antisense_nestedFLLTRLINE_negativestrand.bed
	12	15512951	15519120	Transposon:Gypsy12-I_DR,Gypsy12-LTR_DR_1-1476,1-1476,1-6169#476476	0	-	15512951	15519120	0	1	6169	15512950	zv11_antisense_nestedFLLTRLINE_negativestrand.bed
	12	27990340	27996467	Transposon:DIRS1_DR_1-6132#507583	0	-	27990340	27996467	0	1	6127	27990338	zv11_antisense_nestedFLLTRLINE_negativestrand.bed
	12	28652210	28658389	Transposon:DIRS1_DR_1-6132#509157	0	-	28652210	28658389	0	1	6179	28652208	zv11_antisense_nestedFLLTRLINE_negativestrand.bed
	12	35151088	35157216	Transposon:DIRS1_DR_1-6132#526325	0	-	35151088	35157216	0	1	6128	35151085	zv11_antisense_nestedFLLTRLINE_negativestrand.bed
	12	35682535	35687807	Transposon:DIRS-2_DR_1-5291#527785	0	-	35682535	35687807	0	1	5272	35682532	zv11_antisense_nestedFLLTRLINE_negativestrand.bed
	12	35682535	35687807	Transposon:DIRS-2_DR_1-5291#527785_r1	0	-	35682535	35687807	0	1	5272	35682532	zv11_antisense_nestedFLLTRLINE_negativestrand.bed
	12	36440998	36447193	Transposon:Gypsy11-I_DR,Gypsy11-LTR_DR_2-1748,1-1747,1-6196#529831	0	-	36440998	36447193	0	1	6195	36440995	zv11_antisense_nestedFLLTRLINE_negativestrand.bed
	12	46520379	46525634	Transposon:I-1_DR_1-5283#561536	0	-	46520379	46525634	0	1	5255	46520375	zv11_antisense_nestedFLLTRLINE_negativestrand.bed
	12	46643573	46647896	Transposon:Gypsy-193_DR-I,Gypsy-193_DR-LTR_1-4324,1-579,1-579#561962	0	-	46643573	46647896	0	1	4323	46643569	zv11_antisense_nestedFLLTRLINE_negativestrand.bed
	13	9473972	9479731	Transposon:L1-40_DR_1-5759#601778	0	-	9473972	9479731	0	1	5759	9473963	zv11_antisense_nestedFLLTRLINE_negativestrand.bed
	13	13813591	13817909	Transposon:Gypsy97-I_DR,Gypsy97-LTR-B_DR_1-403,1-403,1-4318#613614	0	-	13813591	13817909	0	1	4318	13813590	zv11_antisense_nestedFLLTRLINE_negativestrand.bed
	13	15201635	15207804	Transposon:BEL18-I_DR,BEL18-LTR_DR_1-414,1-414,1-6170#617224	0	-	15201635	15207804	0	1	6169	15201634	zv11_antisense_nestedFLLTRLINE_negativestrand.bed
	13	15201635	15207804	Transposon:BEL18-I_DR,BEL18-LTR_DR_1-414,1-414,1-6170#617224_r1	0	-	15201635	15207804	0	1	6169	15201634	zv11_antisense_nestedFLLTRLINE_negativestrand.bed
	13	15594066	15599336	Transposon:BHIKHARI_I,BHIKHARI_LTR_1-1714,1-1714,1-5277#617685	0	-	15594066	15599336	0	1	5270	15594065	zv11_antisense_nestedFLLTRLINE_negativestrand.bed
	13	23854228	23860349	Transposon:DIRS1_DR_1-6132#638351	0	-	23854228	23860349	0	1	6121	23854226	zv11_antisense_nestedFLLTRLINE_negativestrand.bed
	13	29273460	29277756	Transposon:Gypsy101-I_DR,Gypsy101-LTR_DR_1-4297,1-524,1-524#652112	0	-	29273460	29277756	0	1	4296	29273458	zv11_antisense_nestedFLLTRLINE_negativestrand.bed
	13	31077144	31083820	Transposon:BEL-40_DRe-I,BEL-40_DRe-LTR_1-527,1-527,1-6677#656566	0	-	31077144	31083820	0	1	6676	31077141	zv11_antisense_nestedFLLTRLINE_negativestrand.bed
	13	37046795	37051155	Transposon:Gypsy76-I_DR,Gypsy76-LTR_DR_1-4336,1-460,1-460#671931	0	-	37046795	37051155	0	1	4360	37046792	zv11_antisense_nestedFLLTRLINE_negativestrand.bed
	14	8180299	8186423	Transposon:DIRS1_DR_1-6132#749650	0	-	8180299	8186423	0	1	6124	8180291	zv11_antisense_nestedFLLTRLINE_negativestrand.bed
	14	8512435	8518564	Transposon:DIRS1_DR_1-6132#750649	0	-	8512435	8518564	0	1	6129	8512427	zv11_antisense_nestedFLLTRLINE_negativestrand.bed
	14	9323215	9329259	Transposon:DIRS1b_DR_1-6055#753130	0	-	9323215	9329259	0	1	6044	9323206	zv11_antisense_nestedFLLTRLINE_negativestrand.bed
	14	11915437	11919616	Transposon:Gypsy-209_DR-I,Gypsy-209_DR-LTR_1-546,1-496,1-4180#760039	0	-	11915437	11919616	0	1	4179	11915436	zv11_antisense_nestedFLLTRLINE_negativestrand.bed
	14	12325501	12330403	Transposon:Gypsy-117-I_DR,Gypsy-117-LTR_DR_1-4913,1-748,1-748#761001	0	-	12325501	12330403	0	1	4902	12325500	zv11_antisense_nestedFLLTRLINE_negativestrand.bed
	14	12325501	12330403	Transposon:Gypsy-117-I_DR,Gypsy-117-LTR_DR_1-4913,1-748,1-748#761001_r1	0	-	12325501	12330403	0	1	4902	12325500	zv11_antisense_nestedFLLTRLINE_negativestrand.bed
	14	14359525	14365565	Transposon:DIRS1b_DR_1-6055#764696	0	-	14359525	14365565	0	1	6040	14359524	zv11_antisense_nestedFLLTRLINE_negativestrand.bed
	14	14490432	14496527	Transposon:DIRS1_DR_1-6132#765002	0	-	14490432	14496527	0	1	6095	14490431	zv11_antisense_nestedFLLTRLINE_negativestrand.bed
	14	15370619	15374840	Transposon:Gypsy-173_DR-I,Gypsy-173_DR-LTR_1-4247,2-513,1-513#767068	0	-	15370619	15374840	0	1	4221	15370618	zv11_antisense_nestedFLLTRLINE_negativestrand.bed
	14	17128766	17134932	Transposon:DIRS1_DR_1-6132#771422	0	-	17128766	17134932	0	1	6166	17128765	zv11_antisense_nestedFLLTRLINE_negativestrand.bed
	14	23390325	23394813	Transposon:Gypsy-33-I_DR,Gypsy-33-LTR_DR_1-4490,1-1080,1-1080#788078	0	-	23390325	23394813	0	1	4488	23390323	zv11_antisense_nestedFLLTRLINE_negativestrand.bed
	14	45408510	45409329	Transposon:ERV1-N3-I_DR,ERV1-N3-LTR_DR_1-1409,1-1409,1-3591,3767-4591#848192	0	-	45408510	45409329	0	1	819	45408506	zv11_antisense_nestedFLLTRLINE_negativestrand.bed
	14	45409461	45413034	Transposon:ERV1-N3-I_DR,ERV1-N3-LTR_DR_1-1409,1-1409,1-3591,3767-4591#848192_r1	0	-	45409461	45413034	0	1	3573	45409457	zv11_antisense_nestedFLLTRLINE_negativestrand.bed
	14	45648286	45654415	Transposon:DIRS1_DR_1-6132#848874	0	-	45648286	45654415	0	1	6129	45648282	zv11_antisense_nestedFLLTRLINE_negativestrand.bed
	15	8088963	8094992	Transposon:DIRS1b_DR_1-6055#898240	0	-	8088963	8094992	0	1	6029	8088955	zv11_antisense_nestedFLLTRLINE_negativestrand.bed
	15	11846891	11852158	Transposon:BHIKHARI_I,BHIKHARI_LTR_1-1714,1-1714,1-1714,1-5277,1-5277#907646	0	-	11846891	11852158	0	1	5267	11846890	zv11_antisense_nestedFLLTRLINE_negativestrand.bed
	15	11853873	11859140	Transposon:BHIKHARI_I,BHIKHARI_LTR_1-1714,1-1714,1-1714,1-5277,1-5277#907646_r1	0	-	11853873	11859140	0	1	5267	11853872	zv11_antisense_nestedFLLTRLINE_negativestrand.bed
	15	17280462	17284668	Transposon:Copia4-I_DR,Copia4-LTR_DR_1-265,1-265,1-4207#921493	0	-	17280462	17284668	0	1	4206	17280461	zv11_antisense_nestedFLLTRLINE_negativestrand.bed
	15	21915404	21921012	Transposon:L1-17_DR_1-5593#933044	0	-	21915404	21921012	0	1	5608	21915402	zv11_antisense_nestedFLLTRLINE_negativestrand.bed
	15	23138847	23143893	Transposon:Gypsy39-I_DR,Gypsy39-LTR_DR_1-5049,1-961,1-961#936132	0	-	23138847	23143893	0	1	5046	23138845	zv11_antisense_nestedFLLTRLINE_negativestrand.bed
	15	40916041	40922970	Transposon:Gypsy147-I_DR,Gypsy147-LTR_DR_1-703,1-703,1-6930#985093	0	-	40916041	40922970	0	1	6929	40916037	zv11_antisense_nestedFLLTRLINE_negativestrand.bed
	15	43373975	43380661	Transposon:DIRS-N1_DR_1-6632#992678	0	-	43373975	43380661	0	1	6686	43373971	zv11_antisense_nestedFLLTRLINE_negativestrand.bed
	16	6895407	6900384	Transposon:L2-1_DR_1-4980#1033986	0	-	6895407	6900384	0	1	4977	6895401	zv11_antisense_nestedFLLTRLINE_negativestrand.bed
	16	14726481	14732510	Transposon:DIRS1b_DR_1-6055#1055809	0	-	14726481	14732510	0	1	6029	14726480	zv11_antisense_nestedFLLTRLINE_negativestrand.bed
	16	17959920	17965250	Transposon:L1-26_DR_1-5335#1063324	0	-	17959920	17965250	0	1	5330	17959919	zv11_antisense_nestedFLLTRLINE_negativestrand.bed
	16	26461686	26467737	Transposon:DIRS1b_DR_1-6055#1083983	0	-	26461686	26467737	0	1	6051	26461684	zv11_antisense_nestedFLLTRLINE_negativestrand.bed
	16	28610929	28617057	Transposon:DIRS1_DR_1-6132#1089287	0	-	28610929	28617057	0	1	6128	28610927	zv11_antisense_nestedFLLTRLINE_negativestrand.bed
	16	33704609	33708934	Transposon:Gypsy159-I_DR,Gypsy5-LTR_DR_1-4323,1-458,1-458#1102048	0	-	33704609	33708934	0	1	4325	33704606	zv11_antisense_nestedFLLTRLINE_negativestrand.bed
	16	36661585	36667481	Transposon:BEL2-I_DR,BEL2-LTR_DR_1-5897,1-890,1-890#1109494	0	-	36661585	36667481	0	1	5896	36661582	zv11_antisense_nestedFLLTRLINE_negativestrand.bed
	16	36773361	36779492	Transposon:DIRS1_DR_1-6132#1109790	0	-	36773361	36779492	0	1	6131	36773358	zv11_antisense_nestedFLLTRLINE_negativestrand.bed
	16	47080273	47085254	Transposon:L2-1_DR_1-4982#1140625	0	-	47080273	47085254	0	1	4981	47080269	zv11_antisense_nestedFLLTRLINE_negativestrand.bed
	16	50702858	50708874	Transposon:DIRS1b_DR_1-6055#1152794	0	-	50702858	50708874	0	1	6016	50702853	zv11_antisense_nestedFLLTRLINE_negativestrand.bed
	17	10687573	10693652	Transposon:DIRS1_DR_1-6132#1203850	0	-	10687573	10693652	0	1	6079	10687572	zv11_antisense_nestedFLLTRLINE_negativestrand.bed
	17	15724586	15731284	Transposon:BEL-61_DRe-I,BEL-61_DRe-LTR_1-354,1-355,1-6702#1219087	0	-	15724586	15731284	0	1	6698	15724585	zv11_antisense_nestedFLLTRLINE_negativestrand.bed
	17	15947574	15952188	Transposon:Gypsy-26-I_DR,Gypsy-26-LTR_DR_1-4616,1-719,1-719#1219691	0	-	15947574	15952188	0	1	4614	15947573	zv11_antisense_nestedFLLTRLINE_negativestrand.bed
	17	22077924	22083968	Transposon:DIRS1b_DR_1-6055#1236180	0	-	22077924	22083968	0	1	6044	22077922	zv11_antisense_nestedFLLTRLINE_negativestrand.bed
	17	23171646	23177775	Transposon:DIRS1_DR_1-6132#1238748	0	-	23171646	23177775	0	1	6129	23171644	zv11_antisense_nestedFLLTRLINE_negativestrand.bed
	17	28489383	28495510	Transposon:DIRS1_DR_1-6132#1251785	0	-	28489383	28495510	0	1	6127	28489381	zv11_antisense_nestedFLLTRLINE_negativestrand.bed
	17	42849551	42853846	Transposon:Gypsy-169-I_DR,Gypsy-169-LTR_DR_1-2312,2-306,2-306,1-306,1-4338,2976-3513#1289861	0	-	42849551	42853846	0	1	4295	42849547	zv11_antisense_nestedFLLTRLINE_negativestrand.bed
	17	42860489	42864824	Transposon:Gypsy-115-I_DR,Gypsy-115-LTR_DR_1-377,1-378,1-4321#1289865	0	-	42860489	42864824	0	1	4335	42860485	zv11_antisense_nestedFLLTRLINE_negativestrand.bed
	17	45671708	45672415	Transposon:ERV1-N6-I_DR,ERV1-N6-LTR_DR_1-3353,1-439,1-439,3552-3800,3801-4503#1297405	0	-	45671708	45672415	0	1	707	45671704	zv11_antisense_nestedFLLTRLINE_negativestrand.bed
	17	45672446	45672699	Transposon:ERV1-N6-I_DR,ERV1-N6-LTR_DR_1-3353,1-439,1-439,3552-3800,3801-4503#1297405_r1	0	-	45672446	45672699	0	1	253	45672442	zv11_antisense_nestedFLLTRLINE_negativestrand.bed
	17	45672769	45676120	Transposon:ERV1-N6-I_DR,ERV1-N6-LTR_DR_1-3353,1-439,1-439,3552-3800,3801-4503#1297405_r2	0	-	45672769	45676120	0	1	3351	45672765	zv11_antisense_nestedFLLTRLINE_negativestrand.bed
	17	49141986	49147700	Transposon:L1-18_DR_1-5712#1307463	0	-	49141986	49147700	0	1	5714	49141982	zv11_antisense_nestedFLLTRLINE_negativestrand.bed
	18	6255904	6260229	Transposon:Gypsy159-I_DR,Gypsy5-LTR_DR_1-43,1-4323,1-458,1-458#1344255	0	-	6255904	6260229	0	1	4325	6255898	zv11_antisense_nestedFLLTRLINE_negativestrand.bed
	18	14077819	14083992	Transposon:DIRS1_DR_1-6132#1368212	0	-	14077819	14083992	0	1	6173	14077818	zv11_antisense_nestedFLLTRLINE_negativestrand.bed
	18	17544836	17548916	Transposon:RTE-1_DR_1-4083#1377491	0	-	17544836	17548916	0	1	4080	17544835	zv11_antisense_nestedFLLTRLINE_negativestrand.bed
	18	22929936	22934157	Transposon:GypsyDR1_1-4222#1391071	0	-	22929936	22934157	0	1	4221	22929934	zv11_antisense_nestedFLLTRLINE_negativestrand.bed
	18	31302562	31307612	Transposon:Gypsy47-I_DR,Gypsy47-LTR_DR_1-5069,1-969,1-969#1412837	0	-	31302562	31307612	0	1	5050	31302559	zv11_antisense_nestedFLLTRLINE_negativestrand.bed
	18	31693651	31697974	Transposon:Gypsy-115-I_DR,Gypsy-115-LTR_DR_1-378,1-378,1-4321#1413394	0	-	31693651	31697974	0	1	4323	31693648	zv11_antisense_nestedFLLTRLINE_negativestrand.bed
	18	34632745	34638794	Transposon:DIRS1b_DR_1-6055#1418999	0	-	34632745	34638794	0	1	6049	34632742	zv11_antisense_nestedFLLTRLINE_negativestrand.bed
	19	3731041	3735339	Transposon:Gypsy96-I_DR,Gypsy96-LTR_DR_1-4293,1-816,1-816#1484034	0	-	3731041	3735339	0	1	4298	3731038	zv11_antisense_nestedFLLTRLINE_negativestrand.bed
	19	8196244	8202382	Transposon:DIRS1_DR_1-6132#1497372	0	-	8196244	8202382	0	1	6138	8196236	zv11_antisense_nestedFLLTRLINE_negativestrand.bed
	19	9328967	9333488	Transposon:Gypsy120-I_DR,Gypsy120-LTR_DR_1-4522,1-1036,1-1036#1500597	0	-	9328967	9333488	0	1	4521	9328958	zv11_antisense_nestedFLLTRLINE_negativestrand.bed
	19	19088500	19093777	Transposon:BHIKHARI_I,BHIKHARI_LTR_1-1714,1-1714,1-5277#1524820	0	-	19088500	19093777	0	1	5277	19088499	zv11_antisense_nestedFLLTRLINE_negativestrand.bed
	19	21280118	21286165	Transposon:DIRS1b_DR_1-6055#1530279	0	-	21280118	21286165	0	1	6047	21280116	zv11_antisense_nestedFLLTRLINE_negativestrand.bed
	19	25533723	25539087	Transposon:Gypsy46-I_DR,Gypsy46-LTR_DR_1-331,1-331,1-5358#1540805	0	-	25533723	25539087	0	1	5364	25533721	zv11_antisense_nestedFLLTRLINE_negativestrand.bed
	19	28201523	28205841	Transposon:Gypsy97-I_DR,Gypsy97-LTR-B_DR_1-403,1-403,1-4318#1547569	0	-	28201523	28205841	0	1	4318	28201521	zv11_antisense_nestedFLLTRLINE_negativestrand.bed
	19	42725238	42730927	Transposon:L1-6_DR_1-5693#1589639	0	-	42725238	42730927	0	1	5689	42725234	zv11_antisense_nestedFLLTRLINE_negativestrand.bed
	19	42748692	42753617	Transposon:Gypsy121-I_DR,Gypsy121-LTR_DR_1-327,1-327,1-4926#1589702	0	-	42748692	42753617	0	1	4925	42748688	zv11_antisense_nestedFLLTRLINE_negativestrand.bed
	20	9293126	9299164	Transposon:DIRS1b_DR_1-6055#1808500	0	-	9293126	9299164	0	1	6038	9293117	zv11_antisense_nestedFLLTRLINE_negativestrand.bed
	20	13274164	13280294	Transposon:DIRS1_DR_1-6132#1818193	0	-	13274164	13280294	0	1	6130	13274163	zv11_antisense_nestedFLLTRLINE_negativestrand.bed
	20	19808412	19812737	Transposon:Gypsy159-I_DR,Gypsy5-LTR_DR_1-4323,1-458,1-458#1835768	0	-	19808412	19812737	0	1	4325	19808411	zv11_antisense_nestedFLLTRLINE_negativestrand.bed
	20	31109554	31116360	Transposon:DIRS-4_DR_1-6796#1864277	0	-	31109554	31116360	0	1	6806	31109551	zv11_antisense_nestedFLLTRLINE_negativestrand.bed
	20	41719843	41725892	Transposon:DIRS1b_DR_1-6055#1893108	0	-	41719843	41725892	0	1	6049	41719839	zv11_antisense_nestedFLLTRLINE_negativestrand.bed
	20	46482384	46488206	Transposon:CATCH2I_DR_1-5825#1908406	0	-	46482384	46488206	0	1	5822	46482380	zv11_antisense_nestedFLLTRLINE_negativestrand.bed
	20	52617104	52622777	Transposon:L1-30_DR_1-5672#1928447	0	-	52617104	52622777	0	1	5673	52617099	zv11_antisense_nestedFLLTRLINE_negativestrand.bed
	20	52643279	52648944	Transposon:L1-30_DR_1-5672#1928489	0	-	52643279	52648944	0	1	5665	52643274	zv11_antisense_nestedFLLTRLINE_negativestrand.bed
	21	5531699	5537829	Transposon:DIRS1_DR_1-6132#1955704	0	-	5531699	5537829	0	1	6130	5531694	zv11_antisense_nestedFLLTRLINE_negativestrand.bed
	21	5668749	5673728	Transposon:Gypsy40-I_DR,Gypsy40-LTR_DR_1-4979,1-936#1956124	0	-	5668749	5673728	0	1	4979	5668744	zv11_antisense_nestedFLLTRLINE_negativestrand.bed
	21	11122658	11126955	Transposon:Gypsy-28-I_DR,Gypsy-28-LTR_DR_1-4299,1-605,1-605#1972941	0	-	11122658	11126955	0	1	4297	11122657	zv11_antisense_nestedFLLTRLINE_negativestrand.bed
	21	20044981	20051755	Transposon:Gypsy-16-I_DR,Gypsy-16-LTR_DR_1-1890,1-1890,1-6775#1996989	0	-	20044981	20051755	0	1	6774	20044979	zv11_antisense_nestedFLLTRLINE_negativestrand.bed
	21	22255576	22261704	Transposon:DIRS1_DR_1-6132#2002236	0	-	22255576	22261704	0	1	6128	22255574	zv11_antisense_nestedFLLTRLINE_negativestrand.bed
	21	36658942	36665267	Transposon:BELPADRE_I,BELPADRE_LTR_1-6326,1-963,1-963#2039840	0	-	36658942	36665267	0	1	6325	36658939	zv11_antisense_nestedFLLTRLINE_negativestrand.bed
	21	44871463	44877718	Transposon:DIRS-N1_DR_1-6632#2065393	0	-	44871463	44877718	0	1	6255	44871459	zv11_antisense_nestedFLLTRLINE_negativestrand.bed
	22	5221309	5222133	Transposon:ERV1-N3-I_DR,ERV1-N3-LTR_DR_1-1409,1-1409,1-3604,3767-4591,3754-3766#2083593	0	-	5221309	5222133	0	1	824	5221304	zv11_antisense_nestedFLLTRLINE_negativestrand.bed
	22	5222250	5222262	Transposon:ERV1-N3-I_DR,ERV1-N3-LTR_DR_1-1409,1-1409,1-3604,3767-4591,3754-3766#2083593_r1	0	-	5222250	5222262	0	1	12	5222245	zv11_antisense_nestedFLLTRLINE_negativestrand.bed
	22	5222251	5225733	Transposon:ERV1-N3-I_DR,ERV1-N3-LTR_DR_1-1409,1-1409,1-3604,3767-4591,3754-3766#2083593_r2	0	-	5222251	5225733	0	1	3482	5222246	zv11_antisense_nestedFLLTRLINE_negativestrand.bed
	22	19207780	19214518	Transposon:Gypsy-15-I_DR,Gypsy-15-LTR_DR_1-1965,1-1965,1-6739#2120048	0	-	19207780	19214518	0	1	6738	19207779	zv11_antisense_nestedFLLTRLINE_negativestrand.bed
	22	32146423	32150640	Transposon:Gypsy161-I_DR,Gypsy161-LTR_DR_1-380,1-380,1-4210#2151920	0	-	32146423	32150640	0	1	4217	32146420	zv11_antisense_nestedFLLTRLINE_negativestrand.bed
	23	13298719	13305053	Transposon:Gypsy63-I_DR,Gypsy63-LTR_DR_1-1214,1-1214,1-6337#2213616	0	-	13298719	13305053	0	1	6334	13298718	zv11_antisense_nestedFLLTRLINE_negativestrand.bed
	23	16868216	16878172	Transposon:ERV1-1-I_DR,ERV1-1-LTR_DR_1-578,1-578,1-9909#2222553	0	-	16868216	16878172	0	1	9956	16868215	zv11_antisense_nestedFLLTRLINE_negativestrand.bed
	23	24106007	24111271	Transposon:Nimb-1_DR_1-5274#2240333	0	-	24106007	24111271	0	1	5264	24106005	zv11_antisense_nestedFLLTRLINE_negativestrand.bed
	23	25923594	25927631	Transposon:Gypsy128-I_DR,Gypsy128-LTR_DR_1-308,1-308,1-4038#2244821	0	-	25923594	25927631	0	1	4037	25923592	zv11_antisense_nestedFLLTRLINE_negativestrand.bed
	23	25935869	25940379	Transposon:Gypsy-31-I_DR,Gypsy-31-LTR_DR_1-4521,12-954,5-954#2244835	0	-	25935869	25940379	0	1	4510	25935867	zv11_antisense_nestedFLLTRLINE_negativestrand.bed
	23	34149091	34153312	Transposon:GypsyDR1_1-4222#2266573	0	-	34149091	34153312	0	1	4221	34149088	zv11_antisense_nestedFLLTRLINE_negativestrand.bed
	23	35872415	35878545	Transposon:DIRS1_DR_1-6132#2271674	0	-	35872415	35878545	0	1	6130	35872412	zv11_antisense_nestedFLLTRLINE_negativestrand.bed
	23	35872415	35878545	Transposon:DIRS1_DR_1-6132#2271674_r1	0	-	35872415	35878545	0	1	6130	35872412	zv11_antisense_nestedFLLTRLINE_negativestrand.bed
	23	41915253	41919578	Transposon:Gypsy159-I_DR,Gypsy5-LTR_DR_1-4323,1-458,1-458#2291655	0	-	41915253	41919578	0	1	4325	41915249	zv11_antisense_nestedFLLTRLINE_negativestrand.bed
	24	12162670	12166891	Transposon:Gypsy161-I_DR,Gypsy161-LTR_DR_1-380,1-380,1-4210#2343345	0	-	12162670	12166891	0	1	4221	12162669	zv11_antisense_nestedFLLTRLINE_negativestrand.bed
	24	12181397	12187353	Transposon:ERV1-N5-I_DR,ERV1-N5-LTR_DR_1-6136,1-695,1-695#2343361	0	-	12181397	12187353	0	1	5956	12181396	zv11_antisense_nestedFLLTRLINE_negativestrand.bed
	24	15006166	15012803	Transposon:BEL-43_DRe-I,BEL-43_DRe-LTR_1-327,1-327,1-6640#2350115	0	-	15006166	15012803	0	1	6637	15006165	zv11_antisense_nestedFLLTRLINE_negativestrand.bed
	24	16489722	16495770	Transposon:DIRS1b_DR_1-6055#2353658	0	-	16489722	16495770	0	1	6048	16489721	zv11_antisense_nestedFLLTRLINE_negativestrand.bed
	24	16489722	16495770	Transposon:DIRS1b_DR_1-6055#2353658_r1	0	-	16489722	16495770	0	1	6048	16489721	zv11_antisense_nestedFLLTRLINE_negativestrand.bed
	24	19141320	19146145	Transposon:Gypsy148-I_DR,Gypsy148-LTR_DR_1-4828,1-681,1-708#2360423	0	-	19141320	19146145	0	1	4825	19141319	zv11_antisense_nestedFLLTRLINE_negativestrand.bed
	24	25280987	25282544	Transposon:Copia-8-I_DR,Copia-8-LTR_DR_6-484,6-484,1-1620#2376525	0	-	25280987	25282544	0	1	1557	25280985	zv11_antisense_nestedFLLTRLINE_negativestrand.bed
	24	27285337	27290830	Transposon:Gypsy-200_DR-I,Gypsy-200_DR-LTR_1-417,1-417,1-5496#2382043	0	-	27285337	27290830	0	1	5493	27285335	zv11_antisense_nestedFLLTRLINE_negativestrand.bed
	24	28459183	28465221	Transposon:DIRS1b_DR_1-6055#2385289	0	-	28459183	28465221	0	1	6038	28459181	zv11_antisense_nestedFLLTRLINE_negativestrand.bed
	24	28459183	28465221	Transposon:DIRS1b_DR_1-6055#2385289_r1	0	-	28459183	28465221	0	1	6038	28459181	zv11_antisense_nestedFLLTRLINE_negativestrand.bed
	24	30164429	30166577	Transposon:Copia-13F_DR-I,Copia-13G_DR-LTR_1-2127,1-783,1-783#2390344	0	-	30164429	30166577	0	1	2148	30164426	zv11_antisense_nestedFLLTRLINE_negativestrand.bed
	24	33639239	33645804	Transposon:Gypsy117-I_DR,Gypsy117-LTR_DR_1-6564,1-1028,1-1028#2401581	0	-	33639239	33645804	0	1	6565	33639236	zv11_antisense_nestedFLLTRLINE_negativestrand.bed
	25	10976375	10982424	Transposon:DIRS1b_DR_1-6055#2462800	0	-	10976375	10982424	0	1	6049	10976374	zv11_antisense_nestedFLLTRLINE_negativestrand.bed
	25	10976375	10982424	Transposon:DIRS1b_DR_1-6055#2462800_r1	0	-	10976375	10982424	0	1	6049	10976374	zv11_antisense_nestedFLLTRLINE_negativestrand.bed
	25	14224297	14230337	Transposon:DIRS1b_DR_1-6055#2471467	0	-	14224297	14230337	0	1	6040	14224296	zv11_antisense_nestedFLLTRLINE_negativestrand.bed
	25	14224297	14230337	Transposon:DIRS1b_DR_1-6055#2471467_r1	0	-	14224297	14230337	0	1	6040	14224296	zv11_antisense_nestedFLLTRLINE_negativestrand.bed
	25	14236473	14242527	Transposon:DIRS1b_DR_1-6055#2471489	0	-	14236473	14242527	0	1	6054	14236472	zv11_antisense_nestedFLLTRLINE_negativestrand.bed
	25	14236473	14242527	Transposon:DIRS1b_DR_1-6055#2471489_r1	0	-	14236473	14242527	0	1	6054	14236472	zv11_antisense_nestedFLLTRLINE_negativestrand.bed
	25	16920707	16924888	Transposon:Gypsy161-I_DR,Gypsy161-LTR_DR_1-380,1-380,1-4209#2478619	0	-	16920707	16924888	0	1	4181	16920706	zv11_antisense_nestedFLLTRLINE_negativestrand.bed
	25	20203453	20209505	Transposon:DIRS1b_DR_1-6055#2487015	0	-	20203453	20209505	0	1	6052	20203451	zv11_antisense_nestedFLLTRLINE_negativestrand.bed
	25	20203453	20209505	Transposon:DIRS1b_DR_1-6055#2487015_r1	0	-	20203453	20209505	0	1	6052	20203451	zv11_antisense_nestedFLLTRLINE_negativestrand.bed
	25	26447855	26453901	Transposon:DIRS1b_DR_1-6055#2502698	0	-	26447855	26453901	0	1	6046	26447853	zv11_antisense_nestedFLLTRLINE_negativestrand.bed
	25	26447855	26453901	Transposon:DIRS1b_DR_1-6055#2502698_r1	0	-	26447855	26453901	0	1	6046	26447853	zv11_antisense_nestedFLLTRLINE_negativestrand.bed
	25	27882128	27888186	Transposon:DIRS1b_DR_1-6055#2506016	0	-	27882128	27888186	0	1	6058	27882126	zv11_antisense_nestedFLLTRLINE_negativestrand.bed
	25	27882128	27888186	Transposon:DIRS1b_DR_1-6055#2506016_r1	0	-	27882128	27888186	0	1	6058	27882126	zv11_antisense_nestedFLLTRLINE_negativestrand.bed
	25	30804698	30810194	Transposon:L1-35_DR_1-5481#2514207	0	-	30804698	30810194	0	1	5496	30804695	zv11_antisense_nestedFLLTRLINE_negativestrand.bed
	25	32190047	32194555	Transposon:Gypsy-31-I_DR,Gypsy-31-LTR_DR_1-41,1-4522,157-954,1-954#2518288	0	-	32190047	32194555	0	1	4508	32190044	zv11_antisense_nestedFLLTRLINE_negativestrand.bed
	KN149688.2	122989	129707	Transposon:DIRS-1D-I_DR_1-6041#3783442	0	-	122989	129707	0	1	6718	122988	zv11_antisense_nestedFLLTRLINE_negativestrand.bed
	KN149689.2	156059	160331	Transposon:Gypsy-169-I_DR,Gypsy-169-LTR_DR_1-306,1-306,1-4338#3783930	0	-	156059	160331	0	1	4272	156058	zv11_antisense_nestedFLLTRLINE_negativestrand.bed
	1	11816133	11822263	Transposon:DIRS1_DR_1-6132#38997	0	-	11816133	11822263	0	1	6130	11816132	zv11_sense_nestedFLLTRLINE_negativestrand.bed
	1	15636458	15642507	Transposon:DIRS1b_DR_1-6055#50152	0	-	15636458	15642507	0	1	6049	15636457	zv11_sense_nestedFLLTRLINE_negativestrand.bed
	1	21384544	21390662	Transposon:DIRS1_DR_1-6132#66101	0	-	21384544	21390662	0	1	6118	21384542	zv11_sense_nestedFLLTRLINE_negativestrand.bed
	1	22968870	22974999	Transposon:DIRS1_DR_1-6132#70363	0	-	22968870	22974999	0	1	6129	22968868	zv11_sense_nestedFLLTRLINE_negativestrand.bed
	1	23020353	23026391	Transposon:DIRS1b_DR_1-6055#70475	0	-	23020353	23026391	0	1	6038	23020351	zv11_sense_nestedFLLTRLINE_negativestrand.bed
	1	28430094	28433850	Transposon:REX1-7_DR_1-3731#82133	0	-	28430094	28433850	0	1	3756	28430092	zv11_sense_nestedFLLTRLINE_negativestrand.bed
	1	28732527	28736813	Transposon:L2-16_DRe_1-4289#82540	0	-	28732527	28736813	0	1	4286	28732525	zv11_sense_nestedFLLTRLINE_negativestrand.bed
	1	31302735	31308781	Transposon:DIRS1b_DR_1-6055#88391	0	-	31302735	31308781	0	1	6046	31302732	zv11_sense_nestedFLLTRLINE_negativestrand.bed
	1	31405910	31411980	Transposon:DIRS1b_DR_1-6055#88627	0	-	31405910	31411980	0	1	6070	31405907	zv11_sense_nestedFLLTRLINE_negativestrand.bed
	1	50396948	50402988	Transposon:DIRS1b_DR_1-6055#140858	0	-	50396948	50402988	0	1	6040	50396943	zv11_sense_nestedFLLTRLINE_negativestrand.bed
	2	7966903	7971228	Transposon:Gypsy159-I_DR,Gypsy5-LTR_DR_1-4323,1-458,1-458#1636806	0	-	7966903	7971228	0	1	4325	7966896	zv11_sense_nestedFLLTRLINE_negativestrand.bed
	2	8889448	8895576	Transposon:DIRS1_DR_1-6132#1639512	0	-	8889448	8895576	0	1	6128	8889440	zv11_sense_nestedFLLTRLINE_negativestrand.bed
	2	9190541	9196671	Transposon:DIRS1_DR_1-6132#1640363	0	-	9190541	9196671	0	1	6130	9190532	zv11_sense_nestedFLLTRLINE_negativestrand.bed
	2	11331369	11337390	Transposon:BEL3-I_DR,BEL3-LTR_DR_1-6021,1-644,1-644#1646707	0	-	11331369	11337390	0	1	6021	11331368	zv11_sense_nestedFLLTRLINE_negativestrand.bed
	2	11867601	11873794	Transposon:DIRS1_DR_1-6132#1648139	0	-	11867601	11873794	0	1	6193	11867600	zv11_sense_nestedFLLTRLINE_negativestrand.bed
	2	12554522	12560573	Transposon:DIRS1b_DR_1-6055#1649983	0	-	12554522	12560573	0	1	6051	12554521	zv11_sense_nestedFLLTRLINE_negativestrand.bed
	2	16124427	16130480	Transposon:DIRS1b_DR_1-6055#1657435	0	-	16124427	16130480	0	1	6053	16124426	zv11_sense_nestedFLLTRLINE_negativestrand.bed
	2	16897398	16904113	Transposon:BEL5-I_DR,BEL5-LTR_DR_15-503,7-503,1-6716#1659490	0	-	16897398	16904113	0	1	6715	16897397	zv11_sense_nestedFLLTRLINE_negativestrand.bed
	2	20689746	20696289	Transposon:Gypsy132-I_DR,Gypsy132-LTR_DR_1-6523,1-966,1-966#1669557	0	-	20689746	20696289	0	1	6543	20689744	zv11_sense_nestedFLLTRLINE_negativestrand.bed
	2	23651984	23657657	Transposon:Gypsy49-I_DR,Gypsy49-LTR_DR_1-360,1-360,1-5683#1676915	0	-	23651984	23657657	0	1	5673	23651982	zv11_sense_nestedFLLTRLINE_negativestrand.bed
	2	41061356	41065577	Transposon:GypsyDR1_1-4222#1721658	0	-	41061356	41065577	0	1	4221	41061352	zv11_sense_nestedFLLTRLINE_negativestrand.bed
	2	43170302	43174599	Transposon:Gypsy101-I_DR,Gypsy101-LTR_DR_1-4298,1-524,1-524#1727818	0	-	43170302	43174599	0	1	4297	43170298	zv11_sense_nestedFLLTRLINE_negativestrand.bed
	2	59193129	59199260	Transposon:DIRS1_DR_1-6132#1778100	0	-	59193129	59199260	0	1	6131	59193124	zv11_sense_nestedFLLTRLINE_negativestrand.bed
	3	390911	394645	Transposon:Gypsy-238_DR-LTR,Gypsy154-I_DR_1-125,1-3735,1-568#2536049	0	-	390911	394645	0	1	3734	390908	zv11_sense_nestedFLLTRLINE_negativestrand.bed
	3	10956380	10962541	Transposon:DIRS1_DR_1-6132#2562844	0	-	10956380	10962541	0	1	6161	10956379	zv11_sense_nestedFLLTRLINE_negativestrand.bed
	3	22229558	22233810	Transposon:Gypsy-131_DR-I,Gypsy-131_DR-LTR_1-387,1-387,1-4253#2596894	0	-	22229558	22233810	0	1	4252	22229556	zv11_sense_nestedFLLTRLINE_negativestrand.bed
	3	23448736	23455368	Transposon:BEL-42_DRe-I,BEL-42_DRe-LTR_1-424,1-424,1-6632#2600216	0	-	23448736	23455368	0	1	6632	23448734	zv11_sense_nestedFLLTRLINE_negativestrand.bed
	3	30519143	30525179	Transposon:DIRS1b_DR_1-6055#2618342	0	-	30519143	30525179	0	1	6036	30519140	zv11_sense_nestedFLLTRLINE_negativestrand.bed
	3	30574890	30579215	Transposon:Gypsy159-I_DR,Gypsy5-LTR_DR_1-4323,1-458,1-458#2618469	0	-	30574890	30579215	0	1	4325	30574887	zv11_sense_nestedFLLTRLINE_negativestrand.bed
	3	30597953	30604001	Transposon:DIRS1b_DR_1-6055#2618526	0	-	30597953	30604001	0	1	6048	30597950	zv11_sense_nestedFLLTRLINE_negativestrand.bed
	3	34652476	34656571	Transposon:ERV1-4_DR-I,ERV1-4_DR-LTR_1-4103,1-429,1-429#2628390	0	-	34652476	34656571	0	1	4095	34652473	zv11_sense_nestedFLLTRLINE_negativestrand.bed
	3	35689838	35695958	Transposon:DIRS1_DR_1-6132#2631151	0	-	35689838	35695958	0	1	6120	35689835	zv11_sense_nestedFLLTRLINE_negativestrand.bed
	3	47854820	47860855	Transposon:DIRS1b_DR_1-6055#2663839	0	-	47854820	47860855	0	1	6035	47854816	zv11_sense_nestedFLLTRLINE_negativestrand.bed
	3	51078846	51084891	Transposon:DIRS1b_DR_1-6055#2672191	0	-	51078846	51084891	0	1	6045	51078841	zv11_sense_nestedFLLTRLINE_negativestrand.bed
	4	21781444	21787481	Transposon:DIRS1b_DR_1-6055#2764000	0	-	21781444	21787481	0	1	6037	21781442	zv11_sense_nestedFLLTRLINE_negativestrand.bed
	4	32580048	32585941	Transposon:BHIKHARI-2-I_DR,BHIKHARI-2-LTR_DR_1-1697,1-1718,1-5912#2788930	0	-	32580048	32585941	0	1	5893	32580045	zv11_sense_nestedFLLTRLINE_negativestrand.bed
	4	32591619	32594303	Transposon:CR1-37_DR_1-2708#2788940	0	-	32591619	32594303	0	1	2684	32591616	zv11_sense_nestedFLLTRLINE_negativestrand.bed
	4	32597396	32606972	Transposon:BHIKHARI-5-I_DR,BHIKHARI-5-LTR_DR_1-1663,1-1663,1-9658#2788943	0	-	32597396	32606972	0	1	9576	32597393	zv11_sense_nestedFLLTRLINE_negativestrand.bed
	4	35908439	35912016	Transposon:REX1-1_DR_1-3590#2795339	0	-	35908439	35912016	0	1	3577	35908436	zv11_sense_nestedFLLTRLINE_negativestrand.bed
	4	35943189	35947483	Transposon:Gypsy101-I_DR,Gypsy101-LTR_DR_1-4296,1-524,1-524#2795400	0	-	35943189	35947483	0	1	4294	35943186	zv11_sense_nestedFLLTRLINE_negativestrand.bed
	4	36515156	36520668	Transposon:I-2_DR_1-5528#2796114	0	-	36515156	36520668	0	1	5512	36515153	zv11_sense_nestedFLLTRLINE_negativestrand.bed
	4	39398720	39400305	Transposon:Tx1-49_DR_1-1583#2801543	0	-	39398720	39400305	0	1	1585	39398717	zv11_sense_nestedFLLTRLINE_negativestrand.bed
	4	41593832	41599332	Transposon:Gypsy98-I_Dr,Gypsy98-LTR_Dr_1-179,1-179,1-5504,224-1784,224-1784#2805630	0	-	41593832	41599332	0	1	5500	41593828	zv11_sense_nestedFLLTRLINE_negativestrand.bed
	4	41895134	41900896	Transposon:L1-2_DR_1-5746#2806305	0	-	41895134	41900896	0	1	5762	41895130	zv11_sense_nestedFLLTRLINE_negativestrand.bed
	4	42004499	42006078	Transposon:Tx1-49_DR_1-1583#2806459	0	-	42004499	42006078	0	1	1579	42004495	zv11_sense_nestedFLLTRLINE_negativestrand.bed
	4	42222036	42226092	Transposon:Copia1-I_DR,Copia1-LTR_DR_1-187,1-187,1-4057#2806994	0	-	42222036	42226092	0	1	4056	42222032	zv11_sense_nestedFLLTRLINE_negativestrand.bed
	4	43744428	43748723	Transposon:Gypsy101-I_DR,Gypsy101-LTR_DR_1-424,1-4296,1-524#2809624	0	-	43744428	43748723	0	1	4295	43744424	zv11_sense_nestedFLLTRLINE_negativestrand.bed
	4	43766475	43767686	Transposon:NonLTR-1_DR_1-1210#2809661	0	-	43766475	43767686	0	1	1211	43766471	zv11_sense_nestedFLLTRLINE_negativestrand.bed
	4	47878879	47883202	Transposon:Gypsy-193_DR-I,Gypsy-193_DR-LTR_1-4324,1-575,1-579#2815807	0	-	47878879	47883202	0	1	4323	47878875	zv11_sense_nestedFLLTRLINE_negativestrand.bed
	4	48942432	48946318	Transposon:ERV1-10_DR-I,ERV1-10_DR-LTR_1-3877,6-423,1-423#2817370	0	-	48942432	48946318	0	1	3886	48942428	zv11_sense_nestedFLLTRLINE_negativestrand.bed
	4	55345791	55347003	Transposon:NonLTR-1_DR_1-1210#2830678	0	-	55345791	55347003	0	1	1212	55345786	zv11_sense_nestedFLLTRLINE_negativestrand.bed
	4	55359399	55363723	Transposon:Gypsy159-I_DR,Gypsy5-LTR_DR_1-4322,1-458,1-458#2830703	0	-	55359399	55363723	0	1	4324	55359394	zv11_sense_nestedFLLTRLINE_negativestrand.bed
	4	57521314	57526604	Transposon:DIRS-2_DR_1-5291#2834753	0	-	57521314	57526604	0	1	5290	57521309	zv11_sense_nestedFLLTRLINE_negativestrand.bed
	4	62547136	62557002	Transposon:ZFERV_I,ZFERV_LTR_1-692,1-692,1-9865#2843879	0	-	62547136	62557002	0	1	9866	62547130	zv11_sense_nestedFLLTRLINE_negativestrand.bed
	4	62607923	62613755	Transposon:BEL36-I_DR,BEL36-LTR_DR_1-594,1-594,1-5833#2843981	0	-	62607923	62613755	0	1	5832	62607917	zv11_sense_nestedFLLTRLINE_negativestrand.bed
	4	62694181	62700323	Transposon:DIRS1_DR_1-6132#2844137	0	-	62694181	62700323	0	1	6142	62694175	zv11_sense_nestedFLLTRLINE_negativestrand.bed
	4	65254008	65260157	Transposon:Gypsy10-I_DR,Gypsy10-LTR_DR_1-1641,1-1641,1-6147#2849912	0	-	65254008	65260157	0	1	6149	65254002	zv11_sense_nestedFLLTRLINE_negativestrand.bed
	4	68885258	68890958	Transposon:L1-25_DR_1-5710#2855856	0	-	68885258	68890958	0	1	5700	68885252	zv11_sense_nestedFLLTRLINE_negativestrand.bed
	4	70181093	70187222	Transposon:DIRS1_DR_1-6132#2858312	0	-	70181093	70187222	0	1	6129	70181086	zv11_sense_nestedFLLTRLINE_negativestrand.bed
	4	70233398	70238387	Transposon:L2-1_DR_1-4985#2858440	0	-	70233398	70238387	0	1	4989	70233391	zv11_sense_nestedFLLTRLINE_negativestrand.bed
	4	71311527	71317651	Transposon:DIRS1_DR_1-6132#2860578	0	-	71311527	71317651	0	1	6124	71311520	zv11_sense_nestedFLLTRLINE_negativestrand.bed
	4	75488430	75494475	Transposon:DIRS1b_DR_1-6055#2872557	0	-	75488430	75494475	0	1	6045	75488423	zv11_sense_nestedFLLTRLINE_negativestrand.bed
	4	75932087	75937909	Transposon:CATCH2I_DR_1-5825#2873463	0	-	75932087	75937909	0	1	5822	75932080	zv11_sense_nestedFLLTRLINE_negativestrand.bed
	4	75932087	75937909	Transposon:CATCH2I_DR_1-5825#2873463_r1	0	-	75932087	75937909	0	1	5822	75932080	zv11_sense_nestedFLLTRLINE_negativestrand.bed
	4	76110507	76114792	Transposon:Gypsy101-I_DR,Gypsy101-LTR_DR_1-4295,1-524,1-524#2873788	0	-	76110507	76114792	0	1	4285	76110500	zv11_sense_nestedFLLTRLINE_negativestrand.bed
	4	76110507	76114792	Transposon:Gypsy101-I_DR,Gypsy101-LTR_DR_1-4295,1-524,1-524#2873788_r1	0	-	76110507	76114792	0	1	4285	76110500	zv11_sense_nestedFLLTRLINE_negativestrand.bed
	5	8132428	8138477	Transposon:DIRS1b_DR_1-6055#2906302	0	-	8132428	8138477	0	1	6049	8132420	zv11_sense_nestedFLLTRLINE_negativestrand.bed
	5	9520698	9525227	Transposon:Gypsy-24-I_DR,Gypsy-24-LTR_DR_1-4529,1-787,1-787#2910567	0	-	9520698	9525227	0	1	4529	9520689	zv11_sense_nestedFLLTRLINE_negativestrand.bed
	5	9726667	9732714	Transposon:DIRS1b_DR_1-6055#2911220	0	-	9726667	9732714	0	1	6047	9726658	zv11_sense_nestedFLLTRLINE_negativestrand.bed
	5	12055353	12061470	Transposon:DIRS1_DR_1-6132#2918562	0	-	12055353	12061470	0	1	6117	12055352	zv11_sense_nestedFLLTRLINE_negativestrand.bed
	5	12309683	12315801	Transposon:DIRS1_DR_1-6132#2919389	0	-	12309683	12315801	0	1	6118	12309682	zv11_sense_nestedFLLTRLINE_negativestrand.bed
	5	24590659	24595904	Transposon:DIRS-2B_DR_1-5251#2954529	0	-	24590659	24595904	0	1	5245	24590657	zv11_sense_nestedFLLTRLINE_negativestrand.bed
	5	24686596	24692708	Transposon:DIRS1_DR_1-6132#2954811	0	-	24686596	24692708	0	1	6112	24686594	zv11_sense_nestedFLLTRLINE_negativestrand.bed
	5	38141123	38142329	Transposon:NonLTR-1_DR_1-1206#2988247	0	-	38141123	38142329	0	1	1206	38141120	zv11_sense_nestedFLLTRLINE_negativestrand.bed
	5	50681684	50687731	Transposon:DIRS1b_DR_1-6055#3020538	0	-	50681684	50687731	0	1	6047	50681679	zv11_sense_nestedFLLTRLINE_negativestrand.bed
	5	58113716	58118007	Transposon:Gypsy96-I_DR,Gypsy96-LTR_DR_1-4292,1-816,1-816#3037720	0	-	58113716	58118007	0	1	4291	58113711	zv11_sense_nestedFLLTRLINE_negativestrand.bed
	5	67587291	67593343	Transposon:DIRS1b_DR_1-6055#3067093	0	-	67587291	67593343	0	1	6052	67587285	zv11_sense_nestedFLLTRLINE_negativestrand.bed
	5	68852931	68857774	Transposon:Gypsy-116-I_DR,Gypsy-116-LTR_DR_1-4847,1-738,1-738#3071813	0	-	68852931	68857774	0	1	4843	68852925	zv11_sense_nestedFLLTRLINE_negativestrand.bed
	6	10149649	10153867	Transposon:Gypsy161-I_DR,Gypsy161-LTR_DR_1-380,1-380,1-4210#3119602	0	-	10149649	10153867	0	1	4218	10149648	zv11_sense_nestedFLLTRLINE_negativestrand.bed
	6	15612794	15618845	Transposon:DIRS1b_DR_1-6055#3135674	0	-	15612794	15618845	0	1	6051	15612793	zv11_sense_nestedFLLTRLINE_negativestrand.bed
	6	17760146	17765235	Transposon:Tx1-29_DR_1-5092#3140425	0	-	17760146	17765235	0	1	5089	17760145	zv11_sense_nestedFLLTRLINE_negativestrand.bed
	6	19533338	19539361	Transposon:DIRS1b_DR_1-6055#3144108	0	-	19533338	19539361	0	1	6023	19533337	zv11_sense_nestedFLLTRLINE_negativestrand.bed
	6	30638234	30644419	Transposon:DIRS1_DR_1-6132#3169907	0	-	30638234	30644419	0	1	6185	30638231	zv11_sense_nestedFLLTRLINE_negativestrand.bed
	6	35404799	35410931	Transposon:DIRS1_DR_1-6132#3182106	0	-	35404799	35410931	0	1	6132	35404796	zv11_sense_nestedFLLTRLINE_negativestrand.bed
	6	39875261	39881391	Transposon:DIRS1_DR_1-6132#3193972	0	-	39875261	39881391	0	1	6130	39875258	zv11_sense_nestedFLLTRLINE_negativestrand.bed
	6	46074164	46080214	Transposon:DIRS1b_DR_1-6055#3210543	0	-	46074164	46080214	0	1	6050	46074160	zv11_sense_nestedFLLTRLINE_negativestrand.bed
	6	46460836	46466874	Transposon:DIRS1b_DR_1-6055#3211664	0	-	46460836	46466874	0	1	6038	46460832	zv11_sense_nestedFLLTRLINE_negativestrand.bed
	6	53397330	53402797	Transposon:Tx1-6_DR_1-5468#3232618	0	-	53397330	53402797	0	1	5467	53397325	zv11_sense_nestedFLLTRLINE_negativestrand.bed
	7	3816158	3817820	Transposon:Rex1-15_DRe_1-1664#3266680	0	-	3816158	3817820	0	1	1662	3816155	zv11_sense_nestedFLLTRLINE_negativestrand.bed
	7	3816158	3817820	Transposon:Rex1-15_DRe_1-1664#3266680_r1	0	-	3816158	3817820	0	1	1662	3816155	zv11_sense_nestedFLLTRLINE_negativestrand.bed
	7	4004058	4009563	Transposon:Tx1-16_DR_1-5484#3267170	0	-	4004058	4009563	0	1	5505	4004054	zv11_sense_nestedFLLTRLINE_negativestrand.bed
	7	5113358	5119488	Transposon:DIRS1_DR_1-6132#3269956	0	-	5113358	5119488	0	1	6130	5113353	zv11_sense_nestedFLLTRLINE_negativestrand.bed
	7	6153763	6158009	Transposon:Gypsy64-I_DR,Gypsy64-LTR_DR_1-4268,1-835,1-835#3272632	0	-	6153763	6158009	0	1	4246	6153757	zv11_sense_nestedFLLTRLINE_negativestrand.bed
	7	6153763	6158009	Transposon:Gypsy64-I_DR,Gypsy64-LTR_DR_1-4268,1-835,1-835#3272632_r1	0	-	6153763	6158009	0	1	4246	6153757	zv11_sense_nestedFLLTRLINE_negativestrand.bed
	7	6153763	6158009	Transposon:Gypsy64-I_DR,Gypsy64-LTR_DR_1-4268,1-835,1-835#3272632_r2	0	-	6153763	6158009	0	1	4246	6153757	zv11_sense_nestedFLLTRLINE_negativestrand.bed
	7	6231356	6237249	Transposon:BEL19-I_DR,BEL19-LTR_DR_1-5894,1-1148,1-1148#3272761	0	-	6231356	6237249	0	1	5893	6231350	zv11_sense_nestedFLLTRLINE_negativestrand.bed
	7	6231356	6237249	Transposon:BEL19-I_DR,BEL19-LTR_DR_1-5894,1-1148,1-1148#3272761_r1	0	-	6231356	6237249	0	1	5893	6231350	zv11_sense_nestedFLLTRLINE_negativestrand.bed
	7	8084368	8089094	Transposon:Gypsy43-I_DR,Gypsy43-LTR_DR_1-4725,1-794,1-794#3278249	0	-	8084368	8089094	0	1	4726	8084360	zv11_sense_nestedFLLTRLINE_negativestrand.bed
	7	8084368	8089094	Transposon:Gypsy43-I_DR,Gypsy43-LTR_DR_1-4725,1-794,1-794#3278249_r1	0	-	8084368	8089094	0	1	4726	8084360	zv11_sense_nestedFLLTRLINE_negativestrand.bed
	7	8104179	8110361	Transposon:DIRS1_DR_1-6132#3278274	0	-	8104179	8110361	0	1	6182	8104171	zv11_sense_nestedFLLTRLINE_negativestrand.bed
	7	8104179	8110361	Transposon:DIRS1_DR_1-6132#3278274_r1	0	-	8104179	8110361	0	1	6182	8104171	zv11_sense_nestedFLLTRLINE_negativestrand.bed
	7	12612483	12618537	Transposon:DIRS1b_DR_1-6055#3292244	0	-	12612483	12618537	0	1	6054	12612482	zv11_sense_nestedFLLTRLINE_negativestrand.bed
	7	16191329	16193674	Transposon:L1-91_DR_1-2337#3303822	0	-	16191329	16193674	0	1	2345	16191328	zv11_sense_nestedFLLTRLINE_negativestrand.bed
	7	22301076	22306048	Transposon:ERV1-N9-I_DR,ERV1-N9-LTR_DR_1-1410,1-1410,1-4956#3320919	0	-	22301076	22306048	0	1	4972	22301074	zv11_sense_nestedFLLTRLINE_negativestrand.bed
	7	34992653	34998782	Transposon:DIRS1_DR_1-6132#3352923	0	-	34992653	34998782	0	1	6129	34992650	zv11_sense_nestedFLLTRLINE_negativestrand.bed
	7	36259502	36263797	Transposon:Gypsy96-I_DR,Gypsy96-LTR_DR_1-4296,1-816,1-816#3356145	0	-	36259502	36263797	0	1	4295	36259499	zv11_sense_nestedFLLTRLINE_negativestrand.bed
	7	41651403	41657533	Transposon:DIRS1_DR_1-6132#3369123	0	-	41651403	41657533	0	1	6130	41651399	zv11_sense_nestedFLLTRLINE_negativestrand.bed
	7	51036659	51042710	Transposon:DIRS1b_DR_1-6055#3395087	0	-	51036659	51042710	0	1	6051	51036654	zv11_sense_nestedFLLTRLINE_negativestrand.bed
	7	51261393	51267543	Transposon:DIRS-18_DR_1-6192#3395698	0	-	51261393	51267543	0	1	6150	51261388	zv11_sense_nestedFLLTRLINE_negativestrand.bed
	7	57287760	57293807	Transposon:DIRS1b_DR_1-6055#3412124	0	-	57287760	57293807	0	1	6047	57287755	zv11_sense_nestedFLLTRLINE_negativestrand.bed
	8	8380601	8386727	Transposon:DIRS1_DR_1-6132#3491751	0	-	8380601	8386727	0	1	6126	8380593	zv11_sense_nestedFLLTRLINE_negativestrand.bed
	8	13278233	13284361	Transposon:DIRS1_DR_1-6132#3507012	0	-	13278233	13284361	0	1	6128	13278232	zv11_sense_nestedFLLTRLINE_negativestrand.bed
	8	17598996	17603314	Transposon:Gypsy97-I_DR,Gypsy97-LTR-B_DR_1-403,1-403,1-4318#3518869	0	-	17598996	17603314	0	1	4318	17598995	zv11_sense_nestedFLLTRLINE_negativestrand.bed
	8	20318254	20322623	Transposon:Gypsy-165-I_DR,Gypsy-165-LTR_DR_1-4366,1-541,1-541#3525752	0	-	20318254	20322623	0	1	4369	20318252	zv11_sense_nestedFLLTRLINE_negativestrand.bed
	8	21060227	21066599	Transposon:CATCH3I_DR_1-6373#3527699	0	-	21060227	21066599	0	1	6372	21060225	zv11_sense_nestedFLLTRLINE_negativestrand.bed
	8	22085601	22089966	Transposon:Gypsy-165-I_DR,Gypsy-165-LTR_DR_1-4366,1-541,1-541#3530284	0	-	22085601	22089966	0	1	4365	22085599	zv11_sense_nestedFLLTRLINE_negativestrand.bed
	8	33500607	33506738	Transposon:DIRS1_DR_1-6132#3559100	0	-	33500607	33506738	0	1	6131	33500604	zv11_sense_nestedFLLTRLINE_negativestrand.bed
	8	46815986	46820242	Transposon:Gypsy101-I_DR,Gypsy101-LTR_DR_1-4296,1-524,1-524#3592928	0	-	46815986	46820242	0	1	4256	46815982	zv11_sense_nestedFLLTRLINE_negativestrand.bed
	9	9816297	9822346	Transposon:DIRS1b_DR_1-6055#3651378	0	-	9816297	9822346	0	1	6049	9816288	zv11_sense_nestedFLLTRLINE_negativestrand.bed
	9	29845833	29852332	Transposon:Gypsy102-I_DR,Gypsy102-LTR_DR_1-6485,1-837,1-837#3701240	0	-	29845833	29852332	0	1	6499	29845831	zv11_sense_nestedFLLTRLINE_negativestrand.bed
	9	31759002	31763081	Transposon:ERV1-4_DR-I,ERV1-4_DR-LTR_1-4103,1-429,1-429#3705822	0	-	31759002	31763081	0	1	4079	31758999	zv11_sense_nestedFLLTRLINE_negativestrand.bed
	9	35238309	35244360	Transposon:DIRS1b_DR_1-6055#3714101	0	-	35238309	35244360	0	1	6051	35238306	zv11_sense_nestedFLLTRLINE_negativestrand.bed
	9	40859093	40865267	Transposon:DIRS-18_DR_1-6192#3729512	0	-	40859093	40865267	0	1	6174	40859089	zv11_sense_nestedFLLTRLINE_negativestrand.bed
	9	52771743	52777572	Transposon:BEL-52_DRe-I,BEL-52_DRe-LTR_1-5841,1-806,1-806#3766688	0	-	52771743	52777572	0	1	5829	52771738	zv11_sense_nestedFLLTRLINE_negativestrand.bed
	10	11725900	11731951	Transposon:DIRS1b_DR_1-6055#203460	0	-	11725900	11731951	0	1	6051	11725899	zv11_sense_nestedFLLTRLINE_negativestrand.bed
	10	13660907	13666935	Transposon:DIRS1b_DR_1-6055#207677	0	-	13660907	13666935	0	1	6028	13660906	zv11_sense_nestedFLLTRLINE_negativestrand.bed
	10	25543576	25547912	Transposon:Gypsy-169-I_DR,Gypsy-169-LTR_DR_1-306,1-306,1-4338#237793	0	-	25543576	25547912	0	1	4336	25543574	zv11_sense_nestedFLLTRLINE_negativestrand.bed
	11	10674315	10680404	Transposon:DIRS1_DR_1-6132#332492	0	-	10674315	10680404	0	1	6089	10674314	zv11_sense_nestedFLLTRLINE_negativestrand.bed
	11	12612122	12618245	Transposon:BEL27-I_DR,BEL27-LTR_DR_389-509,389-509,1-390,1-390,1-6122#337583	0	-	12612122	12618245	0	1	6123	12612121	zv11_sense_nestedFLLTRLINE_negativestrand.bed
	11	39033229	39039280	Transposon:DIRS1b_DR_1-6055#408378	0	-	39033229	39039280	0	1	6051	39033226	zv11_sense_nestedFLLTRLINE_negativestrand.bed
	12	13553097	13557422	Transposon:Gypsy159-I_DR,Gypsy5-LTR_DR_1-4323,1-458,1-458#472739	0	-	13553097	13557422	0	1	4325	13553096	zv11_sense_nestedFLLTRLINE_negativestrand.bed
	12	15601651	15607695	Transposon:DIRS1b_DR_1-6055#476701	0	-	15601651	15607695	0	1	6044	15601650	zv11_sense_nestedFLLTRLINE_negativestrand.bed
	12	26390517	26396650	Transposon:DIRS1_DR_1-6132#503703	0	-	26390517	26396650	0	1	6133	26390515	zv11_sense_nestedFLLTRLINE_negativestrand.bed
	12	34002391	34008440	Transposon:DIRS1b_DR_1-6055#523107	0	-	34002391	34008440	0	1	6049	34002388	zv11_sense_nestedFLLTRLINE_negativestrand.bed
	12	34002391	34008440	Transposon:DIRS1b_DR_1-6055#523107_r1	0	-	34002391	34008440	0	1	6049	34002388	zv11_sense_nestedFLLTRLINE_negativestrand.bed
	12	37938927	37944489	Transposon:L1-23_DR_1-5577#534316	0	-	37938927	37944489	0	1	5562	37938924	zv11_sense_nestedFLLTRLINE_negativestrand.bed
	13	4688358	4693336	Transposon:Gypsy40-I_DR,Gypsy40-LTR_DR_1-4979,1-936,1-936#587394	0	-	4688358	4693336	0	1	4978	4688354	zv11_sense_nestedFLLTRLINE_negativestrand.bed
	13	9274067	9280104	Transposon:DIRS1b_DR_1-6055#601244	0	-	9274067	9280104	0	1	6037	9274058	zv11_sense_nestedFLLTRLINE_negativestrand.bed
	13	15040443	15044768	Transposon:Gypsy159-I_DR,Gypsy5-LTR_DR_1-4323,1-458,1-458#616811	0	-	15040443	15044768	0	1	4325	15040442	zv11_sense_nestedFLLTRLINE_negativestrand.bed
	13	17312468	17316833	Transposon:Gypsy-165-I_DR,Gypsy-165-LTR_DR_1-4366,1-541,1-541#622190	0	-	17312468	17316833	0	1	4365	17312467	zv11_sense_nestedFLLTRLINE_negativestrand.bed
	13	22995029	23001073	Transposon:DIRS1b_DR_1-6055#636236	0	-	22995029	23001073	0	1	6044	22995027	zv11_sense_nestedFLLTRLINE_negativestrand.bed
	13	33349234	33353519	Transposon:Gypsy103-I_Dr,Gypsy103-LTR_Dr_1-4286,1-819,1-819#662282	0	-	33349234	33353519	0	1	4285	33349231	zv11_sense_nestedFLLTRLINE_negativestrand.bed
	13	44909170	44915302	Transposon:DIRS1_DR_1-6132#696748	0	-	44909170	44915302	0	1	6132	44909166	zv11_sense_nestedFLLTRLINE_negativestrand.bed
	14	17266586	17272629	Transposon:DIRS1b_DR_1-6055#771817	0	-	17266586	17272629	0	1	6043	17266585	zv11_sense_nestedFLLTRLINE_negativestrand.bed
	14	27014840	27019362	Transposon:Gypsy120-I_DR,Gypsy120-LTR_DR_1-4522,1-1036,1-1036#796827	0	-	27014840	27019362	0	1	4522	27014838	zv11_sense_nestedFLLTRLINE_negativestrand.bed
	14	31311121	31317167	Transposon:DIRS1b_DR_1-6055#807714	0	-	31311121	31317167	0	1	6046	31311118	zv11_sense_nestedFLLTRLINE_negativestrand.bed
	14	42226130	42230415	Transposon:Gypsy103-I_Dr,Gypsy103-LTR_Dr_1-4286,1-819,1-819#837751	0	-	42226130	42230415	0	1	4285	42226126	zv11_sense_nestedFLLTRLINE_negativestrand.bed
	14	46743964	46748185	Transposon:GypsyDR1_1-4222#852531	0	-	46743964	46748185	0	1	4221	46743960	zv11_sense_nestedFLLTRLINE_negativestrand.bed
	14	50878752	50883047	Transposon:Gypsy101-I_DR,Gypsy101-LTR_DR_1-4296,1-524,1-524#866621	0	-	50878752	50883047	0	1	4295	50878747	zv11_sense_nestedFLLTRLINE_negativestrand.bed
	15	9288831	9294366	Transposon:Tx1-10_DR_1-5536#901907	0	-	9288831	9294366	0	1	5535	9288822	zv11_sense_nestedFLLTRLINE_negativestrand.bed
	15	14336490	14342623	Transposon:DIRS1_DR_1-6132#914253	0	-	14336490	14342623	0	1	6133	14336489	zv11_sense_nestedFLLTRLINE_negativestrand.bed
	15	16574462	16580497	Transposon:DIRS1b_DR_1-6055#919659	0	-	16574462	16580497	0	1	6035	16574461	zv11_sense_nestedFLLTRLINE_negativestrand.bed
	15	16642277	16647551	Transposon:DIRS-2_DR_1-5291#919841	0	-	16642277	16647551	0	1	5274	16642276	zv11_sense_nestedFLLTRLINE_negativestrand.bed
	15	25324010	25330535	Transposon:BEL-47_DRe-I,BEL-47_DRe-LTR_1-509,1-509,1-6527#941438	0	-	25324010	25330535	0	1	6525	25324008	zv11_sense_nestedFLLTRLINE_negativestrand.bed
	15	32439504	32445555	Transposon:DIRS1b_DR_1-6055#959467	0	-	32439504	32445555	0	1	6051	32439501	zv11_sense_nestedFLLTRLINE_negativestrand.bed
	15	32580216	32586261	Transposon:DIRS1b_DR_1-6055#959875	0	-	32580216	32586261	0	1	6045	32580213	zv11_sense_nestedFLLTRLINE_negativestrand.bed
	15	35947757	35952003	Transposon:Gypsy-173_DR-I,Gypsy-173_DR-LTR_1-4247,1-513,1-513#969985	0	-	35947757	35952003	0	1	4246	35947754	zv11_sense_nestedFLLTRLINE_negativestrand.bed
	15	42699033	42705063	Transposon:DIRS1b_DR_1-6055#990474	0	-	42699033	42705063	0	1	6030	42699029	zv11_sense_nestedFLLTRLINE_negativestrand.bed
	16	20347031	20353162	Transposon:DIRS1_DR_1-6132#1068651	0	-	20347031	20353162	0	1	6131	20347029	zv11_sense_nestedFLLTRLINE_negativestrand.bed
	16	20568109	20574162	Transposon:DIRS1b_DR_1-6055#1069356	0	-	20568109	20574162	0	1	6053	20568107	zv11_sense_nestedFLLTRLINE_negativestrand.bed
	16	22210743	22216873	Transposon:DIRS1_DR_1-6132#1073529	0	-	22210743	22216873	0	1	6130	22210741	zv11_sense_nestedFLLTRLINE_negativestrand.bed
	16	23466638	23470963	Transposon:Gypsy159-I_DR,Gypsy5-LTR_DR_1-4323,1-458,1-458#1076711	0	-	23466638	23470963	0	1	4325	23466636	zv11_sense_nestedFLLTRLINE_negativestrand.bed
	16	28610929	28617057	Transposon:DIRS1_DR_1-6132#1089287	0	-	28610929	28617057	0	1	6128	28610927	zv11_sense_nestedFLLTRLINE_negativestrand.bed
	16	29440161	29443716	Transposon:L2-42_DRe_1-3565#1091377	0	-	29440161	29443716	0	1	3555	29440159	zv11_sense_nestedFLLTRLINE_negativestrand.bed
	16	31328362	31332727	Transposon:Gypsy-165-I_DR,Gypsy-165-LTR_DR_1-4366,1-541,1-541#1096277	0	-	31328362	31332727	0	1	4365	31328359	zv11_sense_nestedFLLTRLINE_negativestrand.bed
	16	36773361	36779492	Transposon:DIRS1_DR_1-6132#1109790	0	-	36773361	36779492	0	1	6131	36773358	zv11_sense_nestedFLLTRLINE_negativestrand.bed
	16	37293552	37299734	Transposon:BEL-26_DR-I,BEL-26_DR-LTR_1-6183,1-701,1-701#1111216	0	-	37293552	37299734	0	1	6182	37293549	zv11_sense_nestedFLLTRLINE_negativestrand.bed
	16	40765392	40771520	Transposon:DIRS1_DR_1-6132#1120899	0	-	40765392	40771520	0	1	6128	40765388	zv11_sense_nestedFLLTRLINE_negativestrand.bed
	17	6165232	6171263	Transposon:DIRS1b_DR_1-6055#1189086	0	-	6165232	6171263	0	1	6031	6165226	zv11_sense_nestedFLLTRLINE_negativestrand.bed
	17	6336743	6341066	Transposon:Gypsy-169-I_DR,Gypsy-169-LTR_DR_1-306,1-306,1-4338#1189670	0	-	6336743	6341066	0	1	4323	6336737	zv11_sense_nestedFLLTRLINE_negativestrand.bed
	17	12194872	12196077	Transposon:NonLTR-1_DR_1-1204#1208482	0	-	12194872	12196077	0	1	1205	12194871	zv11_sense_nestedFLLTRLINE_negativestrand.bed
	17	16388815	16394754	Transposon:BEL1-I_DR,BEL1-LTR_DR_1-5940,1-674,1-674#1220973	0	-	16388815	16394754	0	1	5939	16388814	zv11_sense_nestedFLLTRLINE_negativestrand.bed
	17	21871923	21877396	Transposon:Gypsy52-I_DR,Gypsy52-LTR_DR_1-1473,1-1473,1-5474#1235665	0	-	21871923	21877396	0	1	5473	21871921	zv11_sense_nestedFLLTRLINE_negativestrand.bed
	17	41001130	41007297	Transposon:DIRS-18_DR_1-6192#1285015	0	-	41001130	41007297	0	1	6167	41001126	zv11_sense_nestedFLLTRLINE_negativestrand.bed
	17	42487566	42491877	Transposon:Gypsy-28C_DR-I,Gypsy-28C_DR-LTR_1-618,1-4312,1-618#1288918	0	-	42487566	42491877	0	1	4311	42487562	zv11_sense_nestedFLLTRLINE_negativestrand.bed
	17	42699188	42705217	Transposon:DIRS1b_DR_1-6055#1289501	0	-	42699188	42705217	0	1	6029	42699184	zv11_sense_nestedFLLTRLINE_negativestrand.bed
	17	43092245	43098291	Transposon:DIRS1b_DR_1-6055#1290209	0	-	43092245	43098291	0	1	6046	43092241	zv11_sense_nestedFLLTRLINE_negativestrand.bed
	17	48788236	48794257	Transposon:DIRS1b_DR_1-6055#1306510	0	-	48788236	48794257	0	1	6021	48788232	zv11_sense_nestedFLLTRLINE_negativestrand.bed
	18	7403706	7408781	Transposon:Gypsy44-I_DR,Gypsy44-LTR_DR_1-5077,1-699,1-699#1348084	0	-	7403706	7408781	0	1	5075	7403699	zv11_sense_nestedFLLTRLINE_negativestrand.bed
	18	11218063	11224607	Transposon:Gypsy-19-I_DR,Gypsy-19-LTR_DR_1-1625,1-1625,1-6544#1359824	0	-	11218063	11224607	0	1	6544	11218062	zv11_sense_nestedFLLTRLINE_negativestrand.bed
	18	17310841	17316889	Transposon:DIRS1b_DR_1-6055#1376908	0	-	17310841	17316889	0	1	6048	17310840	zv11_sense_nestedFLLTRLINE_negativestrand.bed
	18	27891174	27895469	Transposon:Gypsy101-I_DR,Gypsy101-LTR_DR_1-4296,1-524,1-524#1404213	0	-	27891174	27895469	0	1	4295	27891172	zv11_sense_nestedFLLTRLINE_negativestrand.bed
	18	31302562	31307612	Transposon:Gypsy47-I_DR,Gypsy47-LTR_DR_1-5069,1-969,1-969#1412837	0	-	31302562	31307612	0	1	5050	31302559	zv11_sense_nestedFLLTRLINE_negativestrand.bed
	18	35725148	35731197	Transposon:DIRS1b_DR_1-6055#1421865	0	-	35725148	35731197	0	1	6049	35725145	zv11_sense_nestedFLLTRLINE_negativestrand.bed
	18	39557162	39563292	Transposon:DIRS1_DR_1-6132#1432771	0	-	39557162	39563292	0	1	6130	39557159	zv11_sense_nestedFLLTRLINE_negativestrand.bed
	19	3731041	3735339	Transposon:Gypsy96-I_DR,Gypsy96-LTR_DR_1-4293,1-816,1-816#1484034	0	-	3731041	3735339	0	1	4298	3731038	zv11_sense_nestedFLLTRLINE_negativestrand.bed
	19	3731041	3735339	Transposon:Gypsy96-I_DR,Gypsy96-LTR_DR_1-4293,1-816,1-816#1484034_r1	0	-	3731041	3735339	0	1	4298	3731038	zv11_sense_nestedFLLTRLINE_negativestrand.bed
	19	10723872	10729043	Transposon:Gypsy-29-I_DR,Gypsy-29-LTR_DR_1-302,1-302,1-5173#1504373	0	-	10723872	10729043	0	1	5171	10723871	zv11_sense_nestedFLLTRLINE_negativestrand.bed
	19	19863267	19868330	Transposon:L2-3_DRe_1-5068#1526630	0	-	19863267	19868330	0	1	5063	19863266	zv11_sense_nestedFLLTRLINE_negativestrand.bed
	19	20144185	20148295	Transposon:ERV1-4_DR-I,ERV1-4_DR-LTR_1-4103,1-429,1-429#1527171	0	-	20144185	20148295	0	1	4110	20144183	zv11_sense_nestedFLLTRLINE_negativestrand.bed
	19	21741964	21746289	Transposon:Gypsy159-I_DR,Gypsy5-LTR_DR_1-4323,1-458,1-458#1531581	0	-	21741964	21746289	0	1	4325	21741962	zv11_sense_nestedFLLTRLINE_negativestrand.bed
	19	22500662	22506698	Transposon:DIRS1b_DR_1-6055#1533613	0	-	22500662	22506698	0	1	6036	22500660	zv11_sense_nestedFLLTRLINE_negativestrand.bed
	19	24216908	24221210	Transposon:Gypsy95-I_DR,Gypsy95-LTR_DR_1-161,1-161,1-4303#1537613	0	-	24216908	24221210	0	1	4302	24216906	zv11_sense_nestedFLLTRLINE_negativestrand.bed
	19	27651133	27657252	Transposon:DIRS1_DR_1-6132#1546088	0	-	27651133	27657252	0	1	6119	27651131	zv11_sense_nestedFLLTRLINE_negativestrand.bed
	19	27706916	27712962	Transposon:DIRS1b_DR_1-6055#1546196	0	-	27706916	27712962	0	1	6046	27706914	zv11_sense_nestedFLLTRLINE_negativestrand.bed
	19	27762669	27766954	Transposon:Gypsy103-I_Dr,Gypsy103-LTR_Dr_1-4286,1-819,1-819#1546320	0	-	27762669	27766954	0	1	4285	27762667	zv11_sense_nestedFLLTRLINE_negativestrand.bed
	19	31354402	31360464	Transposon:DIRS1b_DR_1-6055#1556024	0	-	31354402	31360464	0	1	6062	31354399	zv11_sense_nestedFLLTRLINE_negativestrand.bed
	19	33840339	33847015	Transposon:BEL-40_DRe-I,BEL-40_DRe-LTR_1-527,1-527,1-6677#1563035	0	-	33840339	33847015	0	1	6676	33840336	zv11_sense_nestedFLLTRLINE_negativestrand.bed
	19	45414582	45420135	Transposon:Tx1-26_DR_1-5524#1598841	0	-	45414582	45420135	0	1	5553	45414578	zv11_sense_nestedFLLTRLINE_negativestrand.bed
	20	12568362	12572640	Transposon:Gypsy135-I_DR,Gypsy135-LTR_DR_1-4290,1-579,1-579#1817207	0	-	12568362	12572640	0	1	4278	12568361	zv11_sense_nestedFLLTRLINE_negativestrand.bed
	20	12600497	12604817	Transposon:Gypsy-169-I_DR,Gypsy-169-LTR_DR_1-306,1-306,1-4338#1817254	0	-	12600497	12604817	0	1	4320	12600496	zv11_sense_nestedFLLTRLINE_negativestrand.bed
	20	16378061	16384105	Transposon:DIRS1b_DR_1-6055#1826558	0	-	16378061	16384105	0	1	6044	16378060	zv11_sense_nestedFLLTRLINE_negativestrand.bed
	20	20005155	20009478	Transposon:Gypsy-193_DR-I,Gypsy-193_DR-LTR_1-4324,1-579,1-579#1836228	0	-	20005155	20009478	0	1	4323	20005153	zv11_sense_nestedFLLTRLINE_negativestrand.bed
	20	20292358	20298479	Transposon:BEL27-I_DR,BEL27-LTR_DR_1-6122,1-509,1-509#1836991	0	-	20292358	20298479	0	1	6121	20292356	zv11_sense_nestedFLLTRLINE_negativestrand.bed
	20	31600466	31604803	Transposon:Gypsy-169-I_DR,Gypsy-169-LTR_DR_1-289,1-289,1-4338#1865396	0	-	31600466	31604803	0	1	4337	31600463	zv11_sense_nestedFLLTRLINE_negativestrand.bed
	20	32677064	32683192	Transposon:DIRS1_DR_1-6132#1868210	0	-	32677064	32683192	0	1	6128	32677061	zv11_sense_nestedFLLTRLINE_negativestrand.bed
	20	33625304	33629065	Transposon:ERV1-N4-I_DR,ERV1-N4-LTR_DR_475-821,1-3791,1-821#1870816	0	-	33625304	33629065	0	1	3761	33625301	zv11_sense_nestedFLLTRLINE_negativestrand.bed
	20	35526680	35532809	Transposon:DIRS1_DR_1-6132#1875542	0	-	35526680	35532809	0	1	6129	35526677	zv11_sense_nestedFLLTRLINE_negativestrand.bed
	20	40056082	40062120	Transposon:DIRS1b_DR_1-6055#1888095	0	-	40056082	40062120	0	1	6038	40056078	zv11_sense_nestedFLLTRLINE_negativestrand.bed
	21	15023330	15029454	Transposon:DIRS1_DR_1-6132#1984467	0	-	15023330	15029454	0	1	6124	15023329	zv11_sense_nestedFLLTRLINE_negativestrand.bed
	21	16318293	16324423	Transposon:DIRS1_DR_1-6132#1987782	0	-	16318293	16324423	0	1	6130	16318292	zv11_sense_nestedFLLTRLINE_negativestrand.bed
	21	20726098	20732150	Transposon:DIRS1b_DR_1-6055#1998696	0	-	20726098	20732150	0	1	6052	20726096	zv11_sense_nestedFLLTRLINE_negativestrand.bed
	21	21587737	21592169	Transposon:Gypsy143-I_DR,Gypsy143-LTR_DR_1-148,1-148,1-4438#2000654	0	-	21587737	21592169	0	1	4432	21587735	zv11_sense_nestedFLLTRLINE_negativestrand.bed
	21	26186594	26192642	Transposon:DIRS1b_DR_1-6055#2011723	0	-	26186594	26192642	0	1	6048	26186592	zv11_sense_nestedFLLTRLINE_negativestrand.bed
	21	31051934	31056240	Transposon:Gypsy97-I_DR,Gypsy97-LTR-B_DR_1-403,1-403,1-4318#2024709	0	-	31051934	31056240	0	1	4306	31051931	zv11_sense_nestedFLLTRLINE_negativestrand.bed
	21	33828275	33834325	Transposon:DIRS1b_DR_1-6055#2031691	0	-	33828275	33834325	0	1	6050	33828272	zv11_sense_nestedFLLTRLINE_negativestrand.bed
	21	33828275	33834325	Transposon:DIRS1b_DR_1-6055#2031691_r1	0	-	33828275	33834325	0	1	6050	33828272	zv11_sense_nestedFLLTRLINE_negativestrand.bed
	21	35410006	35416135	Transposon:DIRS1_DR_1-6132#2036307	0	-	35410006	35416135	0	1	6129	35410003	zv11_sense_nestedFLLTRLINE_negativestrand.bed
	21	35410006	35416135	Transposon:DIRS1_DR_1-6132#2036307_r1	0	-	35410006	35416135	0	1	6129	35410003	zv11_sense_nestedFLLTRLINE_negativestrand.bed
	21	35439786	35445913	Transposon:DIRS1_DR_1-6132#2036374	0	-	35439786	35445913	0	1	6127	35439783	zv11_sense_nestedFLLTRLINE_negativestrand.bed
	21	35439786	35445913	Transposon:DIRS1_DR_1-6132#2036374_r1	0	-	35439786	35445913	0	1	6127	35439783	zv11_sense_nestedFLLTRLINE_negativestrand.bed
	21	40003821	40009950	Transposon:DIRS1_DR_1-6132#2049728	0	-	40003821	40009950	0	1	6129	40003817	zv11_sense_nestedFLLTRLINE_negativestrand.bed
	21	40003821	40009950	Transposon:DIRS1_DR_1-6132#2049728_r1	0	-	40003821	40009950	0	1	6129	40003817	zv11_sense_nestedFLLTRLINE_negativestrand.bed
	21	45204306	45209538	Transposon:Nimb-8_DR_1-5235#2066547	0	-	45204306	45209538	0	1	5232	45204302	zv11_sense_nestedFLLTRLINE_negativestrand.bed
	22	7548710	7554330	Transposon:DIRS-N3_DR_1-6237#2090147	0	-	7548710	7554330	0	1	5620	7548703	zv11_sense_nestedFLLTRLINE_negativestrand.bed
	22	14339766	14345810	Transposon:DIRS1b_DR_1-6055#2107629	0	-	14339766	14345810	0	1	6044	14339765	zv11_sense_nestedFLLTRLINE_negativestrand.bed
	22	14339766	14345810	Transposon:DIRS1b_DR_1-6055#2107629_r1	0	-	14339766	14345810	0	1	6044	14339765	zv11_sense_nestedFLLTRLINE_negativestrand.bed
	22	17838710	17843989	Transposon:Nimb-2_DR_1-5280#2116620	0	-	17838710	17843989	0	1	5279	17838709	zv11_sense_nestedFLLTRLINE_negativestrand.bed
	22	17887827	17893920	Transposon:DIRS1_DR_1-6132#2116707	0	-	17887827	17893920	0	1	6093	17887826	zv11_sense_nestedFLLTRLINE_negativestrand.bed
	22	17887827	17893920	Transposon:DIRS1_DR_1-6132#2116707_r1	0	-	17887827	17893920	0	1	6093	17887826	zv11_sense_nestedFLLTRLINE_negativestrand.bed
	22	28214976	28220265	Transposon:DIRS-2_DR_1-5291#2142047	0	-	28214976	28220265	0	1	5289	28214974	zv11_sense_nestedFLLTRLINE_negativestrand.bed
	22	28214976	28220265	Transposon:DIRS-2_DR_1-5291#2142047_r1	0	-	28214976	28220265	0	1	5289	28214974	zv11_sense_nestedFLLTRLINE_negativestrand.bed
	22	30564596	30570724	Transposon:DIRS1_DR_1-6132#2147769	0	-	30564596	30570724	0	1	6128	30564593	zv11_sense_nestedFLLTRLINE_negativestrand.bed
	22	30564596	30570724	Transposon:DIRS1_DR_1-6132#2147769_r1	0	-	30564596	30570724	0	1	6128	30564593	zv11_sense_nestedFLLTRLINE_negativestrand.bed
	22	33553462	33559574	Transposon:DIRS1_DR_1-6132#2156119	0	-	33553462	33559574	0	1	6112	33553459	zv11_sense_nestedFLLTRLINE_negativestrand.bed
	22	33553462	33559574	Transposon:DIRS1_DR_1-6132#2156119_r1	0	-	33553462	33559574	0	1	6112	33553459	zv11_sense_nestedFLLTRLINE_negativestrand.bed
	23	955371	961415	Transposon:ERV1-N5-I_DR,ERV1-N5-LTR_DR_1-6136,1-695,1-695#2177027	0	-	955371	961415	0	1	6044	955362	zv11_sense_nestedFLLTRLINE_negativestrand.bed
	23	10071682	10077730	Transposon:DIRS1b_DR_1-6055#2205730	0	-	10071682	10077730	0	1	6048	10071681	zv11_sense_nestedFLLTRLINE_negativestrand.bed
	23	10071682	10077730	Transposon:DIRS1b_DR_1-6055#2205730_r1	0	-	10071682	10077730	0	1	6048	10071681	zv11_sense_nestedFLLTRLINE_negativestrand.bed
	23	11926061	11932046	Transposon:DIRS1b_DR_1-6055#2210716	0	-	11926061	11932046	0	1	5985	11926060	zv11_sense_nestedFLLTRLINE_negativestrand.bed
	23	15316688	15322806	Transposon:DIRS1_DR_1-6132#2219324	0	-	15316688	15322806	0	1	6118	15316687	zv11_sense_nestedFLLTRLINE_negativestrand.bed
	23	15316688	15322806	Transposon:DIRS1_DR_1-6132#2219324_r1	0	-	15316688	15322806	0	1	6118	15316687	zv11_sense_nestedFLLTRLINE_negativestrand.bed
	23	19541096	19543544	Transposon:Copia-15_DR-LTR,Copia-6-I_DR_1-2272,1-433,1-433#2229176	0	-	19541096	19543544	0	1	2448	19541095	zv11_sense_nestedFLLTRLINE_negativestrand.bed
	23	41464797	41466642	Transposon:Copia-26_DR-I,Copia-26_DR-LTR_1-1936,1-476,1-476#2290026	0	-	41464797	41466642	0	1	1845	41464793	zv11_sense_nestedFLLTRLINE_negativestrand.bed
	24	17559306	17565433	Transposon:DIRS1_DR_1-6132#2356222	0	-	17559306	17565433	0	1	6127	17559305	zv11_sense_nestedFLLTRLINE_negativestrand.bed
	24	17559306	17565433	Transposon:DIRS1_DR_1-6132#2356222_r1	0	-	17559306	17565433	0	1	6127	17559305	zv11_sense_nestedFLLTRLINE_negativestrand.bed
	24	17893279	17899457	Transposon:DIRS1_DR_1-6132#2357155	0	-	17893279	17899457	0	1	6178	17893278	zv11_sense_nestedFLLTRLINE_negativestrand.bed
	24	17893279	17899457	Transposon:DIRS1_DR_1-6132#2357155_r1	0	-	17893279	17899457	0	1	6178	17893278	zv11_sense_nestedFLLTRLINE_negativestrand.bed
	24	17972796	17978927	Transposon:DIRS1_DR_1-6132#2357384	0	-	17972796	17978927	0	1	6131	17972795	zv11_sense_nestedFLLTRLINE_negativestrand.bed
	24	17972796	17978927	Transposon:DIRS1_DR_1-6132#2357384_r1	0	-	17972796	17978927	0	1	6131	17972795	zv11_sense_nestedFLLTRLINE_negativestrand.bed
	24	17990639	17993506	Transposon:Penelope-5_DR_1-2876#2357412	0	-	17990639	17993506	0	1	2867	17990638	zv11_sense_nestedFLLTRLINE_negativestrand.bed
	24	18030370	18036386	Transposon:DIRS1_DR_1-6132#2357488	0	-	18030370	18036386	0	1	6016	18030369	zv11_sense_nestedFLLTRLINE_negativestrand.bed
	24	18048036	18054160	Transposon:DIRS1_DR_1-6132#2357515	0	-	18048036	18054160	0	1	6124	18048035	zv11_sense_nestedFLLTRLINE_negativestrand.bed
	24	18048036	18054160	Transposon:DIRS1_DR_1-6132#2357515_r1	0	-	18048036	18054160	0	1	6124	18048035	zv11_sense_nestedFLLTRLINE_negativestrand.bed
	24	18453788	18459857	Transposon:DIRS-6_DR_1-6526#2358586	0	-	18453788	18459857	0	1	6069	18453787	zv11_sense_nestedFLLTRLINE_negativestrand.bed
	25	5702491	5705597	Transposon:CR1-25_DR_1-3101#2447610	0	-	5702491	5705597	0	1	3106	5702486	zv11_sense_nestedFLLTRLINE_negativestrand.bed
	25	10885263	10889552	Transposon:Gypsy101-I_DR,Gypsy101-LTR_DR_1-524,1-4297,1-524#2462599	0	-	10885263	10889552	0	1	4289	10885262	zv11_sense_nestedFLLTRLINE_negativestrand.bed
	25	20788119	20792427	Transposon:Gypsy97-I_DR,Gypsy97-LTR-B_DR_1-403,1-403,1-4318#2488593	0	-	20788119	20792427	0	1	4308	20788117	zv11_sense_nestedFLLTRLINE_negativestrand.bed
	25	21394760	21400782	Transposon:DIRS1b_DR_1-6055#2490237	0	-	21394760	21400782	0	1	6022	21394758	zv11_sense_nestedFLLTRLINE_negativestrand.bed
	25	21394760	21400782	Transposon:DIRS1b_DR_1-6055#2490237_r1	0	-	21394760	21400782	0	1	6022	21394758	zv11_sense_nestedFLLTRLINE_negativestrand.bed
	25	23668742	23675504	Transposon:DIRS-4_DR_1-6796#2496774	0	-	23668742	23675504	0	1	6762	23668740	zv11_sense_nestedFLLTRLINE_negativestrand.bed
	25	23668742	23675504	Transposon:DIRS-4_DR_1-6796#2496774_r1	0	-	23668742	23675504	0	1	6762	23668740	zv11_sense_nestedFLLTRLINE_negativestrand.bed
	25	35606472	35611080	Transposon:Gypsy-26-I_DR,Gypsy-26-LTR_DR_1-4616,1-719,1-719#2528680	0	-	35606472	35611080	0	1	4608	35606469	zv11_sense_nestedFLLTRLINE_negativestrand.bed
	KN149680.1	11088	16467	Transposon:Gypsy123-I_DR,Gypsy123-LTR_DR_1-320,1-320,1-5414#3781872	0	-	11088	16467	0	1	5379	11087	zv11_sense_nestedFLLTRLINE_negativestrand.bed

## Sheet: Plus
	#chrom	start	end	name	score	strand	thickStart	thickEnd	itemRGB	blockCount	blockSizes	blockStart	deepTools_group
	1	12453558	12459677	Transposon:DIRS1_DR_1-6132#40939	0	+	12453558	12459677	0	1	6119	12453557	zv11_intergenic_FLLTRLINE_positivestrand.bed
	1	12520205	12526246	Transposon:DIRS1b_DR_1-6055#41136	0	+	12520205	12526246	0	1	6041	12520204	zv11_intergenic_FLLTRLINE_positivestrand.bed
	1	13773339	13777650	Transposon:Gypsy-28C_DR-I,Gypsy-28C_DR-LTR_1-4312,1-618,1-618#44958	0	+	13773339	13777650	0	1	4311	13773338	zv11_intergenic_FLLTRLINE_positivestrand.bed
	1	26513663	26520401	Transposon:Gypsy-15-I_DR,Gypsy-15-LTR_DR_1-1965,1-1965,1-6739#78723	0	+	26513663	26520401	0	1	6738	26513661	zv11_intergenic_FLLTRLINE_positivestrand.bed
	1	26809118	26814917	Transposon:CATCH2I_DR_1-5825#79369	0	+	26809118	26814917	0	1	5799	26809116	zv11_intergenic_FLLTRLINE_positivestrand.bed
	1	27609186	27613518	Transposon:Gypsy-169-I_DR,Gypsy-169-LTR_DR_1-306,1-306,1-4338#80801	0	+	27609186	27613518	0	1	4332	27609184	zv11_intergenic_FLLTRLINE_positivestrand.bed
	1	27640979	27645284	Transposon:Gypsy97-I_DR,Gypsy97-LTR-B_DR_1-403,1-403,1-4318#80836	0	+	27640979	27645284	0	1	4305	27640977	zv11_intergenic_FLLTRLINE_positivestrand.bed
	1	27900608	27905986	Transposon:Nimb-9_DR_1-5348#81244	0	+	27900608	27905986	0	1	5378	27900606	zv11_intergenic_FLLTRLINE_positivestrand.bed
	1	28048461	28054675	Transposon:Gypsy54-I_DR,Gypsy54-LTR_DR_11-320,1-319,1-6215#81551	0	+	28048461	28054675	0	1	6214	28048459	zv11_intergenic_FLLTRLINE_positivestrand.bed
	1	28200766	28206801	Transposon:DIRS1b_DR_1-6055#81851	0	+	28200766	28206801	0	1	6035	28200764	zv11_intergenic_FLLTRLINE_positivestrand.bed
	1	28352934	28359618	Transposon:Gypsy85-I_DR,Gypsy85-LTR_DR_1-6685,1-1015,1-1015#82008	0	+	28352934	28359618	0	1	6684	28352932	zv11_intergenic_FLLTRLINE_positivestrand.bed
	1	32025753	32031915	Transposon:DIRS1_DR_1-6132#90221	0	+	32025753	32031915	0	1	6162	32025750	zv11_intergenic_FLLTRLINE_positivestrand.bed
	1	32937852	32943669	Transposon:BEL-46_DRe-I,BEL-46_DRe-LTR_1-5818,1-656,1-656#92505	0	+	32937852	32943669	0	1	5817	32937849	zv11_intergenic_FLLTRLINE_positivestrand.bed
	1	33124867	33130997	Transposon:DIRS1_DR_1-6132#93006	0	+	33124867	33130997	0	1	6130	33124864	zv11_intergenic_FLLTRLINE_positivestrand.bed
	1	35122290	35129082	Transposon:BEL24-I_DR,BEL24-LTR_DR_1-524,1-524,1-6788#98112	0	+	35122290	35129082	0	1	6792	35122287	zv11_intergenic_FLLTRLINE_positivestrand.bed
	1	35310217	35316246	Transposon:DIRS1b_DR_1-6055#98386	0	+	35310217	35316246	0	1	6029	35310214	zv11_intergenic_FLLTRLINE_positivestrand.bed
	1	37183640	37188209	Transposon:Gypsy-25-I_DR,Gypsy-25-LTR_DR_1-4574,1-771,1-771#103269	0	+	37183640	37188209	0	1	4569	37183637	zv11_intergenic_FLLTRLINE_positivestrand.bed
	1	46776116	46781948	Transposon:BEL36-I_DR,BEL36-LTR_DR_1-594,1-594,1-5833#129375	0	+	46776116	46781948	0	1	5832	46776112	zv11_intergenic_FLLTRLINE_positivestrand.bed
	1	49235251	49241372	Transposon:DIRS1_DR_1-6132#137172	0	+	49235251	49241372	0	1	6121	49235247	zv11_intergenic_FLLTRLINE_positivestrand.bed
	1	56893735	56899219	Transposon:Tx1-58_DR_1-5469#160645	0	+	56893735	56899219	0	1	5484	56893730	zv11_intergenic_FLLTRLINE_positivestrand.bed
	1	56981704	56987087	Transposon:DIRS-7_DR_1-5393#160824	0	+	56981704	56987087	0	1	5383	56981699	zv11_intergenic_FLLTRLINE_positivestrand.bed
	1	57645338	57649501	Transposon:Gypsy142-I_DR,Gypsy142-LTR_DR_1-166,1-166,1-4156#162554	0	+	57645338	57649501	0	1	4163	57645333	zv11_intergenic_FLLTRLINE_positivestrand.bed
	1	57941187	57945193	Transposon:Gypsy86-I_DR,Gypsy86-LTR_DR_1-139,1-139,1-4007#163238	0	+	57941187	57945193	0	1	4006	57941182	zv11_intergenic_FLLTRLINE_positivestrand.bed
	1	58165309	58172015	Transposon:BEL5-I_DR,BEL5-LTR_DR_15-503,15-503,1-6716#163816	0	+	58165309	58172015	0	1	6706	58165304	zv11_intergenic_FLLTRLINE_positivestrand.bed
	2	7548376	7549960	Transposon:Tx1-49_DR_1-1583#1635545	0	+	7548376	7549960	0	1	1584	7548369	zv11_intergenic_FLLTRLINE_positivestrand.bed
	2	11595180	11599236	Transposon:Copia1-I_DR,Copia1-LTR_DR_1-187,1-187,1-4057#1647389	0	+	11595180	11599236	0	1	4056	11595179	zv11_intergenic_FLLTRLINE_positivestrand.bed
	2	12676347	12680669	Transposon:Gypsy97-I_DR,Gypsy97-LTR_DR_1-385,1-385,1-4318#1650321	0	+	12676347	12680669	0	1	4322	12676346	zv11_intergenic_FLLTRLINE_positivestrand.bed
	2	13422692	13427017	Transposon:Gypsy159-I_DR,Gypsy5-LTR_DR_1-4323,1-458,1-458#1651876	0	+	13422692	13427017	0	1	4325	13422691	zv11_intergenic_FLLTRLINE_positivestrand.bed
	2	14713447	14719192	Transposon:KenoDr2_1-5782#1654128	0	+	14713447	14719192	0	1	5745	14713446	zv11_intergenic_FLLTRLINE_positivestrand.bed
	2	14767522	14772457	Transposon:Tx1-9_DR_1-4935#1654147	0	+	14767522	14772457	0	1	4935	14767521	zv11_intergenic_FLLTRLINE_positivestrand.bed
	2	14813144	14818073	Transposon:Tx1-9_DR_1-4935#1654171	0	+	14813144	14818073	0	1	4929	14813143	zv11_intergenic_FLLTRLINE_positivestrand.bed
	2	14955392	14960440	Transposon:Gypsy39-I_DR,Gypsy39-LTR_DR_1-5049,1-961,1-961#1654302	0	+	14955392	14960440	0	1	5048	14955391	zv11_intergenic_FLLTRLINE_positivestrand.bed
	2	15742528	15748581	Transposon:DIRS1b_DR_1-6055#1656479	0	+	15742528	15748581	0	1	6053	15742527	zv11_intergenic_FLLTRLINE_positivestrand.bed
	2	18995367	19001042	Transposon:L1-24_DR_1-5678#1665388	0	+	18995367	19001042	0	1	5675	18995366	zv11_intergenic_FLLTRLINE_positivestrand.bed
	2	19723145	19728687	Transposon:Gypsy-247_DR-I,Gypsy-247_DR-LTR_1-5545,1-1299,1-1299#1666956	0	+	19723145	19728687	0	1	5542	19723144	zv11_intergenic_FLLTRLINE_positivestrand.bed
	2	20232600	20238731	Transposon:DIRS1_DR_1-6132#1668404	0	+	20232600	20238731	0	1	6131	20232598	zv11_intergenic_FLLTRLINE_positivestrand.bed
	2	26220056	26226186	Transposon:DIRS1_DR_1-6132#1683359	0	+	26220056	26226186	0	1	6130	26220054	zv11_intergenic_FLLTRLINE_positivestrand.bed
	2	27173910	27178221	Transposon:Gypsy-28-I_DR,Gypsy-28-LTR_DR_1-4299,1-605,1-605#1685701	0	+	27173910	27178221	0	1	4311	27173908	zv11_intergenic_FLLTRLINE_positivestrand.bed
	2	27947335	27951550	Transposon:Gypsy99-I_DR,Gypsy99-LTR_DR_1-176,1-176,1-4190#1687726	0	+	27947335	27951550	0	1	4215	27947333	zv11_intergenic_FLLTRLINE_positivestrand.bed
	2	30270297	30276102	Transposon:Gypsy65-I_DR,Gypsy65-LTR_DR_1-5803,2-1129,1-1129#1694399	0	+	30270297	30276102	0	1	5805	30270294	zv11_intergenic_FLLTRLINE_positivestrand.bed
	2	31101574	31107700	Transposon:BEL27-I_DR,BEL27-LTR_DR_389-509,389-509,1-390,1-390,1-6122#1696344	0	+	31101574	31107700	0	1	6126	31101571	zv11_intergenic_FLLTRLINE_positivestrand.bed
	2	31237846	31243976	Transposon:DIRS1_DR_1-6132#1696628	0	+	31237846	31243976	0	1	6130	31237843	zv11_intergenic_FLLTRLINE_positivestrand.bed
	2	32157222	32163259	Transposon:DIRS1b_DR_1-6055#1698700	0	+	32157222	32163259	0	1	6037	32157219	zv11_intergenic_FLLTRLINE_positivestrand.bed
	2	39899780	39905830	Transposon:DIRS1b_DR_1-6055#1718438	0	+	39899780	39905830	0	1	6050	39899777	zv11_intergenic_FLLTRLINE_positivestrand.bed
	2	41144212	41150330	Transposon:DIRS1_DR_1-6132#1721893	0	+	41144212	41150330	0	1	6118	41144208	zv11_intergenic_FLLTRLINE_positivestrand.bed
	2	41986030	41992579	Transposon:Gypsy4-I_DR,Gypsy4-LTR_DR_1-1266,1-1266,1-6550#1724345	0	+	41986030	41992579	0	1	6549	41986026	zv11_intergenic_FLLTRLINE_positivestrand.bed
	2	45273843	45280637	Transposon:BEL24-I_DR,BEL24-LTR_DR_1-524,1-524,1-6788#1734010	0	+	45273843	45280637	0	1	6794	45273839	zv11_intergenic_FLLTRLINE_positivestrand.bed
	2	45838739	45843821	Transposon:Gypsy152B-I_DR,Gypsy152B-LTR_DR_1-5094,1-923,1-923#1735502	0	+	45838739	45843821	0	1	5082	45838735	zv11_intergenic_FLLTRLINE_positivestrand.bed
	2	47045626	47049963	Transposon:Gypsy-169-I_DR,Gypsy-169-LTR_DR_1-306,1-306,1-4338#1739584	0	+	47045626	47049963	0	1	4337	47045622	zv11_intergenic_FLLTRLINE_positivestrand.bed
	2	47860122	47865118	Transposon:L2-1_DR_1-4985#1742051	0	+	47860122	47865118	0	1	4996	47860118	zv11_intergenic_FLLTRLINE_positivestrand.bed
	2	49760090	49764318	Transposon:Gypsy58-I_DR,Gypsy58-LTR_DR_1-144,1-144,1-4221#1747589	0	+	49760090	49764318	0	1	4228	49760086	zv11_intergenic_FLLTRLINE_positivestrand.bed
	2	52178740	52182770	Transposon:Copia1-I_DR,Copia1-LTR_DR_1-187,1-187,1-4057#1754825	0	+	52178740	52182770	0	1	4030	52178735	zv11_intergenic_FLLTRLINE_positivestrand.bed
	2	52577644	52587215	Transposon:BHIKHARI-5-I_DR,BHIKHARI-5-LTR_DR_1-1663,1-1663,1-9658#1756193	0	+	52577644	52587215	0	1	9571	52577639	zv11_intergenic_FLLTRLINE_positivestrand.bed
	2	57270063	57276761	Transposon:BEL8-I_DR,BEL8-LTR_DR_1-564,1-564,1-6706#1771537	0	+	57270063	57276761	0	1	6698	57270058	zv11_intergenic_FLLTRLINE_positivestrand.bed
	2	57839748	57846633	Transposon:Gypsy94-I_DR,Gypsy94-LTR_DR_1-282,1-520,1-520,1-6881#1773421	0	+	57839748	57846633	0	1	6885	57839743	zv11_intergenic_FLLTRLINE_positivestrand.bed
	2	58432055	58436222	Transposon:Gypsy160-I_DR,Gypsy160-LTR_DR_1-222,1-222,1-4160#1775463	0	+	58432055	58436222	0	1	4167	58432050	zv11_intergenic_FLLTRLINE_positivestrand.bed
	2	59430445	59434781	Transposon:Gypsy-169-I_DR,Gypsy-169-LTR_DR_1-306,1-306,1-4338#1778579	0	+	59430445	59434781	0	1	4336	59430440	zv11_intergenic_FLLTRLINE_positivestrand.bed
	2	59581969	59588085	Transposon:DIRS1_DR_1-6132#1779106	0	+	59581969	59588085	0	1	6116	59581964	zv11_intergenic_FLLTRLINE_positivestrand.bed
	3	1537465	1541760	Transposon:Gypsy96-I_DR,Gypsy96-LTR_DR_1-4296,1-816,1-816#2539051	0	+	1537465	1541760	0	1	4295	1537464	zv11_intergenic_FLLTRLINE_positivestrand.bed
	3	1642069	1647116	Transposon:Gypsy41-I_DR,Gypsy41-LTR_DR_1-5057,1-890,1-890#2539236	0	+	1642069	1647116	0	1	5047	1642068	zv11_intergenic_FLLTRLINE_positivestrand.bed
	3	2117887	2124463	Transposon:DIRS-N1_DR_1-6632#2540189	0	+	2117887	2124463	0	1	6576	2117885	zv11_intergenic_FLLTRLINE_positivestrand.bed
	3	2999236	3003635	Transposon:Gypsy-32-I_DR,Gypsy-32-LTR_DR_1-4400,1-1160,1-1160#2541912	0	+	2999236	3003635	0	1	4399	2999234	zv11_intergenic_FLLTRLINE_positivestrand.bed
	3	3075803	3081856	Transposon:DIRS1b_DR_1-6055#2542005	0	+	3075803	3081856	0	1	6053	3075800	zv11_intergenic_FLLTRLINE_positivestrand.bed
	3	4320399	4326434	Transposon:DIRS1b_DR_1-6055#2544745	0	+	4320399	4326434	0	1	6035	4320395	zv11_intergenic_FLLTRLINE_positivestrand.bed
	3	7980391	7986441	Transposon:DIRS1b_DR_1-6055#2554554	0	+	7980391	7986441	0	1	6050	7980384	zv11_intergenic_FLLTRLINE_positivestrand.bed
	3	8056685	8062815	Transposon:DIRS1_DR_1-6132#2554693	0	+	8056685	8062815	0	1	6130	8056677	zv11_intergenic_FLLTRLINE_positivestrand.bed
	3	10123924	10129969	Transposon:DIRS1b_DR_1-6055#2560487	0	+	10123924	10129969	0	1	6045	10123923	zv11_intergenic_FLLTRLINE_positivestrand.bed
	3	14109337	14114179	Transposon:Gypsy-116-I_DR,Gypsy-116-LTR_DR_1-4847,1-738,1-738#2572355	0	+	14109337	14114179	0	1	4842	14109336	zv11_intergenic_FLLTRLINE_positivestrand.bed
	3	16605325	16610497	Transposon:Gypsy-29-I_DR,Gypsy-29-LTR_DR_1-302,1-302,1-5173#2579964	0	+	16605325	16610497	0	1	5172	16605324	zv11_intergenic_FLLTRLINE_positivestrand.bed
	3	19564223	19570355	Transposon:DIRS1_DR_1-6132#2589279	0	+	19564223	19570355	0	1	6132	19564222	zv11_intergenic_FLLTRLINE_positivestrand.bed
	3	19581329	19587426	Transposon:DIRS1_DR_1-6132#2589315	0	+	19581329	19587426	0	1	6097	19581328	zv11_intergenic_FLLTRLINE_positivestrand.bed
	3	21482930	21486675	Transposon:REX1-7_DR_1-3733#2594893	0	+	21482930	21486675	0	1	3745	21482928	zv11_intergenic_FLLTRLINE_positivestrand.bed
	3	26990895	26996487	Transposon:Gypsy-30-I_DR,Gypsy-30-LTR_DR_1-256,1-256,1-5597#2609165	0	+	26990895	26996487	0	1	5592	26990893	zv11_intergenic_FLLTRLINE_positivestrand.bed
	3	39440211	39446778	Transposon:Gypsy51-I_DR,Gypsy51-LTR_DR_1-6568,1-937,1-937#2640461	0	+	39440211	39446778	0	1	6567	39440208	zv11_intergenic_FLLTRLINE_positivestrand.bed
	3	40364752	40372129	Transposon:DIRS-9C_DR_1-7384#2642864	0	+	40364752	40372129	0	1	7377	40364748	zv11_intergenic_FLLTRLINE_positivestrand.bed
	3	41366512	41372632	Transposon:DIRS1_DR_1-6132#2645384	0	+	41366512	41372632	0	1	6120	41366508	zv11_intergenic_FLLTRLINE_positivestrand.bed
	3	41875966	41882016	Transposon:DIRS1b_DR_1-6055#2646731	0	+	41875966	41882016	0	1	6050	41875962	zv11_intergenic_FLLTRLINE_positivestrand.bed
	3	44256782	44261004	Transposon:GypsyDR1_1-4222#2653380	0	+	44256782	44261004	0	1	4222	44256778	zv11_intergenic_FLLTRLINE_positivestrand.bed
	3	45579203	45585333	Transposon:DIRS1_DR_1-6132#2657286	0	+	45579203	45585333	0	1	6130	45579199	zv11_intergenic_FLLTRLINE_positivestrand.bed
	3	45587301	45592477	Transposon:Gypsy-27-I_DR,Gypsy-27-LTR_DR_1-5177,1-1449,1-1449#2657288	0	+	45587301	45592477	0	1	5176	45587297	zv11_intergenic_FLLTRLINE_positivestrand.bed
	3	45835808	45841859	Transposon:DIRS1b_DR_1-6055#2657965	0	+	45835808	45841859	0	1	6051	45835804	zv11_intergenic_FLLTRLINE_positivestrand.bed
	3	46153387	46159941	Transposon:Gypsy132-I_DR,Gypsy132-LTR_DR_1-6523,1-966,1-966#2658844	0	+	46153387	46159941	0	1	6554	46153383	zv11_intergenic_FLLTRLINE_positivestrand.bed
	3	46433233	46437707	Transposon:Gypsy55-I_DR,Gypsy55-LTR_DR_1-240,1-240,1-4474#2659599	0	+	46433233	46437707	0	1	4474	46433229	zv11_intergenic_FLLTRLINE_positivestrand.bed
	3	49174023	49179344	Transposon:DIRS-3_DR_1-5342#2667836	0	+	49174023	49179344	0	1	5321	49174019	zv11_intergenic_FLLTRLINE_positivestrand.bed
	3	50014941	50020313	Transposon:Gypsy123-I_DR,Gypsy123-LTR_DR_1-320,1-320,1-5414#2669904	0	+	50014941	50020313	0	1	5372	50014936	zv11_intergenic_FLLTRLINE_positivestrand.bed
	3	51387990	51394034	Transposon:DIRS1b_DR_1-6055#2673210	0	+	51387990	51394034	0	1	6044	51387985	zv11_intergenic_FLLTRLINE_positivestrand.bed
	3	51505953	51511985	Transposon:DIRS1b_DR_1-6055#2673548	0	+	51505953	51511985	0	1	6032	51505948	zv11_intergenic_FLLTRLINE_positivestrand.bed
	3	52315525	52319816	Transposon:Gypsy-197_DR-I,Gypsy-197_DR-LTR_1-4292,1-722,1-722#2675604	0	+	52315525	52319816	0	1	4291	52315520	zv11_intergenic_FLLTRLINE_positivestrand.bed
	4	13364479	13370610	Transposon:DIRS1_DR_1-6132#2744880	0	+	13364479	13370610	0	1	6131	13364478	zv11_intergenic_FLLTRLINE_positivestrand.bed
	4	26135353	26141880	Transposon:Gypsy149-I_DR,Gypsy149-LTR_DR_1-306,1-306,1-6528#2775841	0	+	26135353	26141880	0	1	6527	26135351	zv11_intergenic_FLLTRLINE_positivestrand.bed
	4	28895646	28899973	Transposon:Gypsy-115-I_DR,Gypsy-115-LTR_DR_1-378,1-378,1-4321#2782108	0	+	28895646	28899973	0	1	4327	28895644	zv11_intergenic_FLLTRLINE_positivestrand.bed
	4	30737787	30743794	Transposon:DIRS1b_DR_1-6055#2785911	0	+	30737787	30743794	0	1	6007	30737784	zv11_intergenic_FLLTRLINE_positivestrand.bed
	4	30744309	30750005	Transposon:L1-108_DR_1-5689#2785913	0	+	30744309	30750005	0	1	5696	30744306	zv11_intergenic_FLLTRLINE_positivestrand.bed
	4	30764502	30770551	Transposon:DIRS1b_DR_1-6055#2785923	0	+	30764502	30770551	0	1	6049	30764499	zv11_intergenic_FLLTRLINE_positivestrand.bed
	4	31512646	31518687	Transposon:DIRS1b_DR_1-6055#2787060	0	+	31512646	31518687	0	1	6041	31512643	zv11_intergenic_FLLTRLINE_positivestrand.bed
	4	31811305	31815631	Transposon:Gypsy159-I_DR,Gypsy5-LTR_DR_1-4323,1-458,1-458#2787504	0	+	31811305	31815631	0	1	4326	31811302	zv11_intergenic_FLLTRLINE_positivestrand.bed
	4	32015702	32021526	Transposon:BEL20-I_DR,BEL20-LTR_DR_1-5825,1-844,1-844#2787715	0	+	32015702	32021526	0	1	5824	32015699	zv11_intergenic_FLLTRLINE_positivestrand.bed
	4	33174778	33177117	Transposon:L2-6_DRe_1-2341#2790127	0	+	33174778	33177117	0	1	2339	33174775	zv11_intergenic_FLLTRLINE_positivestrand.bed
	4	34612192	34617938	Transposon:L1-2_DR_1-5746#2792758	0	+	34612192	34617938	0	1	5746	34612189	zv11_intergenic_FLLTRLINE_positivestrand.bed
	4	35020807	35026356	Transposon:L1-5_DR_1-5551#2793632	0	+	35020807	35026356	0	1	5549	35020804	zv11_intergenic_FLLTRLINE_positivestrand.bed
	4	35622999	35632134	Transposon:L1-5_DR_1-41,1-43,1-43,1-43,1-43,1-43,1-43,1-43,1-43,1-43,1-43,1-43,1-43,1-43,1-43,1-43,1-43,1-43,1-43,1-43,1-43,1-5551#2794773	0	+	35622999	35632134	0	1	9135	35622996	zv11_intergenic_FLLTRLINE_positivestrand.bed
	4	36589843	36595847	Transposon:DIRS1b_DR_1-6055#2796252	0	+	36589843	36595847	0	1	6004	36589840	zv11_intergenic_FLLTRLINE_positivestrand.bed
	4	37669480	37675229	Transposon:L1-40_DR_1-5759#2798304	0	+	37669480	37675229	0	1	5749	37669477	zv11_intergenic_FLLTRLINE_positivestrand.bed
	4	37770154	37776215	Transposon:DIRS1b_DR_1-6055#2798486	0	+	37770154	37776215	0	1	6061	37770151	zv11_intergenic_FLLTRLINE_positivestrand.bed
	4	38129066	38130644	Transposon:Tx1-49_DR_1-1583#2798966	0	+	38129066	38130644	0	1	1578	38129063	zv11_intergenic_FLLTRLINE_positivestrand.bed
	4	38162295	38167269	Transposon:Gypsy127-I_DR,Gypsy127-LTR_DR_1-4976,1-715,1-715#2798975	0	+	38162295	38167269	0	1	4974	38162292	zv11_intergenic_FLLTRLINE_positivestrand.bed
	4	38176731	38182008	Transposon:BHIKHARI_I,BHIKHARI_LTR_1-1714,1-1714,1-5277#2799006	0	+	38176731	38182008	0	1	5277	38176728	zv11_intergenic_FLLTRLINE_positivestrand.bed
	4	38761032	38766204	Transposon:Gypsy-29-I_DR,Gypsy-29-LTR_DR_1-302,1-302,1-5173#2800178	0	+	38761032	38766204	0	1	5172	38761029	zv11_intergenic_FLLTRLINE_positivestrand.bed
	4	39969827	39974654	Transposon:Gypsy148-I_DR,Gypsy148-LTR_DR_1-4828,1-681,1-708#2802624	0	+	39969827	39974654	0	1	4827	39969824	zv11_intergenic_FLLTRLINE_positivestrand.bed
	4	40176363	40179175	Transposon:Tx1-50_DR_1-2813#2802837	0	+	40176363	40179175	0	1	2812	40176359	zv11_intergenic_FLLTRLINE_positivestrand.bed
	4	41548355	41554628	Transposon:Gypsy151-I_DR,Gypsy151-LTR_DR_1-6279,1-884,1-884#2805560	0	+	41548355	41554628	0	1	6273	41548351	zv11_intergenic_FLLTRLINE_positivestrand.bed
	4	42995576	43002700	Transposon:Gypsy-233_DR-I,Gypsy-233_DR-LTR_1-7131,1-748,1-748#2808225	0	+	42995576	43002700	0	1	7124	42995572	zv11_intergenic_FLLTRLINE_positivestrand.bed
	4	44960711	44966465	Transposon:L1-12_DR_1-5787#2811620	0	+	44960711	44966465	0	1	5754	44960707	zv11_intergenic_FLLTRLINE_positivestrand.bed
	4	45519213	45523367	Transposon:Gypsy142-I_DR,Gypsy142-LTR_DR_1-166,1-166,1-4156#2812672	0	+	45519213	45523367	0	1	4154	45519209	zv11_intergenic_FLLTRLINE_positivestrand.bed
	4	46700951	46706511	Transposon:L1-4B_DR_1-5563#2813442	0	+	46700951	46706511	0	1	5560	46700947	zv11_intergenic_FLLTRLINE_positivestrand.bed
	4	46741163	46745294	Transposon:Copia3-I_DR,Copia3-LTR_DR_1-362,1-362,1-4164#2813639	0	+	46741163	46745294	0	1	4131	46741159	zv11_intergenic_FLLTRLINE_positivestrand.bed
	4	47673815	47675397	Transposon:Tx1-49_DR_1-1583#2815483	0	+	47673815	47675397	0	1	1582	47673811	zv11_intergenic_FLLTRLINE_positivestrand.bed
	4	47994206	47998517	Transposon:Gypsy-28C_DR-I,Gypsy-28C_DR-LTR_1-4312,1-618,1-618#2816034	0	+	47994206	47998517	0	1	4311	47994202	zv11_intergenic_FLLTRLINE_positivestrand.bed
	4	48855186	48859490	Transposon:Gypsy159-I_DR,Gypsy5-LTR_DR_1-4323,1-458,1-458#2817219	0	+	48855186	48859490	0	1	4304	48855182	zv11_intergenic_FLLTRLINE_positivestrand.bed
	4	49814038	49818363	Transposon:Gypsy159-I_DR,Gypsy5-LTR_DR_1-4323,1-458,1-458#2819402	0	+	49814038	49818363	0	1	4325	49814034	zv11_intergenic_FLLTRLINE_positivestrand.bed
	4	50035175	50040654	Transposon:L1-88_DR_1-5426#2819759	0	+	50035175	50040654	0	1	5479	50035170	zv11_intergenic_FLLTRLINE_positivestrand.bed
	4	50744504	50748830	Transposon:Gypsy159-I_DR,Gypsy5-LTR_DR_1-4323,1-458,1-458#2821156	0	+	50744504	50748830	0	1	4326	50744499	zv11_intergenic_FLLTRLINE_positivestrand.bed
	4	52423872	52430611	Transposon:Gypsy-15-I_DR,Gypsy-15-LTR_DR_1-1965,1-1965,1-6739#2823954	0	+	52423872	52430611	0	1	6739	52423867	zv11_intergenic_FLLTRLINE_positivestrand.bed
	4	52492330	52496573	Transposon:Gypsy93-I_DR,Gypsy93-LTR_DR_1-249,1-249,1-4216#2824133	0	+	52492330	52496573	0	1	4243	52492325	zv11_intergenic_FLLTRLINE_positivestrand.bed
	4	52973280	52974848	Transposon:Tx1-49_DR_1-1583#2824952	0	+	52973280	52974848	0	1	1568	52973275	zv11_intergenic_FLLTRLINE_positivestrand.bed
	4	53230800	53236390	Transposon:Gypsy-30-I_DR,Gypsy-30-LTR_DR_1-256,1-256,1-5597#2825455	0	+	53230800	53236390	0	1	5590	53230795	zv11_intergenic_FLLTRLINE_positivestrand.bed
	4	53549294	53554374	Transposon:Gypsy41-I_DR,Gypsy41-LTR_DR_1-5057,1-890,1-890#2826765	0	+	53549294	53554374	0	1	5080	53549289	zv11_intergenic_FLLTRLINE_positivestrand.bed
	4	53602112	53609058	Transposon:Gypsy116-I_DR,Gypsy116-LTR_DR_1-370,1-370,1-7004#2826878	0	+	53602112	53609058	0	1	6946	53602107	zv11_intergenic_FLLTRLINE_positivestrand.bed
	4	53717215	53722441	Transposon:Gypsy37-I_DR,Gypsy37-LTR_DR_1-372,1-372,1-5226#2827063	0	+	53717215	53722441	0	1	5226	53717210	zv11_intergenic_FLLTRLINE_positivestrand.bed
	4	53929058	53935721	Transposon:BEL-56_DRe-I,BEL-56_DRe-LTR_1-463,1-463,1-6664#2827507	0	+	53929058	53935721	0	1	6663	53929053	zv11_intergenic_FLLTRLINE_positivestrand.bed
	4	54002146	54007793	Transposon:L1-24_DR_1-5678#2827597	0	+	54002146	54007793	0	1	5647	54002141	zv11_intergenic_FLLTRLINE_positivestrand.bed
	4	54050336	54055899	Transposon:L1-4B_DR_1-5563#2827827	0	+	54050336	54055899	0	1	5563	54050331	zv11_intergenic_FLLTRLINE_positivestrand.bed
	4	54163173	54168736	Transposon:L1-4B_DR_1-5563#2828087	0	+	54163173	54168736	0	1	5563	54163168	zv11_intergenic_FLLTRLINE_positivestrand.bed
	4	55115467	55121029	Transposon:L1-4B_DR_1-5563#2830002	0	+	55115467	55121029	0	1	5562	55115462	zv11_intergenic_FLLTRLINE_positivestrand.bed
	4	55149230	55154793	Transposon:L1-4B_DR_1-5563#2830321	0	+	55149230	55154793	0	1	5563	55149225	zv11_intergenic_FLLTRLINE_positivestrand.bed
	4	56364982	56371169	Transposon:BEL18-I_DR,BEL18-LTR_DR_1-414,1-414,1-6170#2832742	0	+	56364982	56371169	0	1	6187	56364977	zv11_intergenic_FLLTRLINE_positivestrand.bed
	4	56786380	56790709	Transposon:Gypsy97-I_DR,Gypsy97-LTR_DR_1-385,1-385,1-4318#2833528	0	+	56786380	56790709	0	1	4329	56786375	zv11_intergenic_FLLTRLINE_positivestrand.bed
	4	57373441	57379571	Transposon:DIRS1_DR_1-6132#2834492	0	+	57373441	57379571	0	1	6130	57373436	zv11_intergenic_FLLTRLINE_positivestrand.bed
	4	57735124	57740102	Transposon:L2-1_DR_1-4985#2835100	0	+	57735124	57740102	0	1	4978	57735119	zv11_intergenic_FLLTRLINE_positivestrand.bed
	4	59454599	59462028	Transposon:ZFERV-2N2-I_DR_1-7447#2838182	0	+	59454599	59462028	0	1	7429	59454594	zv11_intergenic_FLLTRLINE_positivestrand.bed
	4	60878626	60882834	Transposon:Gypsy99-I_DR,Gypsy99-LTR_DR_1-176,1-176,1-4190#2840730	0	+	60878626	60882834	0	1	4208	60878620	zv11_intergenic_FLLTRLINE_positivestrand.bed
	4	62168208	62172697	Transposon:Gypsy-33-I_DR,Gypsy-33-LTR_DR_1-4490,1-1080,1-1080#2843128	0	+	62168208	62172697	0	1	4489	62168202	zv11_intergenic_FLLTRLINE_positivestrand.bed
	4	62273650	62280196	Transposon:Gypsy-17-I_DR,Gypsy-17-LTR_DR_1-1670,1-1670,1-6546#2843376	0	+	62273650	62280196	0	1	6546	62273644	zv11_intergenic_FLLTRLINE_positivestrand.bed
	4	62793224	62799353	Transposon:BEL27-I_DR,BEL27-LTR_DR_389-509,389-509,1-390,1-390,1-6122#2844326	0	+	62793224	62799353	0	1	6129	62793218	zv11_intergenic_FLLTRLINE_positivestrand.bed
	4	63212131	63213712	Transposon:Tx1-49_DR_1-1583#2845055	0	+	63212131	63213712	0	1	1581	63212125	zv11_intergenic_FLLTRLINE_positivestrand.bed
	4	63359534	63365082	Transposon:L1-5_DR_1-5551#2845808	0	+	63359534	63365082	0	1	5548	63359528	zv11_intergenic_FLLTRLINE_positivestrand.bed
	4	63416643	63422193	Transposon:L1-5_DR_1-5551#2846328	0	+	63416643	63422193	0	1	5550	63416637	zv11_intergenic_FLLTRLINE_positivestrand.bed
	4	64485219	64489496	Transposon:Gypsy135-I_DR,Gypsy135-LTR_DR_1-4290,1-579,1-579#2848402	0	+	64485219	64489496	0	1	4277	64485213	zv11_intergenic_FLLTRLINE_positivestrand.bed
	4	64495904	64500228	Transposon:Gypsy159-I_DR,Gypsy5-LTR_DR_1-4323,1-458,2-458#2848411	0	+	64495904	64500228	0	1	4324	64495898	zv11_intergenic_FLLTRLINE_positivestrand.bed
	4	65021436	65025861	Transposon:DIRS-4N1_DR_1-4462#2849449	0	+	65021436	65025861	0	1	4425	65021430	zv11_intergenic_FLLTRLINE_positivestrand.bed
	4	65748424	65752762	Transposon:Gypsy88-I_DR,Gypsy88-LTR_DR_1-4328,1-521,1-521#2850673	0	+	65748424	65752762	0	1	4338	65748418	zv11_intergenic_FLLTRLINE_positivestrand.bed
	4	65959166	65963332	Transposon:Gypsy160-I_DR,Gypsy160-LTR_DR_1-222,1-222,1-4160#2850941	0	+	65959166	65963332	0	1	4166	65959160	zv11_intergenic_FLLTRLINE_positivestrand.bed
	4	66569596	66575739	Transposon:DIRS1_DR_1-6132#2851305	0	+	66569596	66575739	0	1	6143	66569590	zv11_intergenic_FLLTRLINE_positivestrand.bed
	4	68047746	68053560	Transposon:BEL-46_DRe-I,BEL-46_DRe-LTR_1-5818,1-656,1-656#2854309	0	+	68047746	68053560	0	1	5814	68047740	zv11_intergenic_FLLTRLINE_positivestrand.bed
	4	68511306	68517436	Transposon:DIRS1_DR_1-6132#2855098	0	+	68511306	68517436	0	1	6130	68511300	zv11_intergenic_FLLTRLINE_positivestrand.bed
	4	68710946	68716903	Transposon:BEL-54_DRe-I,BEL-54_DRe-LTR_1-5959,1-928,1-928#2855505	0	+	68710946	68716903	0	1	5957	68710940	zv11_intergenic_FLLTRLINE_positivestrand.bed
	4	74567895	74572119	Transposon:GypsyDR1_1-4222#2869645	0	+	74567895	74572119	0	1	4224	74567888	zv11_intergenic_FLLTRLINE_positivestrand.bed
	4	77696002	77706240	Transposon:ERV1-2-I_DR,ERV1-2-LTR_DR_494-884,494-884,1-10225#2877960	0	+	77696002	77706240	0	1	10238	77695995	zv11_intergenic_FLLTRLINE_positivestrand.bed
	5	5942875	5949006	Transposon:DIRS1_DR_1-6132#2898681	0	+	5942875	5949006	0	1	6131	5942870	zv11_intergenic_FLLTRLINE_positivestrand.bed
	5	6342442	6346767	Transposon:Gypsy159-I_DR,Gypsy5-LTR_DR_1-4323,1-458,1-458#2900014	0	+	6342442	6346767	0	1	4325	6342436	zv11_intergenic_FLLTRLINE_positivestrand.bed
	5	9794754	9799828	Transposon:Gypsy44-I_DR,Gypsy44-LTR_DR_1-5077,1-699,1-699#2911445	0	+	9794754	9799828	0	1	5074	9794745	zv11_intergenic_FLLTRLINE_positivestrand.bed
	5	18803479	18809055	Transposon:Gypsy82-I_Dr,Gypsy82-LTR_Dr_1-1345,1-1345,1-5577#2939228	0	+	18803479	18809055	0	1	5576	18803478	zv11_intergenic_FLLTRLINE_positivestrand.bed
	5	22443299	22447397	Transposon:Gypsy-189_DR-I,Gypsy-189_DR-LTR_1-186,1-186,1-4109#2949193	0	+	22443299	22447397	0	1	4098	22443297	zv11_intergenic_FLLTRLINE_positivestrand.bed
	5	25902055	25908793	Transposon:Gypsy-15-I_DR,Gypsy-15-LTR_DR_1-1965,1-1965,1-6739#2957933	0	+	25902055	25908793	0	1	6738	25902053	zv11_intergenic_FLLTRLINE_positivestrand.bed
	5	27039572	27043880	Transposon:Gypsy97-I_DR,Gypsy97-LTR-B_DR_1-403,1-403,1-4318#2960786	0	+	27039572	27043880	0	1	4308	27039570	zv11_intergenic_FLLTRLINE_positivestrand.bed
	5	28841500	28847556	Transposon:DIRS1b_DR_1-6055#2965220	0	+	28841500	28847556	0	1	6056	28841498	zv11_intergenic_FLLTRLINE_positivestrand.bed
	5	32671784	32677916	Transposon:DIRS1_DR_1-6132#2974459	0	+	32671784	32677916	0	1	6132	32671781	zv11_intergenic_FLLTRLINE_positivestrand.bed
	5	39831299	39837430	Transposon:DIRS1_DR_1-6132#2992637	0	+	39831299	39837430	0	1	6131	39831296	zv11_intergenic_FLLTRLINE_positivestrand.bed
	5	42636825	42642678	Transposon:L1-32_DR_1-5853#2998914	0	+	42636825	42642678	0	1	5853	42636821	zv11_intergenic_FLLTRLINE_positivestrand.bed
	5	46587447	46593495	Transposon:DIRS1b_DR_1-6055#3009099	0	+	46587447	46593495	0	1	6048	46587443	zv11_intergenic_FLLTRLINE_positivestrand.bed
	5	48345293	48349618	Transposon:Gypsy159-I_DR,Gypsy5-LTR_DR_1-4323,1-458,1-458#3013389	0	+	48345293	48349618	0	1	4325	48345289	zv11_intergenic_FLLTRLINE_positivestrand.bed
	5	49300606	49306661	Transposon:DIRS1b_DR_1-6055#3016389	0	+	49300606	49306661	0	1	6055	49300602	zv11_intergenic_FLLTRLINE_positivestrand.bed
	5	54091528	54095775	Transposon:Gypsy-173_DR-I,Gypsy-173_DR-LTR_1-4247,1-485,1-513#3027937	0	+	54091528	54095775	0	1	4247	54091523	zv11_intergenic_FLLTRLINE_positivestrand.bed
	5	55524147	55528464	Transposon:Gypsy-115-I_DR,Gypsy-115-LTR_DR_1-378,1-378,1-4321#3030920	0	+	55524147	55528464	0	1	4317	55524142	zv11_intergenic_FLLTRLINE_positivestrand.bed
	5	56854140	56860269	Transposon:DIRS1_DR_1-6132#3034526	0	+	56854140	56860269	0	1	6129	56854135	zv11_intergenic_FLLTRLINE_positivestrand.bed
	5	58360175	58364397	Transposon:Gypsy92-I_DR,Gypsy92-LTR_DR_1-160,1-160,1-4223#3038351	0	+	58360175	58364397	0	1	4222	58360170	zv11_intergenic_FLLTRLINE_positivestrand.bed
	5	58416098	58421513	Transposon:Tx1-20_DR_1-5402#3038519	0	+	58416098	58421513	0	1	5415	58416093	zv11_intergenic_FLLTRLINE_positivestrand.bed
	5	59627840	59633630	Transposon:BEL-45_DRe-I,BEL-45_DRe-LTR_1-441,1-441,1-5800#3042029	0	+	59627840	59633630	0	1	5790	59627835	zv11_intergenic_FLLTRLINE_positivestrand.bed
	6	8747664	8753859	Transposon:Gypsy11-I_DR,Gypsy11-LTR_DR_1-6196,2-1748,1-1748#3115368	0	+	8747664	8753859	0	1	6195	8747656	zv11_intergenic_FLLTRLINE_positivestrand.bed
	6	11231667	11235978	Transposon:Gypsy-28C_DR-I,Gypsy-28C_DR-LTR_1-4312,1-618,1-618#3122834	0	+	11231667	11235978	0	1	4311	11231666	zv11_intergenic_FLLTRLINE_positivestrand.bed
	6	15660858	15665924	Transposon:Gypsy41-I_DR,Gypsy41-LTR_DR_1-5057,1-890,1-890#3135798	0	+	15660858	15665924	0	1	5066	15660857	zv11_intergenic_FLLTRLINE_positivestrand.bed
	6	16841944	16846196	Transposon:Gypsy-197_DR-I,Gypsy-197_DR-LTR_1-4292,1-722,1-722#3138833	0	+	16841944	16846196	0	1	4252	16841943	zv11_intergenic_FLLTRLINE_positivestrand.bed
	6	17220043	17226172	Transposon:DIRS1_DR_1-6132#3139605	0	+	17220043	17226172	0	1	6129	17220042	zv11_intergenic_FLLTRLINE_positivestrand.bed
	6	17587790	17593173	Transposon:Gypsy38-I_DR,Gypsy38-LTR_DR_1-416,1-416,1-5385#3140217	0	+	17587790	17593173	0	1	5383	17587789	zv11_intergenic_FLLTRLINE_positivestrand.bed
	6	17702956	17707252	Transposon:Gypsy72-I_DR,Gypsy72-LTR_DR_1-4297,1-596,1-596#3140317	0	+	17702956	17707252	0	1	4296	17702955	zv11_intergenic_FLLTRLINE_positivestrand.bed
	6	18130689	18136378	Transposon:L1-6_DR_1-5693#3141179	0	+	18130689	18136378	0	1	5689	18130688	zv11_intergenic_FLLTRLINE_positivestrand.bed
	6	18703366	18709497	Transposon:DIRS1_DR_1-6132#3142463	0	+	18703366	18709497	0	1	6131	18703365	zv11_intergenic_FLLTRLINE_positivestrand.bed
	6	18852308	18856541	Transposon:Gypsy-173_DR-I,Gypsy-173_DR-LTR_1-4247,1-513,1-513#3142772	0	+	18852308	18856541	0	1	4233	18852307	zv11_intergenic_FLLTRLINE_positivestrand.bed
	6	22870045	22874340	Transposon:Gypsy96-I_DR,Gypsy96-LTR_DR_1-4296,1-816,1-816#3151146	0	+	22870045	22874340	0	1	4295	22870043	zv11_intergenic_FLLTRLINE_positivestrand.bed
	6	22937471	22942453	Transposon:L2-1_DR_1-4985#3151223	0	+	22937471	22942453	0	1	4982	22937469	zv11_intergenic_FLLTRLINE_positivestrand.bed
	6	23097556	23103690	Transposon:DIRS1_DR_1-6132#3151578	0	+	23097556	23103690	0	1	6134	23097554	zv11_intergenic_FLLTRLINE_positivestrand.bed
	6	23439391	23445337	Transposon:Gypsy-251_DR-I,Gypsy-251_DR-LTR_1-1252,1-1252,1-5947#3152172	0	+	23439391	23445337	0	1	5946	23439389	zv11_intergenic_FLLTRLINE_positivestrand.bed
	6	23546708	23552722	Transposon:DIRS1b_DR_1-6055#3152287	0	+	23546708	23552722	0	1	6014	23546706	zv11_intergenic_FLLTRLINE_positivestrand.bed
	6	25752003	25756267	Transposon:Gypsy105-I_Dr,Gypsy105-LTR_Dr_1-4282,1-782,1-782#3157804	0	+	25752003	25756267	0	1	4264	25752001	zv11_intergenic_FLLTRLINE_positivestrand.bed
	6	25770737	25776790	Transposon:DIRS1b_DR_1-6055#3157843	0	+	25770737	25776790	0	1	6053	25770735	zv11_intergenic_FLLTRLINE_positivestrand.bed
	6	25866688	25872811	Transposon:DIRS1_DR_1-6132#3158109	0	+	25866688	25872811	0	1	6123	25866686	zv11_intergenic_FLLTRLINE_positivestrand.bed
	6	26429006	26435055	Transposon:DIRS1b_DR_1-6055#3159334	0	+	26429006	26435055	0	1	6049	26429004	zv11_intergenic_FLLTRLINE_positivestrand.bed
	6	33650385	33655383	Transposon:L2-1_DR_1-4985#3177716	0	+	33650385	33655383	0	1	4998	33650382	zv11_intergenic_FLLTRLINE_positivestrand.bed
	6	35338793	35344915	Transposon:DIRS1_DR_1-6132#3181929	0	+	35338793	35344915	0	1	6122	35338790	zv11_intergenic_FLLTRLINE_positivestrand.bed
	6	35963418	35969462	Transposon:DIRS1b_DR_1-6055#3183612	0	+	35963418	35969462	0	1	6044	35963415	zv11_intergenic_FLLTRLINE_positivestrand.bed
	6	36396753	36402792	Transposon:DIRS1b_DR_1-6055#3184774	0	+	36396753	36402792	0	1	6039	36396750	zv11_intergenic_FLLTRLINE_positivestrand.bed
	6	37263398	37267730	Transposon:Gypsy97-I_DR,Gypsy97-LTR_DR_1-385,1-385,1-4318#3187153	0	+	37263398	37267730	0	1	4332	37263395	zv11_intergenic_FLLTRLINE_positivestrand.bed
	6	37382556	37388610	Transposon:DIRS1b_DR_1-6055#3187448	0	+	37382556	37388610	0	1	6054	37382553	zv11_intergenic_FLLTRLINE_positivestrand.bed
	6	47412608	47418606	Transposon:BEL11-I_DR,BEL11-LTR_DR_1-532,1-532,1-5999#3214445	0	+	47412608	47418606	0	1	5998	47412604	zv11_intergenic_FLLTRLINE_positivestrand.bed
	6	50827083	50830440	Transposon:BHIKHARI-3-I_DR,BHIKHARI-3-LTR_DR_1-1876,1-1876,1-3361#3224562	0	+	50827083	50830440	0	1	3357	50827078	zv11_intergenic_FLLTRLINE_positivestrand.bed
	6	50870514	50875494	Transposon:L2-1_DR_1-4985#3224676	0	+	50870514	50875494	0	1	4980	50870509	zv11_intergenic_FLLTRLINE_positivestrand.bed
	7	2598198	2602465	Transposon:Gypsy64-I_DR,Gypsy64-LTR_DR_1-4268,1-835,1-835#3264264	0	+	2598198	2602465	0	1	4267	2598196	zv11_intergenic_FLLTRLINE_positivestrand.bed
	7	3045544	3052041	Transposon:Gypsy102-I_DR,Gypsy102-LTR_DR_1-6485,1-837,1-837#3264990	0	+	3045544	3052041	0	1	6497	3045541	zv11_intergenic_FLLTRLINE_positivestrand.bed
	7	3420829	3424712	Transposon:ERV1-10_DR-I,ERV1-10_DR-LTR_1-3877,1-423,1-419#3265821	0	+	3420829	3424712	0	1	3883	3420826	zv11_intergenic_FLLTRLINE_positivestrand.bed
	7	5222195	5226476	Transposon:Gypsy105-I_Dr,Gypsy105-LTR_Dr_1-4282,1-782,1-782#3270285	0	+	5222195	5226476	0	1	4281	5222190	zv11_intergenic_FLLTRLINE_positivestrand.bed
	7	8221168	8225078	Transposon:Gypsy-192_DR-I,Gypsy-192_DR-LTR_1-200,1-200,1-3911#3278446	0	+	8221168	8225078	0	1	3910	8221160	zv11_intergenic_FLLTRLINE_positivestrand.bed
	7	8253871	8259989	Transposon:DIRS1_DR_1-6132#3278528	0	+	8253871	8259989	0	1	6118	8253863	zv11_intergenic_FLLTRLINE_positivestrand.bed
	7	10341371	10345683	Transposon:Gypsy-28C_DR-I,Gypsy-28C_DR-LTR_1-4312,1-618,1-618#3284973	0	+	10341371	10345683	0	1	4312	10341370	zv11_intergenic_FLLTRLINE_positivestrand.bed
	7	18296462	18302485	Transposon:DIRS1b_DR_1-6055#3309825	0	+	18296462	18302485	0	1	6023	18296461	zv11_intergenic_FLLTRLINE_positivestrand.bed
	7	28169566	28175458	Transposon:BEL19-I_DR,BEL19-LTR_DR_1-5894,1-1148,1-1148#3335842	0	+	28169566	28175458	0	1	5892	28169564	zv11_intergenic_FLLTRLINE_positivestrand.bed
	7	38062673	38069755	Transposon:Gypsy81-I_Dr,Gypsy81-LTR_Dr_1-769,1-769,1-7082#3360855	0	+	38062673	38069755	0	1	7082	38062670	zv11_intergenic_FLLTRLINE_positivestrand.bed
	7	41922143	41928277	Transposon:DIRS1_DR_1-6132#3369803	0	+	41922143	41928277	0	1	6134	41922139	zv11_intergenic_FLLTRLINE_positivestrand.bed
	7	43114531	43120577	Transposon:DIRS1b_DR_1-6055#3372818	0	+	43114531	43120577	0	1	6046	43114527	zv11_intergenic_FLLTRLINE_positivestrand.bed
	7	45290270	45294564	Transposon:Gypsy70-I_DR,Gypsy70-LTR_DR_1-4295,1-640,1-640#3378946	0	+	45290270	45294564	0	1	4294	45290266	zv11_intergenic_FLLTRLINE_positivestrand.bed
	7	45429274	45433533	Transposon:Gypsy64-I_DR,Gypsy64-LTR_DR_1-4268,1-835,1-835#3379340	0	+	45429274	45433533	0	1	4259	45429270	zv11_intergenic_FLLTRLINE_positivestrand.bed
	7	48965605	48971654	Transposon:DIRS1b_DR_1-6055#3389043	0	+	48965605	48971654	0	1	6049	48965601	zv11_intergenic_FLLTRLINE_positivestrand.bed
	7	53145885	53149772	Transposon:ERV1-10_DR-I,ERV1-10_DR-LTR_1-3877,1-423,1-423#3399888	0	+	53145885	53149772	0	1	3887	53145880	zv11_intergenic_FLLTRLINE_positivestrand.bed
	7	59618845	59622988	Transposon:Gypsy-206_DR-I,Gypsy-206_DR-LTR_1-177,1-177,1-4144#3417623	0	+	59618845	59622988	0	1	4143	59618840	zv11_intergenic_FLLTRLINE_positivestrand.bed
	7	61970230	61976249	Transposon:DIRS1b_DR_1-6055#3423551	0	+	61970230	61976249	0	1	6019	61970224	zv11_intergenic_FLLTRLINE_positivestrand.bed
	7	63181741	63187569	Transposon:BEL36-I_DR,BEL36-LTR_DR_1-594,1-594,1-5833#3427266	0	+	63181741	63187569	0	1	5828	63181735	zv11_intergenic_FLLTRLINE_positivestrand.bed
	7	64837713	64843747	Transposon:DIRS1b_DR_1-6055#3431768	0	+	64837713	64843747	0	1	6034	64837707	zv11_intergenic_FLLTRLINE_positivestrand.bed
	7	71044902	71050949	Transposon:DIRS1b_DR_1-6055#3452137	0	+	71044902	71050949	0	1	6047	71044895	zv11_intergenic_FLLTRLINE_positivestrand.bed
	8	15484537	15490666	Transposon:DIRS1_DR_1-6132#3513053	0	+	15484537	15490666	0	1	6129	15484536	zv11_intergenic_FLLTRLINE_positivestrand.bed
	8	18704339	18709321	Transposon:L2-1_DR_1-4985#3521825	0	+	18704339	18709321	0	1	4982	18704338	zv11_intergenic_FLLTRLINE_positivestrand.bed
	8	23465533	23471663	Transposon:DIRS1_DR_1-6132#3533569	0	+	23465533	23471663	0	1	6130	23465531	zv11_intergenic_FLLTRLINE_positivestrand.bed
	8	27271634	27276450	Transposon:Gypsy148-I_DR,Gypsy148-LTR_DR_1-4828,1-681,1-708#3543013	0	+	27271634	27276450	0	1	4816	27271632	zv11_intergenic_FLLTRLINE_positivestrand.bed
	8	28616261	28622449	Transposon:DIRS1_DR_1-6132#3546407	0	+	28616261	28622449	0	1	6188	28616259	zv11_intergenic_FLLTRLINE_positivestrand.bed
	8	28707736	28713909	Transposon:Gypsy12-I_DR,Gypsy12-LTR_DR_1-1476,1-1476,1-6169#3546649	0	+	28707736	28713909	0	1	6173	28707734	zv11_intergenic_FLLTRLINE_positivestrand.bed
	8	35085700	35089652	Transposon:Gypsy-208_DR-I,Gypsy-208_DR-LTR_1-194,1-194,1-3953#3562577	0	+	35085700	35089652	0	1	3952	35085697	zv11_intergenic_FLLTRLINE_positivestrand.bed
	8	36251684	36256004	Transposon:Gypsy3-I_DR,Gypsy3-LTR_DR_1-4321,1-541,1-542#3565734	0	+	36251684	36256004	0	1	4320	36251681	zv11_intergenic_FLLTRLINE_positivestrand.bed
	8	39243285	39247586	Transposon:Gypsy-166-I_DR,Gypsy-166B_DR-LTR_1-4298,1-751,1-751#3572662	0	+	39243285	39247586	0	1	4301	39243282	zv11_intergenic_FLLTRLINE_positivestrand.bed
	8	41918527	41922878	Transposon:Gypsy-169-I_DR,Gypsy-169-LTR_DR_1-289,1-306,1-4338#3579827	0	+	41918527	41922878	0	1	4351	41918523	zv11_intergenic_FLLTRLINE_positivestrand.bed
	8	42319392	42323717	Transposon:Gypsy159-I_DR,Gypsy5-LTR_DR_1-4323,1-458,1-458#3580989	0	+	42319392	42323717	0	1	4325	42319388	zv11_intergenic_FLLTRLINE_positivestrand.bed
	8	44886728	44890973	Transposon:Gypsy93-I_DR,Gypsy93-LTR_DR_1-249,1-249,1-4216#3587957	0	+	44886728	44890973	0	1	4245	44886724	zv11_intergenic_FLLTRLINE_positivestrand.bed
	8	46543452	46547569	Transposon:CR1-46_DR_1-4116#3592181	0	+	46543452	46547569	0	1	4117	46543448	zv11_intergenic_FLLTRLINE_positivestrand.bed
	8	53555705	53562645	Transposon:Gypsy147-I_DR,Gypsy147-LTR_DR_1-702,1-703,1-6930#3616367	0	+	53555705	53562645	0	1	6940	53555700	zv11_intergenic_FLLTRLINE_positivestrand.bed
	9	2253535	2259697	Transposon:CATCH1I_DR_1-6170#3627587	0	+	2253535	2259697	0	1	6162	2253533	zv11_intergenic_FLLTRLINE_positivestrand.bed
	9	13452059	13456384	Transposon:Gypsy159-I_DR,Gypsy5-LTR_DR_1-4323,1-4323,1-4323,1-458,1-458,1-458,1-458#3661466	0	+	13452059	13456384	0	1	4325	13452058	zv11_intergenic_FLLTRLINE_positivestrand.bed
	9	13456810	13461135	Transposon:Gypsy159-I_DR,Gypsy5-LTR_DR_1-4323,1-4323,1-4323,1-458,1-458,1-458,1-458#3661466_r1	0	+	13456810	13461135	0	1	4325	13456809	zv11_intergenic_FLLTRLINE_positivestrand.bed
	9	13461561	13465886	Transposon:Gypsy159-I_DR,Gypsy5-LTR_DR_1-4323,1-4323,1-4323,1-458,1-458,1-458,1-458#3661466_r2	0	+	13461561	13465886	0	1	4325	13461560	zv11_intergenic_FLLTRLINE_positivestrand.bed
	9	15672180	15676521	Transposon:Gypsy164-LTR_DR,Gypsy164B-I_DR_1-306,1-381,1-4335#3667258	0	+	15672180	15676521	0	1	4341	15672179	zv11_intergenic_FLLTRLINE_positivestrand.bed
	9	15726413	15730926	Transposon:Gypsy122-I_DR,Gypsy122-LTR_DR_1-4524,1-53,1-53,100-833,100-833#3667316	0	+	15726413	15730926	0	1	4513	15726412	zv11_intergenic_FLLTRLINE_positivestrand.bed
	9	15753238	15758808	Transposon:Gypsy-247_DR-I,Gypsy-247_DR-LTR_1-838,839-1298,1-1299,1-5545#3667361	0	+	15753238	15758808	0	1	5570	15753237	zv11_intergenic_FLLTRLINE_positivestrand.bed
	9	15770692	15775974	Transposon:DIRS-2_DR_1-5291#3667369	0	+	15770692	15775974	0	1	5282	15770691	zv11_intergenic_FLLTRLINE_positivestrand.bed
	9	16120520	16124802	Transposon:Gypsy70-I_DR,Gypsy70-LTR_DR_1-4295,1-640,1-640#3667872	0	+	16120520	16124802	0	1	4282	16120519	zv11_intergenic_FLLTRLINE_positivestrand.bed
	9	18074240	18078955	Transposon:Gypsy43-I_DR,Gypsy43-LTR_DR_1-794,1-4725,1-794#3673065	0	+	18074240	18078955	0	1	4715	18074239	zv11_intergenic_FLLTRLINE_positivestrand.bed
	9	19919793	19925926	Transposon:DIRS1_DR_1-6132#3677943	0	+	19919793	19925926	0	1	6133	19919792	zv11_intergenic_FLLTRLINE_positivestrand.bed
	9	23034074	23040216	Transposon:DIRS1_DR_1-6132#3685144	0	+	23034074	23040216	0	1	6142	23034072	zv11_intergenic_FLLTRLINE_positivestrand.bed
	9	23337883	23343358	Transposon:Tx1-6_DR_1-5475#3685901	0	+	23337883	23343358	0	1	5475	23337881	zv11_intergenic_FLLTRLINE_positivestrand.bed
	9	24473508	24479641	Transposon:DIRS1_DR_1-6132#3688016	0	+	24473508	24479641	0	1	6133	24473506	zv11_intergenic_FLLTRLINE_positivestrand.bed
	9	26549108	26556057	Transposon:DIRS-14_DR_1-6940#3693232	0	+	26549108	26556057	0	1	6949	26549106	zv11_intergenic_FLLTRLINE_positivestrand.bed
	9	26882946	26889070	Transposon:DIRS1_DR_1-6132#3694025	0	+	26882946	26889070	0	1	6124	26882944	zv11_intergenic_FLLTRLINE_positivestrand.bed
	9	27018117	27023399	Transposon:DIRS-2_DR_1-5291#3694414	0	+	27018117	27023399	0	1	5282	27018115	zv11_intergenic_FLLTRLINE_positivestrand.bed
	9	30182549	30188678	Transposon:DIRS1_DR_1-6132#3702166	0	+	30182549	30188678	0	1	6129	30182546	zv11_intergenic_FLLTRLINE_positivestrand.bed
	9	30510798	30515124	Transposon:Gypsy159-I_DR,Gypsy5-LTR_DR_1-4323,1-458,1-458#3702912	0	+	30510798	30515124	0	1	4326	30510795	zv11_intergenic_FLLTRLINE_positivestrand.bed
	9	33227207	33232909	Transposon:DIRS-13_DR_1-5732#3709322	0	+	33227207	33232909	0	1	5702	33227204	zv11_intergenic_FLLTRLINE_positivestrand.bed
	9	36079509	36083834	Transposon:Gypsy159-I_DR,Gypsy5-LTR_DR_1-4323,1-458,1-458#3716278	0	+	36079509	36083834	0	1	4325	36079506	zv11_intergenic_FLLTRLINE_positivestrand.bed
	9	36761195	36765416	Transposon:Gypsy-173_DR-I,Gypsy-173_DR-LTR_1-4247,1-4247,1-513,1-513,1-513#3718176	0	+	36761195	36765416	0	1	4221	36761192	zv11_intergenic_FLLTRLINE_positivestrand.bed
	9	36765929	36770150	Transposon:Gypsy-173_DR-I,Gypsy-173_DR-LTR_1-4247,1-4247,1-513,1-513,1-513#3718176_r1	0	+	36765929	36770150	0	1	4221	36765926	zv11_intergenic_FLLTRLINE_positivestrand.bed
	9	36810344	36816389	Transposon:DIRS1b_DR_1-6055#3718271	0	+	36810344	36816389	0	1	6045	36810341	zv11_intergenic_FLLTRLINE_positivestrand.bed
	9	39816186	39822132	Transposon:BEL22-I_DR,BEL22-LTR_DR_1-5948,1-704,1-704#3726487	0	+	39816186	39822132	0	1	5946	39816183	zv11_intergenic_FLLTRLINE_positivestrand.bed
	9	46309960	46314182	Transposon:GypsyDR1_1-4222#3745228	0	+	46309960	46314182	0	1	4222	46309956	zv11_intergenic_FLLTRLINE_positivestrand.bed
	9	47171958	47176389	Transposon:Gypsy163-I_DR,Gypsy163-LTR_DR_1-209,1-209,1-4431#3747830	0	+	47171958	47176389	0	1	4431	47171954	zv11_intergenic_FLLTRLINE_positivestrand.bed
	9	52551469	52557174	Transposon:L1-10_DR_1-5708#3765932	0	+	52551469	52557174	0	1	5705	52551464	zv11_intergenic_FLLTRLINE_positivestrand.bed
	10	3847672	3851999	Transposon:Gypsy-169-I_DR,Gypsy-169-LTR_DR_1-306,1-306,1-4338#181619	0	+	3847672	3851999	0	1	4327	3847669	zv11_intergenic_FLLTRLINE_positivestrand.bed
	10	3857986	3863943	Transposon:BEL-54_DRe-I,BEL-54_DRe-LTR_1-5959,1-928,1-928#181635	0	+	3857986	3863943	0	1	5957	3857983	zv11_intergenic_FLLTRLINE_positivestrand.bed
	10	11514213	11516933	Transposon:ERV1-N2-I_DR,ERV1-N2-LTR_DR_1-2731,1-794,1-794#203003	0	+	11514213	11516933	0	1	2720	11514212	zv11_intergenic_FLLTRLINE_positivestrand.bed
	10	12129712	12135751	Transposon:DIRS1b_DR_1-6055#203862	0	+	12129712	12135751	0	1	6039	12129711	zv11_intergenic_FLLTRLINE_positivestrand.bed
	10	12155040	12161802	Transposon:Gypsy-16-I_DR,Gypsy-16-LTR_DR_1-1889,1-1890,1-6775#203901	0	+	12155040	12161802	0	1	6762	12155039	zv11_intergenic_FLLTRLINE_positivestrand.bed
	10	12211398	12217451	Transposon:DIRS1b_DR_1-6055#204016	0	+	12211398	12217451	0	1	6053	12211397	zv11_intergenic_FLLTRLINE_positivestrand.bed
	10	12477924	12484489	Transposon:Gypsy-178_DR-I,Gypsy-178_DR-LTR_1-219,1-239,206-239,1-6565#204432	0	+	12477924	12484489	0	1	6565	12477923	zv11_intergenic_FLLTRLINE_positivestrand.bed
	10	13402400	13408536	Transposon:DIRS1_DR_1-6132#206874	0	+	13402400	13408536	0	1	6136	13402399	zv11_intergenic_FLLTRLINE_positivestrand.bed
	10	13887709	13893933	Transposon:DIRS-N3_DR_1-6237#208320	0	+	13887709	13893933	0	1	6224	13887708	zv11_intergenic_FLLTRLINE_positivestrand.bed
	10	18263464	18267782	Transposon:Gypsy97-I_DR,Gypsy97-LTR-B_DR_1-403,1-403,1-4318#219484	0	+	18263464	18267782	0	1	4318	18263463	zv11_intergenic_FLLTRLINE_positivestrand.bed
	10	21301635	21307682	Transposon:DIRS1b_DR_1-6055#227305	0	+	21301635	21307682	0	1	6047	21301633	zv11_intergenic_FLLTRLINE_positivestrand.bed
	10	21389552	21393837	Transposon:Gypsy103-I_Dr,Gypsy103-LTR_Dr_1-4286,1-819,1-819#227549	0	+	21389552	21393837	0	1	4285	21389550	zv11_intergenic_FLLTRLINE_positivestrand.bed
	10	22287525	22293576	Transposon:DIRS1b_DR_1-6055#229569	0	+	22287525	22293576	0	1	6051	22287523	zv11_intergenic_FLLTRLINE_positivestrand.bed
	10	23379262	23385389	Transposon:DIRS1_DR_1-6132#232317	0	+	23379262	23385389	0	1	6127	23379260	zv11_intergenic_FLLTRLINE_positivestrand.bed
	10	35675865	35680203	Transposon:Gypsy-169-I_DR,Gypsy-169-LTR_DR_1-306,1-306,1-4338#266474	0	+	35675865	35680203	0	1	4338	35675862	zv11_intergenic_FLLTRLINE_positivestrand.bed
	10	37905529	37912032	Transposon:Gypsy102-I_DR,Gypsy102-LTR_DR_1-6485,1-837,1-837#273107	0	+	37905529	37912032	0	1	6503	37905526	zv11_intergenic_FLLTRLINE_positivestrand.bed
	11	6808684	6815348	Transposon:BEL-56_DRe-I,BEL-56_DRe-LTR_1-463,1-463,1-6664#320676	0	+	6808684	6815348	0	1	6664	6808678	zv11_intergenic_FLLTRLINE_positivestrand.bed
	11	6994630	7000812	Transposon:BEL-26_DR-I,BEL-26_DR-LTR_1-6183,1-701,1-701#321236	0	+	6994630	7000812	0	1	6182	6994624	zv11_intergenic_FLLTRLINE_positivestrand.bed
	11	12595956	12605903	Transposon:ERV1-1-I_DR,ERV1-1-LTR_DR_1-578,1-578,1-9909#337571	0	+	12595956	12605903	0	1	9947	12595955	zv11_intergenic_FLLTRLINE_positivestrand.bed
	11	15020089	15026172	Transposon:DIRS1_DR_1-6132#343621	0	+	15020089	15026172	0	1	6083	15020088	zv11_intergenic_FLLTRLINE_positivestrand.bed
	11	15049874	15055446	Transposon:Gypsy82-I_Dr,Gypsy82-LTR_Dr_1-1345,1-1345,1-5577#343661	0	+	15049874	15055446	0	1	5572	15049873	zv11_intergenic_FLLTRLINE_positivestrand.bed
	11	16435448	16439715	Transposon:Gypsy108-I_Dr,Gypsy108-LTR_Dr_1-4301,1-534,1-534#346538	0	+	16435448	16439715	0	1	4267	16435447	zv11_intergenic_FLLTRLINE_positivestrand.bed
	11	16513327	16517689	Transposon:Gypsy-165-I_DR,Gypsy-165-LTR_DR_1-4366,1-541,1-541#346753	0	+	16513327	16517689	0	1	4362	16513326	zv11_intergenic_FLLTRLINE_positivestrand.bed
	11	16718345	16724471	Transposon:DIRS1_DR_1-6132#347340	0	+	16718345	16724471	0	1	6126	16718344	zv11_intergenic_FLLTRLINE_positivestrand.bed
	11	17418052	17424241	Transposon:DIRS1_DR_1-6132#349338	0	+	17418052	17424241	0	1	6189	17418051	zv11_intergenic_FLLTRLINE_positivestrand.bed
	11	20312472	20316797	Transposon:Gypsy159-I_DR,Gypsy5-LTR_DR_1-4323,1-458,1-458#356640	0	+	20312472	20316797	0	1	4325	20312470	zv11_intergenic_FLLTRLINE_positivestrand.bed
	11	28565017	28571068	Transposon:DIRS1b_DR_1-6055#377587	0	+	28565017	28571068	0	1	6051	28565015	zv11_intergenic_FLLTRLINE_positivestrand.bed
	11	35680970	35685295	Transposon:Gypsy159-I_DR,Gypsy5-LTR_DR_1-4323,1-458,1-458#397853	0	+	35680970	35685295	0	1	4325	35680967	zv11_intergenic_FLLTRLINE_positivestrand.bed
	11	40313047	40319778	Transposon:BEL5-I_DR,BEL5-LTR_DR_15-503,7-503,1-6716#412753	0	+	40313047	40319778	0	1	6731	40313043	zv11_intergenic_FLLTRLINE_positivestrand.bed
	11	41205963	41212111	Transposon:BEL-59_DRe-I,BEL-59_DRe-LTR_1-6150,1-728,1-728#415486	0	+	41205963	41212111	0	1	6148	41205959	zv11_intergenic_FLLTRLINE_positivestrand.bed
	12	8518437	8524862	Transposon:Gypsy-21-I_DR,Gypsy-21-LTR_DR_1-1470,1-1470,1-6426#458873	0	+	8518437	8524862	0	1	6425	8518429	zv11_intergenic_FLLTRLINE_positivestrand.bed
	12	14469711	14473988	Transposon:Gypsy-28-I_DR,Gypsy-28-LTR_DR_1-4299,1-605,1-605#474561	0	+	14469711	14473988	0	1	4277	14469710	zv11_intergenic_FLLTRLINE_positivestrand.bed
	12	14501624	14507668	Transposon:DIRS1b_DR_1-6055#474597	0	+	14501624	14507668	0	1	6044	14501623	zv11_intergenic_FLLTRLINE_positivestrand.bed
	12	15088576	15092884	Transposon:Gypsy97-I_DR,Gypsy97-LTR-B_DR_1-403,1-403,1-4318#475573	0	+	15088576	15092884	0	1	4308	15088575	zv11_intergenic_FLLTRLINE_positivestrand.bed
	12	16804411	16808621	Transposon:GypsyDR1_1-4222#479424	0	+	16804411	16808621	0	1	4210	16804410	zv11_intergenic_FLLTRLINE_positivestrand.bed
	12	16817004	16823052	Transposon:DIRS1b_DR_1-6055#479442	0	+	16817004	16823052	0	1	6048	16817003	zv11_intergenic_FLLTRLINE_positivestrand.bed
	12	18430634	18434856	Transposon:GypsyDR1_1-4222#483657	0	+	18430634	18434856	0	1	4222	18430633	zv11_intergenic_FLLTRLINE_positivestrand.bed
	12	21027010	21031307	Transposon:Gypsy-166-I_DR,Gypsy-166-LTR_DR_1-4298,1-681,1-681#490088	0	+	21027010	21031307	0	1	4297	21027008	zv11_intergenic_FLLTRLINE_positivestrand.bed
	12	21621923	21627969	Transposon:DIRS1b_DR_1-6055#491559	0	+	21621923	21627969	0	1	6046	21621921	zv11_intergenic_FLLTRLINE_positivestrand.bed
	12	23156144	23162183	Transposon:DIRS1b_DR_1-6055#495502	0	+	23156144	23162183	0	1	6039	23156142	zv11_intergenic_FLLTRLINE_positivestrand.bed
	12	23555354	23561394	Transposon:DIRS1b_DR_1-6055#496436	0	+	23555354	23561394	0	1	6040	23555352	zv11_intergenic_FLLTRLINE_positivestrand.bed
	12	24714690	24720745	Transposon:DIRS1b_DR_1-6055#499277	0	+	24714690	24720745	0	1	6055	24714688	zv11_intergenic_FLLTRLINE_positivestrand.bed
	12	26731596	26735893	Transposon:Gypsy-28-I_DR,Gypsy-28-LTR_DR_1-4299,1-605,1-605#504515	0	+	26731596	26735893	0	1	4297	26731594	zv11_intergenic_FLLTRLINE_positivestrand.bed
	12	31868994	31875126	Transposon:DIRS1_DR_1-6132#517221	0	+	31868994	31875126	0	1	6132	31868991	zv11_intergenic_FLLTRLINE_positivestrand.bed
	12	38380705	38386247	Transposon:Tx1-26_DR_1-5525#535803	0	+	38380705	38386247	0	1	5542	38380702	zv11_intergenic_FLLTRLINE_positivestrand.bed
	12	39105928	39110010	Transposon:RTE-1_DR_1-4083#537868	0	+	39105928	39110010	0	1	4082	39105925	zv11_intergenic_FLLTRLINE_positivestrand.bed
	13	8650680	8655118	Transposon:Gypsy-34-I_DR,Gypsy-34-LTR_Dr_1-4439,1-960,1-960#599653	0	+	8650680	8655118	0	1	4438	8650672	zv11_intergenic_FLLTRLINE_positivestrand.bed
	13	10133091	10139509	Transposon:DIRS-1D-I_DR_1-6431#603497	0	+	10133091	10139509	0	1	6418	10133090	zv11_intergenic_FLLTRLINE_positivestrand.bed
	13	12226748	12232866	Transposon:DIRS1_DR_1-6132#609416	0	+	12226748	12232866	0	1	6118	12226747	zv11_intergenic_FLLTRLINE_positivestrand.bed
	13	13563804	13568128	Transposon:Gypsy159-I_DR,Gypsy5-LTR_DR_1-4323,1-458,1-458#612971	0	+	13563804	13568128	0	1	4324	13563803	zv11_intergenic_FLLTRLINE_positivestrand.bed
	13	14537774	14543772	Transposon:DIRS1b_DR_1-6055#615523	0	+	14537774	14543772	0	1	5998	14537773	zv11_intergenic_FLLTRLINE_positivestrand.bed
	13	16092640	16098650	Transposon:DIRS1b_DR_1-6055#618957	0	+	16092640	16098650	0	1	6010	16092639	zv11_intergenic_FLLTRLINE_positivestrand.bed
	13	17612559	17616835	Transposon:Gypsy108-I_Dr,Gypsy108-LTR_Dr_1-4301,1-534,1-534#622982	0	+	17612559	17616835	0	1	4276	17612558	zv11_intergenic_FLLTRLINE_positivestrand.bed
	13	18789912	18794887	Transposon:Gypsy42-I_DR,Gypsy42-LTR_DR_577-888,1-430,1-4975,1-888#626124	0	+	18789912	18794887	0	1	4975	18789911	zv11_intergenic_FLLTRLINE_positivestrand.bed
	13	19045966	19052872	Transposon:Gypsy94-I_DR,Gypsy94-LTR_DR_1-282,1-520,1-520,1-6881#626611	0	+	19045966	19052872	0	1	6906	19045965	zv11_intergenic_FLLTRLINE_positivestrand.bed
	13	19134631	19140176	Transposon:L1-92_DR_1-5539#626724	0	+	19134631	19140176	0	1	5545	19134630	zv11_intergenic_FLLTRLINE_positivestrand.bed
	13	19818584	19824769	Transposon:DIRS1_DR_1-6132#628401	0	+	19818584	19824769	0	1	6185	19818583	zv11_intergenic_FLLTRLINE_positivestrand.bed
	13	19862813	19868863	Transposon:DIRS1b_DR_1-6055#628477	0	+	19862813	19868863	0	1	6050	19862812	zv11_intergenic_FLLTRLINE_positivestrand.bed
	13	22803168	22808106	Transposon:L2-1_DR_1-4985#635785	0	+	22803168	22808106	0	1	4938	22803166	zv11_intergenic_FLLTRLINE_positivestrand.bed
	13	25928387	25934427	Transposon:DIRS1b_DR_1-6055#643408	0	+	25928387	25934427	0	1	6040	25928385	zv11_intergenic_FLLTRLINE_positivestrand.bed
	13	26621028	26627158	Transposon:DIRS1_DR_1-6132#645408	0	+	26621028	26627158	0	1	6130	26621026	zv11_intergenic_FLLTRLINE_positivestrand.bed
	13	27855295	27861810	Transposon:Gypsy74-I_DR,Gypsy74-LTR_DR_1-6516,1-1023,1-1023#648564	0	+	27855295	27861810	0	1	6515	27855293	zv11_intergenic_FLLTRLINE_positivestrand.bed
	13	30790671	30794982	Transposon:Gypsy-28C_DR-I,Gypsy-28C_DR-LTR_1-4312,1-618,1-618#655890	0	+	30790671	30794982	0	1	4311	30790668	zv11_intergenic_FLLTRLINE_positivestrand.bed
	13	32545219	32551349	Transposon:DIRS1_DR_1-6132#660159	0	+	32545219	32551349	0	1	6130	32545216	zv11_intergenic_FLLTRLINE_positivestrand.bed
	13	37556967	37562785	Transposon:CATCH2I_DR_1-5825#673366	0	+	37556967	37562785	0	1	5818	37556964	zv11_intergenic_FLLTRLINE_positivestrand.bed
	13	43492840	43498733	Transposon:BEL19-I_DR,BEL19-LTR_DR_1-5894,1-1148,1-1148#691752	0	+	43492840	43498733	0	1	5893	43492836	zv11_intergenic_FLLTRLINE_positivestrand.bed
	13	46290259	46294480	Transposon:GypsyDR1_1-4222#701217	0	+	46290259	46294480	0	1	4221	46290255	zv11_intergenic_FLLTRLINE_positivestrand.bed
	14	4954130	4960252	Transposon:DIRS1_DR_1-6132#739039	0	+	4954130	4960252	0	1	6122	4954126	zv11_intergenic_FLLTRLINE_positivestrand.bed
	14	5478121	5484174	Transposon:DIRS1b_DR_1-6055#740827	0	+	5478121	5484174	0	1	6053	5478116	zv11_intergenic_FLLTRLINE_positivestrand.bed
	14	5917710	5924499	Transposon:BEL24-I_DR,BEL24-LTR_DR_1-524,1-524,1-6788#742271	0	+	5917710	5924499	0	1	6789	5917705	zv11_intergenic_FLLTRLINE_positivestrand.bed
	14	10431820	10437093	Transposon:DIRS-2_DR_1-5291#756578	0	+	10431820	10437093	0	1	5273	10431819	zv11_intergenic_FLLTRLINE_positivestrand.bed
	14	13558751	13564851	Transposon:DIRS1_DR_1-6132#763306	0	+	13558751	13564851	0	1	6100	13558750	zv11_intergenic_FLLTRLINE_positivestrand.bed
	14	15171976	15176284	Transposon:Gypsy97-I_DR,Gypsy97-LTR-B_DR_1-403,1-403,1-4318#766672	0	+	15171976	15176284	0	1	4308	15171975	zv11_intergenic_FLLTRLINE_positivestrand.bed
	14	15573427	15578534	Transposon:BEL-51_DRe-I,BEL-51_DRe-LTR_1-251,1-251,1-5108#767366	0	+	15573427	15578534	0	1	5107	15573426	zv11_intergenic_FLLTRLINE_positivestrand.bed
	14	18195347	18201625	Transposon:Gypsy151-I_DR,Gypsy151-LTR_DR_1-6279,1-884,1-884#774348	0	+	18195347	18201625	0	1	6278	18195346	zv11_intergenic_FLLTRLINE_positivestrand.bed
	14	18460150	18466286	Transposon:DIRS1_DR_1-6132#775050	0	+	18460150	18466286	0	1	6136	18460149	zv11_intergenic_FLLTRLINE_positivestrand.bed
	14	18721298	18727340	Transposon:DIRS1b_DR_1-6055#775910	0	+	18721298	18727340	0	1	6042	18721297	zv11_intergenic_FLLTRLINE_positivestrand.bed
	14	19975386	19981438	Transposon:DIRS1b_DR_1-6055#779625	0	+	19975386	19981438	0	1	6052	19975385	zv11_intergenic_FLLTRLINE_positivestrand.bed
	14	20783852	20788080	Transposon:Gypsy73-I_DR,Gypsy73-LTR_DR_1-168,1-168,1-4229#781440	0	+	20783852	20788080	0	1	4228	20783850	zv11_intergenic_FLLTRLINE_positivestrand.bed
	14	21447764	21453814	Transposon:DIRS1b_DR_1-6055#783224	0	+	21447764	21453814	0	1	6050	21447762	zv11_intergenic_FLLTRLINE_positivestrand.bed
	14	21962449	21968251	Transposon:Gypsy65-I_DR,Gypsy65-LTR_DR_1-5803,1-1129,1-1129#784558	0	+	21962449	21968251	0	1	5802	21962447	zv11_intergenic_FLLTRLINE_positivestrand.bed
	14	22792342	22798352	Transposon:DIRS1b_DR_1-6055#786752	0	+	22792342	22798352	0	1	6010	22792340	zv11_intergenic_FLLTRLINE_positivestrand.bed
	14	22910831	22916883	Transposon:DIRS1b_DR_1-6055#787002	0	+	22910831	22916883	0	1	6052	22910829	zv11_intergenic_FLLTRLINE_positivestrand.bed
	14	23037239	23042411	Transposon:Gypsy-29-I_DR,Gypsy-29-LTR_DR_1-302,1-302,1-5173#787264	0	+	23037239	23042411	0	1	5172	23037237	zv11_intergenic_FLLTRLINE_positivestrand.bed
	14	23042848	23048947	Transposon:DIRS1_DR_1-6132#787266	0	+	23042848	23048947	0	1	6099	23042846	zv11_intergenic_FLLTRLINE_positivestrand.bed
	14	24447631	24453637	Transposon:DIRS1b_DR_1-6055#790536	0	+	24447631	24453637	0	1	6006	24447629	zv11_intergenic_FLLTRLINE_positivestrand.bed
	14	24806174	24812715	Transposon:BEL-38-I_DR,BEL-38-LTR_DR_1-314,1-314,1-6551#791262	0	+	24806174	24812715	0	1	6541	24806172	zv11_intergenic_FLLTRLINE_positivestrand.bed
	14	25343335	25347641	Transposon:Gypsy-28C_DR-I,Gypsy-28C_DR-LTR_1-4312,1-618,1-618#792538	0	+	25343335	25347641	0	1	4306	25343333	zv11_intergenic_FLLTRLINE_positivestrand.bed
	14	26929139	26935640	Transposon:Gypsy102-I_DR,Gypsy102-LTR_DR_1-837,1-837,1-6485#796634	0	+	26929139	26935640	0	1	6501	26929137	zv11_intergenic_FLLTRLINE_positivestrand.bed
	14	27596594	27600909	Transposon:Gypsy-115-I_DR,Gypsy-115-LTR_DR_1-378,1-378,1-4321#798319	0	+	27596594	27600909	0	1	4315	27596592	zv11_intergenic_FLLTRLINE_positivestrand.bed
	14	28151354	28157537	Transposon:DIRS1_DR_1-6132#799798	0	+	28151354	28157537	0	1	6183	28151352	zv11_intergenic_FLLTRLINE_positivestrand.bed
	14	28181541	28186813	Transposon:DIRS-2_DR_1-5291#799849	0	+	28181541	28186813	0	1	5272	28181539	zv11_intergenic_FLLTRLINE_positivestrand.bed
	14	29063439	29068611	Transposon:Gypsy-29-I_DR,Gypsy-29-LTR_DR_1-302,1-302,1-5173#802006	0	+	29063439	29068611	0	1	5172	29063437	zv11_intergenic_FLLTRLINE_positivestrand.bed
	14	29761433	29768070	Transposon:BEL-42_DRe-I,BEL-42_DRe-LTR_1-424,1-424,1-6632#803950	0	+	29761433	29768070	0	1	6637	29761431	zv11_intergenic_FLLTRLINE_positivestrand.bed
	14	33684504	33688828	Transposon:Gypsy-169-I_DR,Gypsy-169-LTR_DR_1-306,1-306,1-4338#813668	0	+	33684504	33688828	0	1	4324	33684501	zv11_intergenic_FLLTRLINE_positivestrand.bed
	14	34862059	34868189	Transposon:DIRS1_DR_1-6132#816680	0	+	34862059	34868189	0	1	6130	34862056	zv11_intergenic_FLLTRLINE_positivestrand.bed
	14	41998082	42003064	Transposon:L2-1_DR_1-4985#837051	0	+	41998082	42003064	0	1	4982	41998078	zv11_intergenic_FLLTRLINE_positivestrand.bed
	14	47396557	47400875	Transposon:Gypsy97-I_DR,Gypsy97-LTR-B_DR_1-403,1-403,1-4318#854764	0	+	47396557	47400875	0	1	4318	47396553	zv11_intergenic_FLLTRLINE_positivestrand.bed
	15	10724416	10728560	Transposon:Gypsy-207_DR-I,Gypsy-207_DR-LTR_1-201,1-201,1-4180#905507	0	+	10724416	10728560	0	1	4144	10724415	zv11_intergenic_FLLTRLINE_positivestrand.bed
	15	10838163	10842503	Transposon:Gypsy-169-I_DR,Gypsy-169-LTR_DR_1-306,1-306,1-4338#905674	0	+	10838163	10842503	0	1	4340	10838162	zv11_intergenic_FLLTRLINE_positivestrand.bed
	15	10890653	10895518	Transposon:Gypsy-171-I_DR,Gypsy-171-LTR_DR_1-4869,1-824,1-824#905770	0	+	10890653	10895518	0	1	4865	10890652	zv11_intergenic_FLLTRLINE_positivestrand.bed
	15	16417055	16422037	Transposon:Gypsy-216_DR-I,Gypsy-216_DR-LTR_1-4983,1-766,1-766#919389	0	+	16417055	16422037	0	1	4982	16417054	zv11_intergenic_FLLTRLINE_positivestrand.bed
	15	17237104	17241429	Transposon:Gypsy159-I_DR,Gypsy5-LTR_DR_1-4323,1-458,1-458#921396	0	+	17237104	17241429	0	1	4325	17237103	zv11_intergenic_FLLTRLINE_positivestrand.bed
	15	18829764	18835793	Transposon:DIRS1b_DR_1-6055#925633	0	+	18829764	18835793	0	1	6029	18829763	zv11_intergenic_FLLTRLINE_positivestrand.bed
	15	25040669	25047440	Transposon:Gypsy60-I_DR,Gypsy60-LTR_DR_1-6772,1-723,1-723#940799	0	+	25040669	25047440	0	1	6771	25040667	zv11_intergenic_FLLTRLINE_positivestrand.bed
	15	29207216	29213248	Transposon:DIRS1b_DR_1-6055#951302	0	+	29207216	29213248	0	1	6032	29207214	zv11_intergenic_FLLTRLINE_positivestrand.bed
	15	36141792	36145708	Transposon:ERV1-10_DR-I,ERV1-10_DR-LTR_1-423,1-423,1-3877#970580	0	+	36141792	36145708	0	1	3916	36141789	zv11_intergenic_FLLTRLINE_positivestrand.bed
	15	36393235	36398524	Transposon:DIRS-2_DR_1-5291#971272	0	+	36393235	36398524	0	1	5289	36393232	zv11_intergenic_FLLTRLINE_positivestrand.bed
	15	38131513	38137564	Transposon:DIRS1b_DR_1-6055#976202	0	+	38131513	38137564	0	1	6051	38131510	zv11_intergenic_FLLTRLINE_positivestrand.bed
	15	43556444	43563319	Transposon:BEL32-I_DR,BEL32-LTR_DR_1-606,1-606,1-6873#993308	0	+	43556444	43563319	0	1	6875	43556440	zv11_intergenic_FLLTRLINE_positivestrand.bed
	15	44193849	44200221	Transposon:CATCH3I_DR_1-6373#995239	0	+	44193849	44200221	0	1	6372	44193845	zv11_intergenic_FLLTRLINE_positivestrand.bed
	16	3787977	3793450	Transposon:Gypsy52-I_DR,Gypsy52-LTR_DR_1-1473,1-1473,1-5474#1023436	0	+	3787977	3793450	0	1	5473	3787974	zv11_intergenic_FLLTRLINE_positivestrand.bed
	16	7280834	7286862	Transposon:Gypsy9-I_DR,Gypsy9-LTR_DR_1-1448,1-1450,1-6027#1035246	0	+	7280834	7286862	0	1	6028	7280827	zv11_intergenic_FLLTRLINE_positivestrand.bed
	16	7475909	7482040	Transposon:DIRS1_DR_1-6132#1035875	0	+	7475909	7482040	0	1	6131	7475902	zv11_intergenic_FLLTRLINE_positivestrand.bed
	16	11863491	11867652	Transposon:Copia3-I_DR,Copia3-LTR_DR_1-362,1-362,1-4164#1048068	0	+	11863491	11867652	0	1	4161	11863490	zv11_intergenic_FLLTRLINE_positivestrand.bed
	16	14116970	14122982	Transposon:DIRS1b_DR_1-6055#1054312	0	+	14116970	14122982	0	1	6012	14116969	zv11_intergenic_FLLTRLINE_positivestrand.bed
	16	14679125	14683347	Transposon:GypsyDR1_1-4222#1055716	0	+	14679125	14683347	0	1	4222	14679124	zv11_intergenic_FLLTRLINE_positivestrand.bed
	16	15757131	15762921	Transposon:DIRS-N4_DR_1-5796#1058103	0	+	15757131	15762921	0	1	5790	15757130	zv11_intergenic_FLLTRLINE_positivestrand.bed
	16	17075775	17080758	Transposon:L2-1_DR_1-4985#1061067	0	+	17075775	17080758	0	1	4983	17075774	zv11_intergenic_FLLTRLINE_positivestrand.bed
	16	18098969	18104546	Transposon:L1-95_DR_1-5583#1063550	0	+	18098969	18104546	0	1	5577	18098968	zv11_intergenic_FLLTRLINE_positivestrand.bed
	16	18421174	18426962	Transposon:Gypsy57-I_DR,Gypsy57-LTR_DR_1-1225,1-1225,1-5789#1063725	0	+	18421174	18426962	0	1	5788	18421173	zv11_intergenic_FLLTRLINE_positivestrand.bed
	16	18485755	18491885	Transposon:DIRS1_DR_1-6132#1063793	0	+	18485755	18491885	0	1	6130	18485754	zv11_intergenic_FLLTRLINE_positivestrand.bed
	16	18587974	18592841	Transposon:Gypsy-117-I_DR,Gypsy-117-LTR_DR_1-748,1-748,1-4913#1063954	0	+	18587974	18592841	0	1	4867	18587973	zv11_intergenic_FLLTRLINE_positivestrand.bed
	16	21201224	21205654	Transposon:DIRS-4N1_DR_1-4462#1071033	0	+	21201224	21205654	0	1	4430	21201222	zv11_intergenic_FLLTRLINE_positivestrand.bed
	16	22316026	22322070	Transposon:DIRS1b_DR_1-6055#1073783	0	+	22316026	22322070	0	1	6044	22316024	zv11_intergenic_FLLTRLINE_positivestrand.bed
	16	22686565	22692729	Transposon:DIRS1_DR_1-6132#1074646	0	+	22686565	22692729	0	1	6164	22686563	zv11_intergenic_FLLTRLINE_positivestrand.bed
	16	23472983	23479021	Transposon:DIRS1b_DR_1-6055#1076721	0	+	23472983	23479021	0	1	6038	23472981	zv11_intergenic_FLLTRLINE_positivestrand.bed
	16	26001559	26005886	Transposon:Gypsy88-I_DR,Gypsy88-LTR_DR_1-4328,1-521,1-521#1082844	0	+	26001559	26005886	0	1	4327	26001557	zv11_intergenic_FLLTRLINE_positivestrand.bed
	16	27647446	27654220	Transposon:Gypsy-16-I_DR,Gypsy-16-LTR_DR_1-1890,1-1890,1-6775#1087014	0	+	27647446	27654220	0	1	6774	27647444	zv11_intergenic_FLLTRLINE_positivestrand.bed
	16	31155131	31160398	Transposon:BHIKHARI_I,BHIKHARI_LTR_1-1714,1-1714,1-5277#1095832	0	+	31155131	31160398	0	1	5267	31155128	zv11_intergenic_FLLTRLINE_positivestrand.bed
	16	32498009	32504140	Transposon:DIRS1_DR_1-6132#1099201	0	+	32498009	32504140	0	1	6131	32498006	zv11_intergenic_FLLTRLINE_positivestrand.bed
	16	33568084	33573579	Transposon:Gypsy-200_DR-I,Gypsy-200_DR-LTR_1-417,1-417,1-5496#1101715	0	+	33568084	33573579	0	1	5495	33568081	zv11_intergenic_FLLTRLINE_positivestrand.bed
	16	36322071	36328081	Transposon:L1-82_DR_1-6010#1108783	0	+	36322071	36328081	0	1	6010	36322068	zv11_intergenic_FLLTRLINE_positivestrand.bed
	16	37142646	37148774	Transposon:DIRS1_DR_1-6132#1110787	0	+	37142646	37148774	0	1	6128	37142643	zv11_intergenic_FLLTRLINE_positivestrand.bed
	16	38423161	38429290	Transposon:DIRS1_DR_1-6132#1114381	0	+	38423161	38429290	0	1	6129	38423158	zv11_intergenic_FLLTRLINE_positivestrand.bed
	16	38837581	38844456	Transposon:BEL32-I_DR,BEL32-LTR_DR_1-606,1-606,1-6873#1115497	0	+	38837581	38844456	0	1	6875	38837578	zv11_intergenic_FLLTRLINE_positivestrand.bed
	16	39005708	39011781	Transposon:DIRS1_DR_1-6132#1115979	0	+	39005708	39011781	0	1	6073	39005705	zv11_intergenic_FLLTRLINE_positivestrand.bed
	16	44265597	44270422	Transposon:Gypsy148-I_DR,Gypsy148-LTR_DR_1-4828,1-681,1-708#1131541	0	+	44265597	44270422	0	1	4825	44265593	zv11_intergenic_FLLTRLINE_positivestrand.bed
	16	44748082	44753131	Transposon:Gypsy39-I_DR,Gypsy39-LTR_DR_1-5049,1-961,1-961#1133100	0	+	44748082	44753131	0	1	5049	44748078	zv11_intergenic_FLLTRLINE_positivestrand.bed
	16	46331549	46337739	Transposon:BEL18-I_DR,BEL18-LTR_DR_1-414,1-414,1-6170#1138301	0	+	46331549	46337739	0	1	6190	46331545	zv11_intergenic_FLLTRLINE_positivestrand.bed
	17	1739217	1743691	Transposon:Gypsy55-I_DR,Gypsy55-LTR_DR_1-240,1-240,1-4474#1174651	0	+	1739217	1743691	0	1	4474	1739216	zv11_intergenic_FLLTRLINE_positivestrand.bed
	17	3585638	3591686	Transposon:DIRS1b_DR_1-6055#1180490	0	+	3585638	3591686	0	1	6048	3585635	zv11_intergenic_FLLTRLINE_positivestrand.bed
	17	8865204	8870849	Transposon:L1-104_DR_1-5627#1197860	0	+	8865204	8870849	0	1	5645	8865196	zv11_intergenic_FLLTRLINE_positivestrand.bed
	17	9274777	9280906	Transposon:DIRS1_DR_1-6132#1199230	0	+	9274777	9280906	0	1	6129	9274768	zv11_intergenic_FLLTRLINE_positivestrand.bed
	17	12429375	12436149	Transposon:Gypsy-16-I_DR,Gypsy-16-LTR_DR_1-1890,1-1890,1-6775#1209185	0	+	12429375	12436149	0	1	6774	12429374	zv11_intergenic_FLLTRLINE_positivestrand.bed
	17	12680729	12686555	Transposon:BEL36-I_DR,BEL36-LTR_DR_1-594,1-594,1-5833#1209881	0	+	12680729	12686555	0	1	5826	12680728	zv11_intergenic_FLLTRLINE_positivestrand.bed
	17	18933359	18940442	Transposon:Gypsy81-I_Dr,Gypsy81-LTR_Dr_1-769,1-769,1-7082#1227967	0	+	18933359	18940442	0	1	7083	18933358	zv11_intergenic_FLLTRLINE_positivestrand.bed
	17	23205511	23210783	Transposon:DIRS-2_DR_1-5291#1238838	0	+	23205511	23210783	0	1	5272	23205509	zv11_intergenic_FLLTRLINE_positivestrand.bed
	17	34453970	34459755	Transposon:DIRS-N4_DR_1-5796#1266736	0	+	34453970	34459755	0	1	5785	34453967	zv11_intergenic_FLLTRLINE_positivestrand.bed
	17	34677380	34683425	Transposon:DIRS1b_DR_1-6055#1267447	0	+	34677380	34683425	0	1	6045	34677377	zv11_intergenic_FLLTRLINE_positivestrand.bed
	17	35720859	35727597	Transposon:Gypsy-15-I_DR,Gypsy-15-LTR_DR_1-1965,1-1965,1-6739#1270534	0	+	35720859	35727597	0	1	6738	35720856	zv11_intergenic_FLLTRLINE_positivestrand.bed
	17	36196836	36202887	Transposon:DIRS1b_DR_1-6055#1271911	0	+	36196836	36202887	0	1	6051	36196833	zv11_intergenic_FLLTRLINE_positivestrand.bed
	17	37836423	37840878	Transposon:Gypsy53-I_DR,Gypsy53-LTR_DR_1-222,1-222,1-4456#1276360	0	+	37836423	37840878	0	1	4455	37836420	zv11_intergenic_FLLTRLINE_positivestrand.bed
	17	39411071	39416478	Transposon:Gypsy6-I_DR,Gypsy6-LTR_DR_1-1524,1-1524,1-1524,1-5410,1-5410#1280670	0	+	39411071	39416478	0	1	5407	39411068	zv11_intergenic_FLLTRLINE_positivestrand.bed
	17	39417968	39423375	Transposon:Gypsy6-I_DR,Gypsy6-LTR_DR_1-1524,1-1524,1-1524,1-5410,1-5410#1280670_r1	0	+	39417968	39423375	0	1	5407	39417965	zv11_intergenic_FLLTRLINE_positivestrand.bed
	17	40085833	40092415	Transposon:Gypsy136-I_DR,Gypsy136-LTR_DR_1-6588,1-825,1-825#1282283	0	+	40085833	40092415	0	1	6582	40085829	zv11_intergenic_FLLTRLINE_positivestrand.bed
	17	41422372	41426728	Transposon:Gypsy-165-I_DR,Gypsy-165-LTR_DR_1-4366,1-541,1-541#1286144	0	+	41422372	41426728	0	1	4356	41422368	zv11_intergenic_FLLTRLINE_positivestrand.bed
	17	42411957	42416180	Transposon:L2-2_DRe_1-4238#1288759	0	+	42411957	42416180	0	1	4223	42411953	zv11_intergenic_FLLTRLINE_positivestrand.bed
	17	45193998	45199456	Transposon:Gypsy-198_DR-I,Gypsy-198_DR-LTR_1-1232,1-1232,1-5459#1296012	0	+	45193998	45199456	0	1	5458	45193994	zv11_intergenic_FLLTRLINE_positivestrand.bed
	17	46368717	46372871	Transposon:Gypsy142-I_DR,Gypsy142-LTR_DR_1-166,1-166,1-4156#1299565	0	+	46368717	46372871	0	1	4154	46368713	zv11_intergenic_FLLTRLINE_positivestrand.bed
	17	46529895	46535916	Transposon:DIRS1b_DR_1-6055#1299871	0	+	46529895	46535916	0	1	6021	46529891	zv11_intergenic_FLLTRLINE_positivestrand.bed
	17	46540903	46546953	Transposon:DIRS1b_DR_1-6055#1299881	0	+	46540903	46546953	0	1	6050	46540899	zv11_intergenic_FLLTRLINE_positivestrand.bed
	17	46652691	46658738	Transposon:DIRS1b_DR_1-6055#1300063	0	+	46652691	46658738	0	1	6047	46652687	zv11_intergenic_FLLTRLINE_positivestrand.bed
	17	49621909	49626364	Transposon:Gypsy53-I_DR,Gypsy53-LTR_DR_1-222,1-222,1-4456#1308826	0	+	49621909	49626364	0	1	4455	49621905	zv11_intergenic_FLLTRLINE_positivestrand.bed
	17	49748826	49753123	Transposon:Gypsy-28-I_DR,Gypsy-28-LTR_DR_1-4299,1-605,1-605#1309155	0	+	49748826	49753123	0	1	4297	49748822	zv11_intergenic_FLLTRLINE_positivestrand.bed
	18	3703206	3709335	Transposon:DIRS1_DR_1-6132#1335263	0	+	3703206	3709335	0	1	6129	3703203	zv11_intergenic_FLLTRLINE_positivestrand.bed
	18	5059512	5063733	Transposon:GypsyDR1_1-4222#1339960	0	+	5059512	5063733	0	1	4221	5059507	zv11_intergenic_FLLTRLINE_positivestrand.bed
	18	5409503	5413828	Transposon:Gypsy159-I_DR,Gypsy5-LTR_DR_1-4323,1-458,1-458#1341274	0	+	5409503	5413828	0	1	4325	5409498	zv11_intergenic_FLLTRLINE_positivestrand.bed
	18	10449084	10454071	Transposon:Gypsy127-I_DR,Gypsy127-LTR_DR_1-4976,1-715,1-715#1357378	0	+	10449084	10454071	0	1	4987	10449083	zv11_intergenic_FLLTRLINE_positivestrand.bed
	18	18168719	18175611	Transposon:ERV4_DR-I,ERV4_DR-LTR_1-331,1-331,1-6893#1379028	0	+	18168719	18175611	0	1	6892	18168718	zv11_intergenic_FLLTRLINE_positivestrand.bed
	18	22299312	22301349	Transposon:Gypsy-237_DR-I,Gypsy-237_DR-LTR_1-2038,1-498,1-499#1389413	0	+	22299312	22301349	0	1	2037	22299310	zv11_intergenic_FLLTRLINE_positivestrand.bed
	18	24651873	24657877	Transposon:DIRS1b_DR_1-6055#1395749	0	+	24651873	24657877	0	1	6004	24651871	zv11_intergenic_FLLTRLINE_positivestrand.bed
	18	24860949	24867077	Transposon:DIRS1_DR_1-6132#1396284	0	+	24860949	24867077	0	1	6128	24860947	zv11_intergenic_FLLTRLINE_positivestrand.bed
	18	25914113	25920156	Transposon:DIRS1b_DR_1-6055#1399023	0	+	25914113	25920156	0	1	6043	25914111	zv11_intergenic_FLLTRLINE_positivestrand.bed
	18	29820653	29827618	Transposon:Gypsy147-I_DR,Gypsy147-LTR_DR_1-703,1-703,1-6930#1409261	0	+	29820653	29827618	0	1	6965	29820651	zv11_intergenic_FLLTRLINE_positivestrand.bed
	18	30136839	30141809	Transposon:Gypsy-221_DR-I,Gypsy-221_DR-LTR_1-4976,1-119,120-915,1-119,120-919#1409875	0	+	30136839	30141809	0	1	4970	30136836	zv11_intergenic_FLLTRLINE_positivestrand.bed
	18	31937610	31942196	Transposon:Gypsy-25-I_DR,Gypsy-25-LTR_DR_1-4574,1-771,1-771#1413809	0	+	31937610	31942196	0	1	4586	31937607	zv11_intergenic_FLLTRLINE_positivestrand.bed
	18	32345247	32351765	Transposon:Gypsy-19-I_DR,Gypsy-19-LTR_DR_1-1448,1-1625,1-6544#1414302	0	+	32345247	32351765	0	1	6518	32345244	zv11_intergenic_FLLTRLINE_positivestrand.bed
	18	32414225	32418548	Transposon:Gypsy97-I_DR,Gypsy97-LTR_DR_1-385,1-385,1-4318#1414393	0	+	32414225	32418548	0	1	4323	32414222	zv11_intergenic_FLLTRLINE_positivestrand.bed
	18	32631472	32633341	Transposon:Rex1-30_DRe_1-1857#1414706	0	+	32631472	32633341	0	1	1869	32631469	zv11_intergenic_FLLTRLINE_positivestrand.bed
	18	32654577	32658792	Transposon:Gypsy-217_DR-I,Gypsy-217_DR-LTR_1-142,1-142,1-4216#1414751	0	+	32654577	32658792	0	1	4215	32654574	zv11_intergenic_FLLTRLINE_positivestrand.bed
	18	32868563	32875657	Transposon:Gypsy81-I_Dr,Gypsy81-LTR_Dr_1-769,1-7082,1-769#1415110	0	+	32868563	32875657	0	1	7094	32868560	zv11_intergenic_FLLTRLINE_positivestrand.bed
	18	32967072	32972969	Transposon:BHIKHARI-2-I_DR,BHIKHARI-2-LTR_DR_1-1718,1-1718,1-5912#1415230	0	+	32967072	32972969	0	1	5897	32967069	zv11_intergenic_FLLTRLINE_positivestrand.bed
	18	33109336	33115389	Transposon:DIRS1b_DR_1-6055#1415531	0	+	33109336	33115389	0	1	6053	33109333	zv11_intergenic_FLLTRLINE_positivestrand.bed
	18	33702201	33708248	Transposon:Gypsy-20-I_DR,Gypsy-20-LTR_DR_1-1446,1-1446,1-6048#1416744	0	+	33702201	33708248	0	1	6047	33702198	zv11_intergenic_FLLTRLINE_positivestrand.bed
	18	34252377	34258507	Transposon:DIRS1_DR_1-6132#1418070	0	+	34252377	34258507	0	1	6130	34252374	zv11_intergenic_FLLTRLINE_positivestrand.bed
	18	34272961	34277407	Transposon:Gypsy53-I_DR,Gypsy53-LTR_DR_1-222,1-222,1-4456#1418118	0	+	34272961	34277407	0	1	4446	34272958	zv11_intergenic_FLLTRLINE_positivestrand.bed
	18	36413517	36419532	Transposon:DIRS1b_DR_1-6055#1423813	0	+	36413517	36419532	0	1	6015	36413514	zv11_intergenic_FLLTRLINE_positivestrand.bed
	18	40454117	40458339	Transposon:Gypsy92-I_DR,Gypsy92-LTR_DR_1-159,1-160,1-4223#1435613	0	+	40454117	40458339	0	1	4222	40454113	zv11_intergenic_FLLTRLINE_positivestrand.bed
	19	9371539	9373655	Transposon:Copia-13F_DR-I,Copia-13G_DR-LTR_1-2127,1-783,1-783#1500679	0	+	9371539	9373655	0	1	2116	9371530	zv11_intergenic_FLLTRLINE_positivestrand.bed
	19	10154575	10160704	Transposon:DIRS1_DR_1-6132#1502852	0	+	10154575	10160704	0	1	6129	10154574	zv11_intergenic_FLLTRLINE_positivestrand.bed
	19	12845475	12851601	Transposon:DIRS1_DR_1-6132#1510411	0	+	12845475	12851601	0	1	6126	12845474	zv11_intergenic_FLLTRLINE_positivestrand.bed
	19	13557054	13563508	Transposon:Gypsy-14-I_DR,Gypsy-14-LTR_DR_1-1295,1-1295,1-6455#1512337	0	+	13557054	13563508	0	1	6454	13557053	zv11_intergenic_FLLTRLINE_positivestrand.bed
	19	14543702	14549749	Transposon:DIRS1b_DR_1-6055#1514931	0	+	14543702	14549749	0	1	6047	14543701	zv11_intergenic_FLLTRLINE_positivestrand.bed
	19	14972865	14978911	Transposon:DIRS1b_DR_1-6055#1515923	0	+	14972865	14978911	0	1	6046	14972864	zv11_intergenic_FLLTRLINE_positivestrand.bed
	19	15917654	15924096	Transposon:Gypsy-14-I_DR,Gypsy-14-LTR_DR_1-1295,1-1295,1-6455#1518334	0	+	15917654	15924096	0	1	6442	15917653	zv11_intergenic_FLLTRLINE_positivestrand.bed
	19	16966428	16970916	Transposon:Gypsy-33-I_DR,Gypsy-33-LTR_DR_1-4490,1-1080,1-1080#1520901	0	+	16966428	16970916	0	1	4488	16966427	zv11_intergenic_FLLTRLINE_positivestrand.bed
	19	17243189	17247506	Transposon:Gypsy97-I_DR,Gypsy97-LTR_DR_1-385,1-385,1-4318#1521415	0	+	17243189	17247506	0	1	4317	17243188	zv11_intergenic_FLLTRLINE_positivestrand.bed
	19	17670720	17675085	Transposon:Gypsy-165-I_DR,Gypsy-165-LTR_DR_1-4366,1-541,1-541#1522272	0	+	17670720	17675085	0	1	4365	17670719	zv11_intergenic_FLLTRLINE_positivestrand.bed
	19	18927623	18933723	Transposon:DIRS1_DR_1-6132#1524421	0	+	18927623	18933723	0	1	6100	18927622	zv11_intergenic_FLLTRLINE_positivestrand.bed
	19	20895822	20902505	Transposon:Gypsy100-I_DR,Gypsy100-LTR_DR_1-1727,1-1727,1-6684#1529247	0	+	20895822	20902505	0	1	6683	20895820	zv11_intergenic_FLLTRLINE_positivestrand.bed
	19	21125444	21130807	Transposon:DIRS-7_DR_1-5393#1529835	0	+	21125444	21130807	0	1	5363	21125442	zv11_intergenic_FLLTRLINE_positivestrand.bed
	19	23320459	23327160	Transposon:BEL-61_DRe-I,BEL-61_DRe-LTR_2-355,1-355,1-6702#1535772	0	+	23320459	23327160	0	1	6701	23320457	zv11_intergenic_FLLTRLINE_positivestrand.bed
	19	23344955	23350010	Transposon:Gypsy47-I_DR,Gypsy47-LTR_DR_1-5069,1-969,1-969#1535790	0	+	23344955	23350010	0	1	5055	23344953	zv11_intergenic_FLLTRLINE_positivestrand.bed
	19	23399967	23404156	Transposon:Gypsy99-I_DR,Gypsy99-LTR_DR_1-176,1-176,1-4190#1535892	0	+	23399967	23404156	0	1	4189	23399965	zv11_intergenic_FLLTRLINE_positivestrand.bed
	19	23711660	23717698	Transposon:DIRS1b_DR_1-6055#1536571	0	+	23711660	23717698	0	1	6038	23711658	zv11_intergenic_FLLTRLINE_positivestrand.bed
	19	24226185	24233652	Transposon:Gypsy80-I_DR,Gypsy80-LTR_DR_1-289,1-289,1-7430#1537622	0	+	24226185	24233652	0	1	7467	24226183	zv11_intergenic_FLLTRLINE_positivestrand.bed
	19	24971646	24975963	Transposon:Gypsy-115-I_DR,Gypsy-115-LTR_DR_1-378,1-378,1-4321#1539361	0	+	24971646	24975963	0	1	4317	24971644	zv11_intergenic_FLLTRLINE_positivestrand.bed
	19	25310365	25316412	Transposon:DIRS1b_DR_1-6055#1540190	0	+	25310365	25316412	0	1	6047	25310363	zv11_intergenic_FLLTRLINE_positivestrand.bed
	19	28844675	28848993	Transposon:Gypsy159-I_DR,Gypsy5-LTR_DR_1-4323,1-458,1-458#1549357	0	+	28844675	28848993	0	1	4318	28844673	zv11_intergenic_FLLTRLINE_positivestrand.bed
	19	37288838	37294880	Transposon:DIRS1b_DR_1-6055#1573020	0	+	37288838	37294880	0	1	6042	37288835	zv11_intergenic_FLLTRLINE_positivestrand.bed
	19	37998837	38003145	Transposon:Gypsy97-I_DR,Gypsy97-LTR-B_DR_1-403,1-403,1-4318#1575080	0	+	37998837	38003145	0	1	4308	37998834	zv11_intergenic_FLLTRLINE_positivestrand.bed
	20	2784087	2789767	Transposon:Gypsy-22-I_DR,Gypsy-22-LTR_DR_1-5713,1-1143,1-1143#1789016	0	+	2784087	2789767	0	1	5680	2784085	zv11_intergenic_FLLTRLINE_positivestrand.bed
	20	6828646	6835433	Transposon:BEL24-I_DR,BEL24-LTR_DR_1-524,1-524,1-6788#1801175	0	+	6828646	6835433	0	1	6787	6828640	zv11_intergenic_FLLTRLINE_positivestrand.bed
	20	8579814	8584107	Transposon:Gypsy70-I_DR,Gypsy70-LTR_DR_1-4295,1-640,1-640#1806487	0	+	8579814	8584107	0	1	4293	8579806	zv11_intergenic_FLLTRLINE_positivestrand.bed
	20	8999468	9005650	Transposon:BEL-26_DR-I,BEL-26_DR-LTR_1-6183,1-701,1-701#1807683	0	+	8999468	9005650	0	1	6182	8999460	zv11_intergenic_FLLTRLINE_positivestrand.bed
	20	9046666	9047875	Transposon:NonLTR-1_DR_1-1212#1807805	0	+	9046666	9047875	0	1	1209	9046657	zv11_intergenic_FLLTRLINE_positivestrand.bed
	20	9867586	9872498	Transposon:Gypsy-117-I_DR,Gypsy-117-LTR_DR_1-4913,1-4913,1-748,1-748,1-748#1810072	0	+	9867586	9872498	0	1	4912	9867577	zv11_intergenic_FLLTRLINE_positivestrand.bed
	20	9873250	9878162	Transposon:Gypsy-117-I_DR,Gypsy-117-LTR_DR_1-4913,1-4913,1-748,1-748,1-748#1810072_r1	0	+	9873250	9878162	0	1	4912	9873241	zv11_intergenic_FLLTRLINE_positivestrand.bed
	20	10240794	10246924	Transposon:DIRS1_DR_1-6132#1811094	0	+	10240794	10246924	0	1	6130	10240793	zv11_intergenic_FLLTRLINE_positivestrand.bed
	20	10753304	10759433	Transposon:DIRS1_DR_1-6132#1812517	0	+	10753304	10759433	0	1	6129	10753303	zv11_intergenic_FLLTRLINE_positivestrand.bed
	20	11316899	11323029	Transposon:DIRS1_DR_1-6132#1814277	0	+	11316899	11323029	0	1	6130	11316898	zv11_intergenic_FLLTRLINE_positivestrand.bed
	20	11618901	11623197	Transposon:Gypsy-28-I_DR,Gypsy-28-LTR_DR_1-4299,1-605,1-605#1815087	0	+	11618901	11623197	0	1	4296	11618900	zv11_intergenic_FLLTRLINE_positivestrand.bed
	20	11745613	11751744	Transposon:DIRS1_DR_1-6132#1815443	0	+	11745613	11751744	0	1	6131	11745612	zv11_intergenic_FLLTRLINE_positivestrand.bed
	20	11754856	11759077	Transposon:GypsyDR1_1-4222#1815455	0	+	11754856	11759077	0	1	4221	11754855	zv11_intergenic_FLLTRLINE_positivestrand.bed
	20	12066729	12073501	Transposon:Gypsy60-I_DR,Gypsy60-LTR_DR_1-6772,1-723,1-723#1816219	0	+	12066729	12073501	0	1	6772	12066728	zv11_intergenic_FLLTRLINE_positivestrand.bed
	20	12240097	12243630	Transposon:L2-41_DRe_1-3564#1816598	0	+	12240097	12243630	0	1	3533	12240096	zv11_intergenic_FLLTRLINE_positivestrand.bed
	20	12273269	12278837	Transposon:L1-22_DR_1-5574#1816649	0	+	12273269	12278837	0	1	5568	12273268	zv11_intergenic_FLLTRLINE_positivestrand.bed
	20	12866188	12872317	Transposon:DIRS1_DR_1-6132#1817526	0	+	12866188	12872317	0	1	6129	12866187	zv11_intergenic_FLLTRLINE_positivestrand.bed
	20	15708372	15714499	Transposon:DIRS1_DR_1-6132#1824657	0	+	15708372	15714499	0	1	6127	15708371	zv11_intergenic_FLLTRLINE_positivestrand.bed
	20	15785915	15792047	Transposon:DIRS1_DR_1-6132#1824915	0	+	15785915	15792047	0	1	6132	15785914	zv11_intergenic_FLLTRLINE_positivestrand.bed
	20	16854338	16860423	Transposon:Gypsy-171_DR-I,Gypsy-172_DR-LTR_1-1286,1-1286,1-6086#1828012	0	+	16854338	16860423	0	1	6085	16854337	zv11_intergenic_FLLTRLINE_positivestrand.bed
	20	20430364	20437106	Transposon:BEL31-I_DR,BEL31-LTR_DR_1-6749,1-711,1-711#1837359	0	+	20430364	20437106	0	1	6742	20430362	zv11_intergenic_FLLTRLINE_positivestrand.bed
	20	21136120	21142232	Transposon:DIRS1_DR_1-6132#1839235	0	+	21136120	21142232	0	1	6112	21136118	zv11_intergenic_FLLTRLINE_positivestrand.bed
	20	22559100	22565231	Transposon:DIRS1_DR_1-6132#1842988	0	+	22559100	22565231	0	1	6131	22559098	zv11_intergenic_FLLTRLINE_positivestrand.bed
	20	25315844	25320145	Transposon:Gypsy-28-I_DR,Gypsy-28-LTR_DR_1-605,1-605,1-4299#1849880	0	+	25315844	25320145	0	1	4301	25315842	zv11_intergenic_FLLTRLINE_positivestrand.bed
	20	30092405	30098534	Transposon:DIRS1_DR_1-6132#1861561	0	+	30092405	30098534	0	1	6129	30092402	zv11_intergenic_FLLTRLINE_positivestrand.bed
	20	45953284	45959109	Transposon:BEL25-I_DR,BEL25-LTR_DR_1-5826,1-881,1-881#1906928	0	+	45953284	45959109	0	1	5825	45953280	zv11_intergenic_FLLTRLINE_positivestrand.bed
	20	51688165	51692488	Transposon:Gypsy159-I_DR,Gypsy5-LTR_DR_1-40,1-4323,1-458,3-458#1925324	0	+	51688165	51692488	0	1	4323	51688160	zv11_intergenic_FLLTRLINE_positivestrand.bed
	20	53756784	53762442	Transposon:L1-104_DR_1-5627#1932408	0	+	53756784	53762442	0	1	5658	53756779	zv11_intergenic_FLLTRLINE_positivestrand.bed
	20	53773376	53777949	Transposon:Gypsy-25-I_DR,Gypsy-25-LTR_DR_1-4574,1-771,1-771#1932437	0	+	53773376	53777949	0	1	4573	53773371	zv11_intergenic_FLLTRLINE_positivestrand.bed
	20	54805004	54806755	Transposon:CR1-12_DR_1-1740#1935804	0	+	54805004	54806755	0	1	1751	54804999	zv11_intergenic_FLLTRLINE_positivestrand.bed
	20	55026206	55028871	Transposon:L2-7_DRe_1-2681#1936313	0	+	55026206	55028871	0	1	2665	55026201	zv11_intergenic_FLLTRLINE_positivestrand.bed
	21	8590787	8596839	Transposon:DIRS1b_DR_1-6055#1965502	0	+	8590787	8596839	0	1	6052	8590779	zv11_intergenic_FLLTRLINE_positivestrand.bed
	21	10500365	10506494	Transposon:DIRS1_DR_1-6132#1971131	0	+	10500365	10506494	0	1	6129	10500364	zv11_intergenic_FLLTRLINE_positivestrand.bed
	21	12504969	12511019	Transposon:DIRS1b_DR_1-6055#1977012	0	+	12504969	12511019	0	1	6050	12504968	zv11_intergenic_FLLTRLINE_positivestrand.bed
	21	12599092	12603530	Transposon:Gypsy-34-I_DR,Gypsy-34-LTR_Dr_1-4439,1-960,1-960#1977293	0	+	12599092	12603530	0	1	4438	12599091	zv11_intergenic_FLLTRLINE_positivestrand.bed
	21	17987147	17992622	Transposon:Gypsy52-I_DR,Gypsy52-LTR_DR_1-1473,1-1473,1-5474#1992311	0	+	17987147	17992622	0	1	5475	17987146	zv11_intergenic_FLLTRLINE_positivestrand.bed
	21	23780743	23786024	Transposon:BHIKHARI_I,BHIKHARI_LTR_1-1714,1-1714,1-5277#2005885	0	+	23780743	23786024	0	1	5281	23780741	zv11_intergenic_FLLTRLINE_positivestrand.bed
	21	23920636	23925615	Transposon:Gypsy40-I_DR,Gypsy40-LTR_DR_1-4979,1-936,1-936#2006173	0	+	23920636	23925615	0	1	4979	23920634	zv11_intergenic_FLLTRLINE_positivestrand.bed
	21	28376039	28381310	Transposon:DIRS-2_DR_1-5291#2017247	0	+	28376039	28381310	0	1	5271	28376037	zv11_intergenic_FLLTRLINE_positivestrand.bed
	21	29297812	29303821	Transposon:DIRS1b_DR_1-6055#2019810	0	+	29297812	29303821	0	1	6009	29297810	zv11_intergenic_FLLTRLINE_positivestrand.bed
	21	29487954	29492061	Transposon:Gypsy-189_DR-I,Gypsy-189_DR-LTR_1-186,1-186,1-4109#2020329	0	+	29487954	29492061	0	1	4107	29487952	zv11_intergenic_FLLTRLINE_positivestrand.bed
	21	29561750	29565858	Transposon:Gypsy-189_DR-I,Gypsy-189_DR-LTR_1-186,1-186,1-4109#2020544	0	+	29561750	29565858	0	1	4108	29561748	zv11_intergenic_FLLTRLINE_positivestrand.bed
	21	29789376	29793486	Transposon:Gypsy-189_DR-I,Gypsy-189_DR-LTR_1-186,1-186,1-4109#2021113	0	+	29789376	29793486	0	1	4110	29789374	zv11_intergenic_FLLTRLINE_positivestrand.bed
	21	29843753	29849882	Transposon:DIRS1_DR_1-6132#2021254	0	+	29843753	29849882	0	1	6129	29843751	zv11_intergenic_FLLTRLINE_positivestrand.bed
	21	29843753	29849882	Transposon:DIRS1_DR_1-6132#2021254_r1	0	+	29843753	29849882	0	1	6129	29843751	zv11_intergenic_FLLTRLINE_positivestrand.bed
	21	32953788	32958083	Transposon:Gypsy-169-I_DR,Gypsy-169-LTR_DR_1-306,1-306,1-4338#2029975	0	+	32953788	32958083	0	1	4295	32953785	zv11_intergenic_FLLTRLINE_positivestrand.bed
	21	33611615	33618262	Transposon:BEL30-I_DR,BEL30-LTR_DR_1-640,1-640,1-6648#2031363	0	+	33611615	33618262	0	1	6647	33611612	zv11_intergenic_FLLTRLINE_positivestrand.bed
	21	36142373	36148425	Transposon:DIRS1b_DR_1-6055#2038376	0	+	36142373	36148425	0	1	6052	36142370	zv11_intergenic_FLLTRLINE_positivestrand.bed
	21	36142373	36148425	Transposon:DIRS1b_DR_1-6055#2038376_r1	0	+	36142373	36148425	0	1	6052	36142370	zv11_intergenic_FLLTRLINE_positivestrand.bed
	21	45743335	45749588	Transposon:BEL-62_DRe-I,BEL-62_DRe-LTR_1-6254,1-696,1-696#2068419	0	+	45743335	45749588	0	1	6253	45743331	zv11_intergenic_FLLTRLINE_positivestrand.bed
	22	5997184	6003932	Transposon:BEL31-I_DR,BEL31-LTR_DR_1-711,1-711,1-6749#2085846	0	+	5997184	6003932	0	1	6748	5997179	zv11_intergenic_FLLTRLINE_positivestrand.bed
	22	7845767	7850089	Transposon:Gypsy97-I_DR,Gypsy97-LTR_DR_1-385,1-385,1-4318#2090807	0	+	7845767	7850089	0	1	4322	7845760	zv11_intergenic_FLLTRLINE_positivestrand.bed
	22	8443689	8445278	Transposon:Copia-29_DR-I,Copia-29_DR-LTR_1-1590,29-321,1-321#2092415	0	+	8443689	8445278	0	1	1589	8443681	zv11_intergenic_FLLTRLINE_positivestrand.bed
	22	8473300	8477809	Transposon:DIRS1a_DR_1-6055#2092480	0	+	8473300	8477809	0	1	4509	8473292	zv11_intergenic_FLLTRLINE_positivestrand.bed
	22	13983545	13985932	Transposon:Copia-13C_DR-I,LTR1_DR_1-2419,1-848,1-848#2106764	0	+	13983545	13985932	0	1	2387	13983544	zv11_intergenic_FLLTRLINE_positivestrand.bed
	22	14936750	14942729	Transposon:DIRS1b_DR_1-6055#2109163	0	+	14936750	14942729	0	1	5979	14936749	zv11_intergenic_FLLTRLINE_positivestrand.bed
	22	15077342	15083472	Transposon:DIRS1_DR_1-6132#2109508	0	+	15077342	15083472	0	1	6130	15077341	zv11_intergenic_FLLTRLINE_positivestrand.bed
	22	15077342	15083472	Transposon:DIRS1_DR_1-6132#2109508_r1	0	+	15077342	15083472	0	1	6130	15077341	zv11_intergenic_FLLTRLINE_positivestrand.bed
	22	15377855	15379862	Transposon:Copia-13F_DR-I,Copia-13G_DR-LTR_1-2127,1-783,1-783#2110284	0	+	15377855	15379862	0	1	2007	15377854	zv11_intergenic_FLLTRLINE_positivestrand.bed
	22	19581519	19587560	Transposon:DIRS1b_DR_1-6055#2120891	0	+	19581519	19587560	0	1	6041	19581518	zv11_intergenic_FLLTRLINE_positivestrand.bed
	22	19581519	19587560	Transposon:DIRS1b_DR_1-6055#2120891_r1	0	+	19581519	19587560	0	1	6041	19581518	zv11_intergenic_FLLTRLINE_positivestrand.bed
	22	20065985	20071471	Transposon:Gypsy98-I_Dr,Gypsy98-LTR_Dr_225-1317,1318-1782,1-175,1-175,1-5504,1318-1782,225-1317#2122293	0	+	20065985	20071471	0	1	5486	20065983	zv11_intergenic_FLLTRLINE_positivestrand.bed
	22	22599053	22605694	Transposon:DIRS-N1_DR_1-6632#2128979	0	+	22599053	22605694	0	1	6641	22599051	zv11_intergenic_FLLTRLINE_positivestrand.bed
	22	22599053	22605694	Transposon:DIRS-N1_DR_1-6632#2128979_r1	0	+	22599053	22605694	0	1	6641	22599051	zv11_intergenic_FLLTRLINE_positivestrand.bed
	22	23759025	23765057	Transposon:DIRS1b_DR_1-6055#2131924	0	+	23759025	23765057	0	1	6032	23759023	zv11_intergenic_FLLTRLINE_positivestrand.bed
	22	23759025	23765057	Transposon:DIRS1b_DR_1-6055#2131924_r1	0	+	23759025	23765057	0	1	6032	23759023	zv11_intergenic_FLLTRLINE_positivestrand.bed
	22	24483037	24488847	Transposon:BEL-66_DR-I,BEL-66_DR-LTR_1-448,1-448,1-5811#2133888	0	+	24483037	24488847	0	1	5810	24483035	zv11_intergenic_FLLTRLINE_positivestrand.bed
	22	25441228	25445243	Transposon:Gypsy-184_DR-I,Gypsy-184_DR-LTR_1-165,1-165,1-4016#2135870	0	+	25441228	25445243	0	1	4015	25441226	zv11_intergenic_FLLTRLINE_positivestrand.bed
	22	26008177	26014362	Transposon:DIRS1_DR_1-6132#2137316	0	+	26008177	26014362	0	1	6185	26008175	zv11_intergenic_FLLTRLINE_positivestrand.bed
	22	26008177	26014362	Transposon:DIRS1_DR_1-6132#2137316_r1	0	+	26008177	26014362	0	1	6185	26008175	zv11_intergenic_FLLTRLINE_positivestrand.bed
	22	26905087	26909398	Transposon:Gypsy97-I_DR,Gypsy97-LTR_DR_1-385,1-385,1-4318#2139744	0	+	26905087	26909398	0	1	4311	26905085	zv11_intergenic_FLLTRLINE_positivestrand.bed
	22	27724398	27728692	Transposon:Gypsy70-I_DR,Gypsy70-LTR_DR_1-4295,1-640,1-640#2141477	0	+	27724398	27728692	0	1	4294	27724396	zv11_intergenic_FLLTRLINE_positivestrand.bed
	22	28418891	28424939	Transposon:DIRS1b_DR_1-6055#2142497	0	+	28418891	28424939	0	1	6048	28418889	zv11_intergenic_FLLTRLINE_positivestrand.bed
	22	28418891	28424939	Transposon:DIRS1b_DR_1-6055#2142497_r1	0	+	28418891	28424939	0	1	6048	28418889	zv11_intergenic_FLLTRLINE_positivestrand.bed
	22	28946289	28948433	Transposon:Copia-6-I_DR,Copia6-LTR_DR_1-2273,1-456,1-456#2143639	0	+	28946289	28948433	0	1	2144	28946287	zv11_intergenic_FLLTRLINE_positivestrand.bed
	22	30418746	30424791	Transposon:DIRS1b_DR_1-6055#2147438	0	+	30418746	30424791	0	1	6045	30418743	zv11_intergenic_FLLTRLINE_positivestrand.bed
	22	30418746	30424791	Transposon:DIRS1b_DR_1-6055#2147438_r1	0	+	30418746	30424791	0	1	6045	30418743	zv11_intergenic_FLLTRLINE_positivestrand.bed
	22	30681717	30687749	Transposon:DIRS1b_DR_1-6055#2147957	0	+	30681717	30687749	0	1	6032	30681714	zv11_intergenic_FLLTRLINE_positivestrand.bed
	22	30681717	30687749	Transposon:DIRS1b_DR_1-6055#2147957_r1	0	+	30681717	30687749	0	1	6032	30681714	zv11_intergenic_FLLTRLINE_positivestrand.bed
	22	31769996	31776871	Transposon:BEL32-I_DR,BEL32-LTR_DR_1-606,1-606,1-6873#2150934	0	+	31769996	31776871	0	1	6875	31769993	zv11_intergenic_FLLTRLINE_positivestrand.bed
	22	32689015	32694418	Transposon:Tx1-20_DR_1-5402#2153522	0	+	32689015	32694418	0	1	5403	32689012	zv11_intergenic_FLLTRLINE_positivestrand.bed
	23	3906215	3912278	Transposon:DIRS1_DR_1-6132#2186826	0	+	3906215	3912278	0	1	6063	3906212	zv11_intergenic_FLLTRLINE_positivestrand.bed
	23	10746542	10752359	Transposon:BEL-46_DRe-I,BEL-46_DRe-LTR_1-5818,1-656,1-656#2207533	0	+	10746542	10752359	0	1	5817	10746541	zv11_intergenic_FLLTRLINE_positivestrand.bed
	23	11207156	11213203	Transposon:DIRS1b_DR_1-6055#2208857	0	+	11207156	11213203	0	1	6047	11207155	zv11_intergenic_FLLTRLINE_positivestrand.bed
	23	11207156	11213203	Transposon:DIRS1b_DR_1-6055#2208857_r1	0	+	11207156	11213203	0	1	6047	11207155	zv11_intergenic_FLLTRLINE_positivestrand.bed
	23	12528078	12534459	Transposon:BEL-44_DRe-I,BEL-44_DRe-LTR_1-349,1-349,1-6382#2212204	0	+	12528078	12534459	0	1	6381	12528077	zv11_intergenic_FLLTRLINE_positivestrand.bed
	23	12935492	12942132	Transposon:ERV1-N8-I_DR,ERV1-N8-LTR_DR_1-577,1-577,1-6801#2212838	0	+	12935492	12942132	0	1	6640	12935491	zv11_intergenic_FLLTRLINE_positivestrand.bed
	23	12954024	12960719	Transposon:Gypsy137-I_DR,Gypsy137-LTR_DR_1-6687,1-727,1-726#2212865	0	+	12954024	12960719	0	1	6695	12954023	zv11_intergenic_FLLTRLINE_positivestrand.bed
	23	14246852	14252744	Transposon:BEL19-I_DR,BEL19-LTR_DR_1-5894,1-1148,1-1148#2216282	0	+	14246852	14252744	0	1	5892	14246851	zv11_intergenic_FLLTRLINE_positivestrand.bed
	23	15363591	15369595	Transposon:DIRS1b_DR_1-6055#2219446	0	+	15363591	15369595	0	1	6004	15363590	zv11_intergenic_FLLTRLINE_positivestrand.bed
	23	15363591	15369595	Transposon:DIRS1b_DR_1-6055#2219446_r1	0	+	15363591	15369595	0	1	6004	15363590	zv11_intergenic_FLLTRLINE_positivestrand.bed
	23	15492643	15498789	Transposon:Gypsy10-I_DR,Gypsy10-LTR_DR_1-1641,1-1641,1-6147#2219857	0	+	15492643	15498789	0	1	6146	15492642	zv11_intergenic_FLLTRLINE_positivestrand.bed
	23	15592400	15598530	Transposon:DIRS1_DR_1-6132#2220125	0	+	15592400	15598530	0	1	6130	15592399	zv11_intergenic_FLLTRLINE_positivestrand.bed
	23	15592400	15598530	Transposon:DIRS1_DR_1-6132#2220125_r1	0	+	15592400	15598530	0	1	6130	15592399	zv11_intergenic_FLLTRLINE_positivestrand.bed
	23	15750619	15755721	Transposon:Gypsy152B-I_DR,Gypsy152B-LTR_DR_1-5094,1-923,1-923#2220544	0	+	15750619	15755721	0	1	5102	15750618	zv11_intergenic_FLLTRLINE_positivestrand.bed
	23	15977868	15981657	Transposon:Gypsy-177_DR-I,Gypsy-177_DR-LTR_1-335,1-335,1-3790#2221022	0	+	15977868	15981657	0	1	3789	15977867	zv11_intergenic_FLLTRLINE_positivestrand.bed
	23	16088390	16093914	Transposon:Gypsy133-I_DR,Gypsy133-LTR_DR_1-1548,1-1548,1-5525#2221103	0	+	16088390	16093914	0	1	5524	16088389	zv11_intergenic_FLLTRLINE_positivestrand.bed
	23	16215991	16222031	Transposon:DIRS1b_DR_1-6055#2221262	0	+	16215991	16222031	0	1	6040	16215990	zv11_intergenic_FLLTRLINE_positivestrand.bed
	23	16215991	16222031	Transposon:DIRS1b_DR_1-6055#2221262_r1	0	+	16215991	16222031	0	1	6040	16215990	zv11_intergenic_FLLTRLINE_positivestrand.bed
	23	16291100	16297303	Transposon:DIRS1_DR_1-6132#2221348	0	+	16291100	16297303	0	1	6203	16291099	zv11_intergenic_FLLTRLINE_positivestrand.bed
	23	16341880	16347931	Transposon:DIRS1b_DR_1-6055#2221436	0	+	16341880	16347931	0	1	6051	16341879	zv11_intergenic_FLLTRLINE_positivestrand.bed
	23	16341880	16347931	Transposon:DIRS1b_DR_1-6055#2221436_r1	0	+	16341880	16347931	0	1	6051	16341879	zv11_intergenic_FLLTRLINE_positivestrand.bed
	23	16798818	16804967	Transposon:BEL-59_DRe-I,BEL-59_DRe-LTR_1-6150,1-728,1-728#2222405	0	+	16798818	16804967	0	1	6149	16798817	zv11_intergenic_FLLTRLINE_positivestrand.bed
	23	17563411	17569542	Transposon:DIRS1_DR_1-6132#2224370	0	+	17563411	17569542	0	1	6131	17563410	zv11_intergenic_FLLTRLINE_positivestrand.bed
	23	17563411	17569542	Transposon:DIRS1_DR_1-6132#2224370_r1	0	+	17563411	17569542	0	1	6131	17563410	zv11_intergenic_FLLTRLINE_positivestrand.bed
	23	18465046	18471241	Transposon:Gypsy11-I_DR,Gypsy11-LTR_DR_1-1748,1-1748,1-6196#2226547	0	+	18465046	18471241	0	1	6195	18465045	zv11_intergenic_FLLTRLINE_positivestrand.bed
	23	18504163	18508487	Transposon:Gypsy159-I_DR,Gypsy5-LTR_DR_1-4323,1-458,1-458#2226639	0	+	18504163	18508487	0	1	4324	18504162	zv11_intergenic_FLLTRLINE_positivestrand.bed
	23	21015567	21017522	Transposon:Copia-13C_DR-I,LTR1_DR_1-848,1-848,1-2283#2232889	0	+	21015567	21017522	0	1	1955	21015565	zv11_intergenic_FLLTRLINE_positivestrand.bed
	23	23302124	23308167	Transposon:DIRS1b_DR_1-6055#2238318	0	+	23302124	23308167	0	1	6043	23302122	zv11_intergenic_FLLTRLINE_positivestrand.bed
	23	23302124	23308167	Transposon:DIRS1b_DR_1-6055#2238318_r1	0	+	23302124	23308167	0	1	6043	23302122	zv11_intergenic_FLLTRLINE_positivestrand.bed
	23	25802372	25809026	Transposon:BEL-56_DRe-I,BEL-56_DRe-LTR_1-463,1-463,1-6664#2244526	0	+	25802372	25809026	0	1	6654	25802370	zv11_intergenic_FLLTRLINE_positivestrand.bed
	23	28734967	28739260	Transposon:Gypsy70-I_DR,Gypsy70-LTR_DR_1-4295,1-640,1-640#2251935	0	+	28734967	28739260	0	1	4293	28734965	zv11_intergenic_FLLTRLINE_positivestrand.bed
	23	30598266	30604318	Transposon:DIRS1b_DR_1-6055#2256705	0	+	30598266	30604318	0	1	6052	30598263	zv11_intergenic_FLLTRLINE_positivestrand.bed
	23	30598266	30604318	Transposon:DIRS1b_DR_1-6055#2256705_r1	0	+	30598266	30604318	0	1	6052	30598263	zv11_intergenic_FLLTRLINE_positivestrand.bed
	23	34238841	34243177	Transposon:Gypsy-169-I_DR,Gypsy-169-LTR_DR_1-306,1-306,1-4338#2266821	0	+	34238841	34243177	0	1	4336	34238838	zv11_intergenic_FLLTRLINE_positivestrand.bed
	23	34979757	34985887	Transposon:DIRS1_DR_1-6132#2269062	0	+	34979757	34985887	0	1	6130	34979754	zv11_intergenic_FLLTRLINE_positivestrand.bed
	23	34979757	34985887	Transposon:DIRS1_DR_1-6132#2269062_r1	0	+	34979757	34985887	0	1	6130	34979754	zv11_intergenic_FLLTRLINE_positivestrand.bed
	23	37386232	37392570	Transposon:BEL4-I_DR,BEL4-LTR_DR_1-6339,1-904,1-904#2276175	0	+	37386232	37392570	0	1	6338	37386229	zv11_intergenic_FLLTRLINE_positivestrand.bed
	24	5195644	5201773	Transposon:DIRS1_DR_1-6132#2323182	0	+	5195644	5201773	0	1	6129	5195639	zv11_intergenic_FLLTRLINE_positivestrand.bed
	24	5195644	5201773	Transposon:DIRS1_DR_1-6132#2323182_r1	0	+	5195644	5201773	0	1	6129	5195639	zv11_intergenic_FLLTRLINE_positivestrand.bed
	24	10673818	10679949	Transposon:DIRS1_DR_1-6132#2339671	0	+	10673818	10679949	0	1	6131	10673817	zv11_intergenic_FLLTRLINE_positivestrand.bed
	24	10673818	10679949	Transposon:DIRS1_DR_1-6132#2339671_r1	0	+	10673818	10679949	0	1	6131	10673817	zv11_intergenic_FLLTRLINE_positivestrand.bed
	24	12098570	12101936	Transposon:Copia-14_DR-I,Copia-14_DR-LTR_1-3289,1-479,1-479#2343244	0	+	12098570	12101936	0	1	3366	12098569	zv11_intergenic_FLLTRLINE_positivestrand.bed
	24	12438739	12444257	Transposon:Gypsy-126_DR-I,Gypsy-126_DR-LTR_1-1366,1-1366,1-5519#2343664	0	+	12438739	12444257	0	1	5518	12438738	zv11_intergenic_FLLTRLINE_positivestrand.bed
	24	12556398	12562450	Transposon:DIRS1b_DR_1-6055#2343668	0	+	12556398	12562450	0	1	6052	12556397	zv11_intergenic_FLLTRLINE_positivestrand.bed
	24	12556398	12562450	Transposon:DIRS1b_DR_1-6055#2343668_r1	0	+	12556398	12562450	0	1	6052	12556397	zv11_intergenic_FLLTRLINE_positivestrand.bed
	24	12597128	12601002	Transposon:ERV1-10_DR-I,ERV1-10_DR-LTR_1-423,1-423,1-3877#2343698	0	+	12597128	12601002	0	1	3874	12597127	zv11_intergenic_FLLTRLINE_positivestrand.bed
	24	14612242	14618287	Transposon:DIRS1b_DR_1-6055#2349045	0	+	14612242	14618287	0	1	6045	14612241	zv11_intergenic_FLLTRLINE_positivestrand.bed
	24	14612242	14618287	Transposon:DIRS1b_DR_1-6055#2349045_r1	0	+	14612242	14618287	0	1	6045	14612241	zv11_intergenic_FLLTRLINE_positivestrand.bed
	24	15299962	15304299	Transposon:Gypsy-169-I_DR,Gypsy-169-LTR_DR_1-289,1-289,1-4338#2351019	0	+	15299962	15304299	0	1	4337	15299961	zv11_intergenic_FLLTRLINE_positivestrand.bed
	24	15526933	15533070	Transposon:DIRS1_DR_1-6132#2351593	0	+	15526933	15533070	0	1	6137	15526932	zv11_intergenic_FLLTRLINE_positivestrand.bed
	24	15526933	15533070	Transposon:DIRS1_DR_1-6132#2351593_r1	0	+	15526933	15533070	0	1	6137	15526932	zv11_intergenic_FLLTRLINE_positivestrand.bed
	24	15563777	15569825	Transposon:DIRS1b_DR_1-6055#2351677	0	+	15563777	15569825	0	1	6048	15563776	zv11_intergenic_FLLTRLINE_positivestrand.bed
	24	15563777	15569825	Transposon:DIRS1b_DR_1-6055#2351677_r1	0	+	15563777	15569825	0	1	6048	15563776	zv11_intergenic_FLLTRLINE_positivestrand.bed
	24	15711284	15716169	Transposon:Gypsy-130_DR-I,Gypsy-130_DR-LTR_1-4886,1-723,1-723#2352050	0	+	15711284	15716169	0	1	4885	15711283	zv11_intergenic_FLLTRLINE_positivestrand.bed
	24	15768232	15774252	Transposon:DIRS1b_DR_1-6055#2352172	0	+	15768232	15774252	0	1	6020	15768231	zv11_intergenic_FLLTRLINE_positivestrand.bed
	24	15768232	15774252	Transposon:DIRS1b_DR_1-6055#2352172_r1	0	+	15768232	15774252	0	1	6020	15768231	zv11_intergenic_FLLTRLINE_positivestrand.bed
	24	15825627	15829963	Transposon:Gypsy-169-I_DR,Gypsy-169-LTR_DR_1-306,1-306,1-4338#2352296	0	+	15825627	15829963	0	1	4336	15825626	zv11_intergenic_FLLTRLINE_positivestrand.bed
	24	19746526	19752562	Transposon:DIRS1b_DR_1-6055#2361967	0	+	19746526	19752562	0	1	6036	19746525	zv11_intergenic_FLLTRLINE_positivestrand.bed
	24	19746526	19752562	Transposon:DIRS1b_DR_1-6055#2361967_r1	0	+	19746526	19752562	0	1	6036	19746525	zv11_intergenic_FLLTRLINE_positivestrand.bed
	24	20170321	20174558	Transposon:Gypsy-115-I_DR,Gypsy-115-LTR_DR_1-325,1-4321,212-325,1-110#2363047	0	+	20170321	20174558	0	1	4237	20170319	zv11_intergenic_FLLTRLINE_positivestrand.bed
	24	22956285	22960610	Transposon:Gypsy159-I_DR,Gypsy5-LTR_DR_1-4323,1-458,1-458#2370466	0	+	22956285	22960610	0	1	4325	22956283	zv11_intergenic_FLLTRLINE_positivestrand.bed
	24	32712561	32718668	Transposon:DIRS1_DR_1-6132#2398648	0	+	32712561	32718668	0	1	6107	32712558	zv11_intergenic_FLLTRLINE_positivestrand.bed
	24	32712561	32718668	Transposon:DIRS1_DR_1-6132#2398648_r1	0	+	32712561	32718668	0	1	6107	32712558	zv11_intergenic_FLLTRLINE_positivestrand.bed
	24	35311020	35317591	Transposon:DIRS-N1_DR_1-6632#2406847	0	+	35311020	35317591	0	1	6571	35311017	zv11_intergenic_FLLTRLINE_positivestrand.bed
	24	35311020	35317591	Transposon:DIRS-N1_DR_1-6632#2406847_r1	0	+	35311020	35317591	0	1	6571	35311017	zv11_intergenic_FLLTRLINE_positivestrand.bed
	24	37982177	37987418	Transposon:Nimb-8_DR_1-5244#2415354	0	+	37982177	37987418	0	1	5241	37982174	zv11_intergenic_FLLTRLINE_positivestrand.bed
	24	38123355	38129162	Transposon:DIRS1b_DR_1-6055#2415840	0	+	38123355	38129162	0	1	5807	38123352	zv11_intergenic_FLLTRLINE_positivestrand.bed
	25	1966367	1972157	Transposon:Gypsy65-I_DR,Gypsy65-LTR_DR_1-5803,1-1128,1-1129#2436098	0	+	1966367	1972157	0	1	5790	1966366	zv11_intergenic_FLLTRLINE_positivestrand.bed
	25	15818811	15821342	Transposon:Rex1-29_DRe_1-2528#2475615	0	+	15818811	15821342	0	1	2531	15818810	zv11_intergenic_FLLTRLINE_positivestrand.bed
	25	17616980	17621474	Transposon:Gypsy-31-I_DR,Gypsy-31-LTR_DR_1-47,1-47,1-4522,156-953,156-953#2480437	0	+	17616980	17621474	0	1	4494	17616979	zv11_intergenic_FLLTRLINE_positivestrand.bed
	25	18991107	18995400	Transposon:Gypsy107-I_Dr,Gypsy107-LTR_Dr_1-4297,1-770,1-770#2483802	0	+	18991107	18995400	0	1	4293	18991106	zv11_intergenic_FLLTRLINE_positivestrand.bed
	25	19462781	19468912	Transposon:DIRS1_DR_1-6132#2485033	0	+	19462781	19468912	0	1	6131	19462780	zv11_intergenic_FLLTRLINE_positivestrand.bed
	25	19462781	19468912	Transposon:DIRS1_DR_1-6132#2485033_r1	0	+	19462781	19468912	0	1	6131	19462780	zv11_intergenic_FLLTRLINE_positivestrand.bed
	25	21928955	21935029	Transposon:DIRS1_DR_1-6132#2491701	0	+	21928955	21935029	0	1	6074	21928953	zv11_intergenic_FLLTRLINE_positivestrand.bed
	25	21928955	21935029	Transposon:DIRS1_DR_1-6132#2491701_r1	0	+	21928955	21935029	0	1	6074	21928953	zv11_intergenic_FLLTRLINE_positivestrand.bed
	25	21962665	21969090	Transposon:Gypsy-21-I_DR,Gypsy-21-LTR_DR_840-1470,840-1470,1-6426,1-855,1-855#2491757	0	+	21962665	21969090	0	1	6425	21962663	zv11_intergenic_FLLTRLINE_positivestrand.bed
	25	22006344	22010565	Transposon:GypsyDR1_1-4222#2491861	0	+	22006344	22010565	0	1	4221	22006342	zv11_intergenic_FLLTRLINE_positivestrand.bed
	25	26188180	26190780	Transposon:L2-35_DRe_1-2600#2502589	0	+	26188180	26190780	0	1	2600	26188178	zv11_intergenic_FLLTRLINE_positivestrand.bed
	25	26402895	26410208	Transposon:ERV1-3-I_DR,ERV1-3C_DR-LTR_1-7464,1-468,1-468#2502670	0	+	26402895	26410208	0	1	7313	26402893	zv11_intergenic_FLLTRLINE_positivestrand.bed
	25	26635399	26640854	Transposon:Gypsy-196_DR-I,Gypsy-196_DR-LTR_126-1589,1-1589,1-5525#2503012	0	+	26635399	26640854	0	1	5455	26635397	zv11_intergenic_FLLTRLINE_positivestrand.bed
	25	27917245	27921465	Transposon:GypsyDR1_1-4222#2506094	0	+	27917245	27921465	0	1	4220	27917243	zv11_intergenic_FLLTRLINE_positivestrand.bed
	25	29612487	29618527	Transposon:DIRS1b_DR_1-6055#2510816	0	+	29612487	29618527	0	1	6040	29612485	zv11_intergenic_FLLTRLINE_positivestrand.bed
	25	29612487	29618527	Transposon:DIRS1b_DR_1-6055#2510816_r1	0	+	29612487	29618527	0	1	6040	29612485	zv11_intergenic_FLLTRLINE_positivestrand.bed
	KN147651.2	32882	40080	Transposon:ERV1-3-I_DR,ERV1-3C_DR-LTR_1-7464,1-468,1-468#3780625	0	+	32882	40080	0	1	7198	32879	zv11_intergenic_FLLTRLINE_positivestrand.bed
	KN147652.2	68647	73100	Transposon:Gypsy119-I_DR,Gypsy119-LTR_DR_1-4466,1-990,1-989#3781321	0	+	68647	73100	0	1	4453	68641	zv11_intergenic_FLLTRLINE_positivestrand.bed
	KN149683.1	100242	106466	Transposon:DIRS1_DR_1-6132#3782175	0	+	100242	106466	0	1	6224	100241	zv11_intergenic_FLLTRLINE_positivestrand.bed
	KN149686.1	53498	54850	Transposon:DIRS-1B_DR_1-1360#3782842	0	+	53498	54850	0	1	1352	53493	zv11_intergenic_FLLTRLINE_positivestrand.bed
	KN149686.1	53498	54850	Transposon:DIRS-1B_DR_1-1360#3782842_r1	0	+	53498	54850	0	1	1352	53493	zv11_intergenic_FLLTRLINE_positivestrand.bed
	KN149687.1	134250	138704	Transposon:Gypsy35-I_DR,Gypsy35-LTR_DR_1-4464,1-900,1-900#3783317	0	+	134250	138704	0	1	4454	134249	zv11_intergenic_FLLTRLINE_positivestrand.bed
	KN149689.2	73005	79053	Transposon:DIRS1b_DR_1-6055#3783835	0	+	73005	79053	0	1	6048	72998	zv11_intergenic_FLLTRLINE_positivestrand.bed
	KN149689.2	73005	79053	Transposon:DIRS1b_DR_1-6055#3783835_r1	0	+	73005	79053	0	1	6048	72998	zv11_intergenic_FLLTRLINE_positivestrand.bed
	KN149691.1	57674	63204	Transposon:L1-5_DR_1-5551#3784807	0	+	57674	63204	0	1	5530	57669	zv11_intergenic_FLLTRLINE_positivestrand.bed
	KN149691.1	63562	69134	Transposon:L1-5_DR_1-5551#3784811	0	+	63562	69134	0	1	5572	63556	zv11_intergenic_FLLTRLINE_positivestrand.bed
	KN149691.1	86830	92391	Transposon:L1-4B_DR_1-5563#3784949	0	+	86830	92391	0	1	5561	86822	zv11_intergenic_FLLTRLINE_positivestrand.bed
	KN149695.1	118189	124237	Transposon:DIRS1b_DR_1-6055#3785925	0	+	118189	124237	0	1	6048	118188	zv11_intergenic_FLLTRLINE_positivestrand.bed
	KN149695.1	118189	124237	Transposon:DIRS1b_DR_1-6055#3785925_r1	0	+	118189	124237	0	1	6048	118188	zv11_intergenic_FLLTRLINE_positivestrand.bed
	KN149849.1	4261	10422	Transposon:DIRS1_DR_1-6132#3797871	0	+	4261	10422	0	1	6161	4257	zv11_intergenic_FLLTRLINE_positivestrand.bed
	KN149849.1	4261	10422	Transposon:DIRS1_DR_1-6132#3797871_r1	0	+	4261	10422	0	1	6161	4257	zv11_intergenic_FLLTRLINE_positivestrand.bed
	KN149895.1	62832	67167	Transposon:Gypsy-248_DR-I,Gypsy-248_DR-LTR_1-404,1-404,1-4336#3800158	0	+	62832	67167	0	1	4335	62826	zv11_intergenic_FLLTRLINE_positivestrand.bed
	KN150022.1	61209	65537	Transposon:Gypsy-169-I_DR,Gypsy-169-LTR_DR_1-306,1-306,1-4338#3808431	0	+	61209	65537	0	1	4328	61203	zv11_intergenic_FLLTRLINE_positivestrand.bed
	KN150221.1	13617	18599	Transposon:L2-1_DR_1-4985#3823800	0	+	13617	18599	0	1	4982	13616	zv11_intergenic_FLLTRLINE_positivestrand.bed
	KN150232.1	1208	6196	Transposon:L2-1_DR_1-4985#3824725	0	+	1208	6196	0	1	4988	1207	zv11_intergenic_FLLTRLINE_positivestrand.bed
	KN150477.1	52197	56479	Transposon:Gypsy135-I_DR,Gypsy135-LTR_DR_1-4290,1-579,1-579#3838750	0	+	52197	56479	0	1	4282	52192	zv11_intergenic_FLLTRLINE_positivestrand.bed
	KN150605.1	40089	44404	Transposon:Gypsy-115-I_DR,Gypsy-115-LTR_DR_1-378,1-378,1-4321#3846918	0	+	40089	44404	0	1	4315	40085	zv11_intergenic_FLLTRLINE_positivestrand.bed
	KN150608.1	72491	78430	Transposon:BEL23-I_DR,BEL23-LTR_DR_1-5940,1-1020,1-1020#3847379	0	+	72491	78430	0	1	5939	72484	zv11_intergenic_FLLTRLINE_positivestrand.bed
	KN150677.1	13328	19362	Transposon:DIRS1b_DR_1-6055#3853465	0	+	13328	19362	0	1	6034	13327	zv11_intergenic_FLLTRLINE_positivestrand.bed
	KN150677.1	13328	19362	Transposon:DIRS1b_DR_1-6055#3853465_r1	0	+	13328	19362	0	1	6034	13327	zv11_intergenic_FLLTRLINE_positivestrand.bed
	KN150684.1	2163	7211	Transposon:Gypsy47-I_DR,Gypsy47-LTR_DR_1-5069,1-969,1-969#3853747	0	+	2163	7211	0	1	5048	2161	zv11_intergenic_FLLTRLINE_positivestrand.bed
	1	11304513	11310644	Transposon:DIRS1_DR_1-6132#37506	0	+	11304513	11310644	0	1	6131	11304512	zv11_antisense_nestedFLLTRLINE_positivestrand.bed
	1	19171983	19178169	Transposon:DIRS1_DR_1-6132#60172	0	+	19171983	19178169	0	1	6186	19171982	zv11_antisense_nestedFLLTRLINE_positivestrand.bed
	1	20782264	20788308	Transposon:DIRS1b_DR_1-6055#64722	0	+	20782264	20788308	0	1	6044	20782262	zv11_antisense_nestedFLLTRLINE_positivestrand.bed
	1	22575278	22579716	Transposon:Gypsy-34-I_DR,Gypsy-34-LTR_Dr_1-4439,1-960,1-960#69282	0	+	22575278	22579716	0	1	4438	22575276	zv11_antisense_nestedFLLTRLINE_positivestrand.bed
	1	25891083	25897213	Transposon:DIRS1_DR_1-6132#77364	0	+	25891083	25897213	0	1	6130	25891081	zv11_antisense_nestedFLLTRLINE_positivestrand.bed
	1	34320335	34325311	Transposon:Gypsy40-I_DR,Gypsy40-LTR_DR_1-4979,1-936,1-936#96389	0	+	34320335	34325311	0	1	4976	34320332	zv11_antisense_nestedFLLTRLINE_positivestrand.bed
	1	40583210	40589230	Transposon:BEL3-I_DR,BEL3-LTR_DR_1-6021,1-644,1-644#112024	0	+	40583210	40589230	0	1	6020	40583206	zv11_antisense_nestedFLLTRLINE_positivestrand.bed
	1	44880717	44884285	Transposon:L2-42_DRe_1-3569#124026	0	+	44880717	44884285	0	1	3568	44880713	zv11_antisense_nestedFLLTRLINE_positivestrand.bed
	1	51599490	51603781	Transposon:Gypsy-197_DR-I,Gypsy-197_DR-LTR_1-4292,1-722,1-722#144691	0	+	51599490	51603781	0	1	4291	51599485	zv11_antisense_nestedFLLTRLINE_positivestrand.bed
	1	55908795	55914845	Transposon:DIRS1b_DR_1-6055#157742	0	+	55908795	55914845	0	1	6050	55908790	zv11_antisense_nestedFLLTRLINE_positivestrand.bed
	2	11357427	11363574	Transposon:DIRS1_DR_1-6132#1646750	0	+	11357427	11363574	0	1	6147	11357426	zv11_antisense_nestedFLLTRLINE_positivestrand.bed
	2	11388354	11394398	Transposon:DIRS1b_DR_1-6055#1646818	0	+	11388354	11394398	0	1	6044	11388353	zv11_antisense_nestedFLLTRLINE_positivestrand.bed
	2	14246765	14252791	Transposon:DIRS1b_DR_1-6055#1653269	0	+	14246765	14252791	0	1	6026	14246764	zv11_antisense_nestedFLLTRLINE_positivestrand.bed
	2	14318371	14323209	Transposon:Gypsy-116-I_DR,Gypsy-116-LTR_DR_1-4847,95-737,1-738#1653415	0	+	14318371	14323209	0	1	4838	14318370	zv11_antisense_nestedFLLTRLINE_positivestrand.bed
	2	19847229	19853359	Transposon:DIRS1_DR_1-6132#1667291	0	+	19847229	19853359	0	1	6130	19847228	zv11_antisense_nestedFLLTRLINE_positivestrand.bed
	2	43992039	43998154	Transposon:DIRS1_DR_1-6132#1730175	0	+	43992039	43998154	0	1	6115	43992035	zv11_antisense_nestedFLLTRLINE_positivestrand.bed
	2	54590489	54595470	Transposon:L2-1_DR_1-4985#1762852	0	+	54590489	54595470	0	1	4981	54590484	zv11_antisense_nestedFLLTRLINE_positivestrand.bed
	2	55845674	55850742	Transposon:Gypsy41-I_DR,Gypsy41-LTR_DR_1-5057,1-890,1-890#1766958	0	+	55845674	55850742	0	1	5068	55845669	zv11_antisense_nestedFLLTRLINE_positivestrand.bed
	3	172171	178857	Transposon:Gypsy137-I_DR,Gypsy137-LTR_DR_1-6687,1-727,1-727#2535423	0	+	172171	178857	0	1	6686	172170	zv11_antisense_nestedFLLTRLINE_positivestrand.bed
	3	12299937	12305963	Transposon:DIRS1b_DR_1-6055#2566729	0	+	12299937	12305963	0	1	6026	12299936	zv11_antisense_nestedFLLTRLINE_positivestrand.bed
	3	19890053	19897430	Transposon:DIRS-9C_DR_1-7384#2590277	0	+	19890053	19897430	0	1	7377	19890052	zv11_antisense_nestedFLLTRLINE_positivestrand.bed
	3	24887797	24893829	Transposon:DIRS1b_DR_1-6055#2603713	0	+	24887797	24893829	0	1	6032	24887795	zv11_antisense_nestedFLLTRLINE_positivestrand.bed
	3	27900493	27905337	Transposon:Gypsy-116-I_DR,Gypsy-116-LTR_DR_1-4847,1-738,1-738#2611555	0	+	27900493	27905337	0	1	4844	27900491	zv11_antisense_nestedFLLTRLINE_positivestrand.bed
	3	28144412	28150537	Transposon:DIRS1_DR_1-6132#2612245	0	+	28144412	28150537	0	1	6125	28144410	zv11_antisense_nestedFLLTRLINE_positivestrand.bed
	3	28201648	28208279	Transposon:DIRS-N1_DR_1-6632#2612356	0	+	28201648	28208279	0	1	6631	28201646	zv11_antisense_nestedFLLTRLINE_positivestrand.bed
	3	55891253	55895544	Transposon:Gypsy-197_DR-I,Gypsy-197_DR-LTR_1-4292,1-722,1-722#2685843	0	+	55891253	55895544	0	1	4291	55891248	zv11_antisense_nestedFLLTRLINE_positivestrand.bed
	3	55965648	55971326	Transposon:L1-24_DR_1-5678#2686069	0	+	55965648	55971326	0	1	5678	55965643	zv11_antisense_nestedFLLTRLINE_positivestrand.bed
	3	56007653	56013785	Transposon:DIRS1_DR_1-6132#2686186	0	+	56007653	56013785	0	1	6132	56007648	zv11_antisense_nestedFLLTRLINE_positivestrand.bed
	4	16372154	16375375	Transposon:Copia-7-I_DR,Copia-7-LTR_DR_1-3222,1-483,1-483#2751572	0	+	16372154	16375375	0	1	3221	16372153	zv11_antisense_nestedFLLTRLINE_positivestrand.bed
	4	22936547	22943034	Transposon:Gypsy13-I_DR,Gypsy13-LTR_DR_1-1162,1-6488,1-1159#2766905	0	+	22936547	22943034	0	1	6487	22936545	zv11_antisense_nestedFLLTRLINE_positivestrand.bed
	4	28160514	28170102	Transposon:BHIKHARI-5-I_DR,BHIKHARI-5-LTR_DR_1-1663,1-1663,1-9658#2780588	0	+	28160514	28170102	0	1	9588	28160512	zv11_antisense_nestedFLLTRLINE_positivestrand.bed
	4	31024030	31029700	Transposon:Gypsy49-I_DR,Gypsy49-LTR_DR_1-360,1-360,1-5683#2786320	0	+	31024030	31029700	0	1	5670	31024027	zv11_antisense_nestedFLLTRLINE_positivestrand.bed
	4	35857119	35861444	Transposon:Gypsy159-I_DR,Gypsy5-LTR_DR_1-4323,1-458,1-458#2795234	0	+	35857119	35861444	0	1	4325	35857116	zv11_antisense_nestedFLLTRLINE_positivestrand.bed
	4	35864804	35869122	Transposon:Gypsy97-I_DR,Gypsy97-LTR-B_DR_1-403,1-403,1-4318#2795237	0	+	35864804	35869122	0	1	4318	35864801	zv11_antisense_nestedFLLTRLINE_positivestrand.bed
	4	39414231	39418124	Transposon:ERV1-10_DR-I,ERV1-10_DR-LTR_1-423,1-423,1-3877#2801602	0	+	39414231	39418124	0	1	3893	39414228	zv11_antisense_nestedFLLTRLINE_positivestrand.bed
	4	39441797	39446661	Transposon:Gypsy-171-I_DR,Gypsy-171-LTR_DR_1-4869,1-824,1-824#2801643	0	+	39441797	39446661	0	1	4864	39441794	zv11_antisense_nestedFLLTRLINE_positivestrand.bed
	4	39441797	39446661	Transposon:Gypsy-171-I_DR,Gypsy-171-LTR_DR_1-4869,1-824,1-824#2801643_r1	0	+	39441797	39446661	0	1	4864	39441794	zv11_antisense_nestedFLLTRLINE_positivestrand.bed
	4	43786852	43792412	Transposon:L1-4B_DR_1-5563#2809712	0	+	43786852	43792412	0	1	5560	43786848	zv11_antisense_nestedFLLTRLINE_positivestrand.bed
	4	44858553	44862406	Transposon:ERV1-10_DR-I,ERV1-10_DR-LTR_1-3877,1-423,1-423#2811409	0	+	44858553	44862406	0	1	3853	44858549	zv11_antisense_nestedFLLTRLINE_positivestrand.bed
	4	49035653	49041820	Transposon:DIRS1_DR_1-6132#2817590	0	+	49035653	49041820	0	1	6167	49035649	zv11_antisense_nestedFLLTRLINE_positivestrand.bed
	4	49767565	49772634	Transposon:Gypsy41-I_DR,Gypsy41-LTR_DR_1-5057,1-890,1-890#2819302	0	+	49767565	49772634	0	1	5069	49767561	zv11_antisense_nestedFLLTRLINE_positivestrand.bed
	4	49888124	49891122	Transposon:Rex1-58_DR_1-3011#2819550	0	+	49888124	49891122	0	1	2998	49888120	zv11_antisense_nestedFLLTRLINE_positivestrand.bed
	4	53342689	53348737	Transposon:DIRS1b_DR_1-6055#2825612	0	+	53342689	53348737	0	1	6048	53342684	zv11_antisense_nestedFLLTRLINE_positivestrand.bed
	4	57292451	57298789	Transposon:BEL4-I_DR,BEL4-LTR_DR_1-6339,1-904,1-904#2834357	0	+	57292451	57298789	0	1	6338	57292446	zv11_antisense_nestedFLLTRLINE_positivestrand.bed
	4	58778643	58783486	Transposon:Gypsy-116-I_DR,Gypsy-116-LTR_DR_1-4847,1-738,1-738#2836892	0	+	58778643	58783486	0	1	4843	58778638	zv11_antisense_nestedFLLTRLINE_positivestrand.bed
	4	58953890	58959933	Transposon:DIRS1b_DR_1-6055#2837192	0	+	58953890	58959933	0	1	6043	58953885	zv11_antisense_nestedFLLTRLINE_positivestrand.bed
	4	58953890	58959933	Transposon:DIRS1b_DR_1-6055#2837192_r1	0	+	58953890	58959933	0	1	6043	58953885	zv11_antisense_nestedFLLTRLINE_positivestrand.bed
	4	62508465	62512790	Transposon:Gypsy159-I_DR,Gypsy5-LTR_DR_1-4323,1-458,1-458#2843786	0	+	62508465	62512790	0	1	4325	62508459	zv11_antisense_nestedFLLTRLINE_positivestrand.bed
	4	63514240	63518563	Transposon:Gypsy-193_DR-I,Gypsy-193_DR-LTR_1-4324,1-579,1-579#2846710	0	+	63514240	63518563	0	1	4323	63514234	zv11_antisense_nestedFLLTRLINE_positivestrand.bed
	4	63975200	63978772	Transposon:REX1-1_DR_1-3590#2847312	0	+	63975200	63978772	0	1	3572	63975194	zv11_antisense_nestedFLLTRLINE_positivestrand.bed
	4	65518417	65523776	Transposon:DIRS-7_DR_1-5393#2850255	0	+	65518417	65523776	0	1	5359	65518411	zv11_antisense_nestedFLLTRLINE_positivestrand.bed
	4	70226350	70231413	Transposon:L2-3_DRe_1-5068#2858438	0	+	70226350	70231413	0	1	5063	70226343	zv11_antisense_nestedFLLTRLINE_positivestrand.bed
	4	73302541	73306876	Transposon:Gypsy-169-I_DR,Gypsy-169-LTR_DR_1-306,1-306,1-4338#2865915	0	+	73302541	73306876	0	1	4335	73302534	zv11_antisense_nestedFLLTRLINE_positivestrand.bed
	4	73302541	73306876	Transposon:Gypsy-169-I_DR,Gypsy-169-LTR_DR_1-306,1-306,1-4338#2865915_r1	0	+	73302541	73306876	0	1	4335	73302534	zv11_antisense_nestedFLLTRLINE_positivestrand.bed
	4	74986582	74992406	Transposon:BEL20-I_DR,BEL20-LTR_DR_1-5825,1-844,1-844#2871020	0	+	74986582	74992406	0	1	5824	74986575	zv11_antisense_nestedFLLTRLINE_positivestrand.bed
	4	75568670	75572971	Transposon:Gypsy-28-I_DR,Gypsy-28-LTR_DR_1-605,1-605,1-4299#2872671	0	+	75568670	75572971	0	1	4301	75568663	zv11_antisense_nestedFLLTRLINE_positivestrand.bed
	4	75750173	75754481	Transposon:Gypsy97-I_DR,Gypsy97-LTR-B_DR_1-403,1-403,1-4318#2873100	0	+	75750173	75754481	0	1	4308	75750166	zv11_antisense_nestedFLLTRLINE_positivestrand.bed
	4	76209010	76213212	Transposon:Gypsy-168B_DR-I,Gypsy-168B_DR-LTR_225-507,1-4189,1-507#2873999	0	+	76209010	76213212	0	1	4202	76209003	zv11_antisense_nestedFLLTRLINE_positivestrand.bed
	4	76226987	76231059	Transposon:Gypsy-189_DR-I,Gypsy-189_DR-LTR_1-186,1-186,1-4109#2874037	0	+	76226987	76231059	0	1	4072	76226980	zv11_antisense_nestedFLLTRLINE_positivestrand.bed
	4	76226987	76231059	Transposon:Gypsy-189_DR-I,Gypsy-189_DR-LTR_1-186,1-186,1-4109#2874037_r1	0	+	76226987	76231059	0	1	4072	76226980	zv11_antisense_nestedFLLTRLINE_positivestrand.bed
	5	4183386	4189435	Transposon:DIRS1b_DR_1-6055#2892928	0	+	4183386	4189435	0	1	6049	4183382	zv11_antisense_nestedFLLTRLINE_positivestrand.bed
	5	9920965	9927024	Transposon:DIRS1b_DR_1-6055#2911803	0	+	9920965	9927024	0	1	6059	9920956	zv11_antisense_nestedFLLTRLINE_positivestrand.bed
	5	16685336	16689661	Transposon:Gypsy159-I_DR,Gypsy5-LTR_DR_1-4323,1-458,1-458#2933011	0	+	16685336	16689661	0	1	4325	16685335	zv11_antisense_nestedFLLTRLINE_positivestrand.bed
	5	21509317	21515447	Transposon:DIRS1_DR_1-6132#2946630	0	+	21509317	21515447	0	1	6130	21509315	zv11_antisense_nestedFLLTRLINE_positivestrand.bed
	5	25148528	25154583	Transposon:DIRS1b_DR_1-6055#2956035	0	+	25148528	25154583	0	1	6055	25148526	zv11_antisense_nestedFLLTRLINE_positivestrand.bed
	5	30867569	30873699	Transposon:DIRS1_DR_1-6132#2970120	0	+	30867569	30873699	0	1	6130	30867566	zv11_antisense_nestedFLLTRLINE_positivestrand.bed
	5	37222075	37228204	Transposon:DIRS1_DR_1-6132#2985914	0	+	37222075	37228204	0	1	6129	37222072	zv11_antisense_nestedFLLTRLINE_positivestrand.bed
	5	37251768	37256039	Transposon:Gypsy-28-I_DR,Gypsy-28-LTR_DR_1-605,1-605,1-4299#2985993	0	+	37251768	37256039	0	1	4271	37251765	zv11_antisense_nestedFLLTRLINE_positivestrand.bed
	5	40387281	40393288	Transposon:DIRS1b_DR_1-6055#2994000	0	+	40387281	40393288	0	1	6007	40387277	zv11_antisense_nestedFLLTRLINE_positivestrand.bed
	5	46795323	46801453	Transposon:DIRS1_DR_1-6132#3009676	0	+	46795323	46801453	0	1	6130	46795319	zv11_antisense_nestedFLLTRLINE_positivestrand.bed
	5	52539973	52544067	Transposon:RTE-1_DR_1-4083#3025418	0	+	52539973	52544067	0	1	4094	52539968	zv11_antisense_nestedFLLTRLINE_positivestrand.bed
	5	52895574	52899578	Transposon:Gypsy67-I_DR,Gypsy67-LTR_DR_1-175,1-175,1-4036#3026340	0	+	52895574	52899578	0	1	4004	52895569	zv11_antisense_nestedFLLTRLINE_positivestrand.bed
	5	56329792	56334210	Transposon:DIRS-4N1_DR_1-4462#3033004	0	+	56329792	56334210	0	1	4418	56329787	zv11_antisense_nestedFLLTRLINE_positivestrand.bed
	5	58101051	58107107	Transposon:DIRS1b_DR_1-6055#3037707	0	+	58101051	58107107	0	1	6056	58101046	zv11_antisense_nestedFLLTRLINE_positivestrand.bed
	6	12432997	12439128	Transposon:DIRS1_DR_1-6132#3126303	0	+	12432997	12439128	0	1	6131	12432996	zv11_antisense_nestedFLLTRLINE_positivestrand.bed
	6	15577277	15583377	Transposon:DIRS1_DR_1-6132#3135588	0	+	15577277	15583377	0	1	6100	15577276	zv11_antisense_nestedFLLTRLINE_positivestrand.bed
	6	19492654	19498199	Transposon:L1-37_DR_1-5534#3144015	0	+	19492654	19498199	0	1	5545	19492653	zv11_antisense_nestedFLLTRLINE_positivestrand.bed
	6	21478574	21484595	Transposon:DIRS1b_DR_1-6055#3148399	0	+	21478574	21484595	0	1	6021	21478572	zv11_antisense_nestedFLLTRLINE_positivestrand.bed
	6	24018691	24024188	Transposon:Gypsy-200_DR-I,Gypsy-200_DR-LTR_1-417,1-417,1-5496#3153451	0	+	24018691	24024188	0	1	5497	24018689	zv11_antisense_nestedFLLTRLINE_positivestrand.bed
	6	26069537	26074495	Transposon:L2-1_DR_1-4985#3158613	0	+	26069537	26074495	0	1	4958	26069535	zv11_antisense_nestedFLLTRLINE_positivestrand.bed
	6	31911324	31915694	Transposon:Gypsy89-I_DR,Gypsy89-LTR_DR_1-4368,1-559,1-559#3173191	0	+	31911324	31915694	0	1	4370	31911321	zv11_antisense_nestedFLLTRLINE_positivestrand.bed
	6	31924671	31930799	Transposon:DIRS1_DR_1-6132#3173207	0	+	31924671	31930799	0	1	6128	31924668	zv11_antisense_nestedFLLTRLINE_positivestrand.bed
	6	42307752	42313885	Transposon:BEL15-I_DR,BEL15-LTR_DR_1-349,1-349,1-6132#3200244	0	+	42307752	42313885	0	1	6133	42307748	zv11_antisense_nestedFLLTRLINE_positivestrand.bed
	6	46130307	46136437	Transposon:DIRS1_DR_1-6132#3210705	0	+	46130307	46136437	0	1	6130	46130303	zv11_antisense_nestedFLLTRLINE_positivestrand.bed
	6	47584783	47590608	Transposon:BEL25-I_DR,BEL25-LTR_DR_1-5826,1-881,1-881#3215009	0	+	47584783	47590608	0	1	5825	47584779	zv11_antisense_nestedFLLTRLINE_positivestrand.bed
	6	47696152	47702203	Transposon:DIRS1b_DR_1-6055#3215377	0	+	47696152	47702203	0	1	6051	47696148	zv11_antisense_nestedFLLTRLINE_positivestrand.bed
	6	49151665	49157437	Transposon:BEL17-I_DR,BEL17-LTR_DR_266-444,266-444,1-269,1-269,1-5772#3219752	0	+	49151665	49157437	0	1	5772	49151661	zv11_antisense_nestedFLLTRLINE_positivestrand.bed
	6	55521126	55525347	Transposon:GypsyDR1_1-4222#3239614	0	+	55521126	55525347	0	1	4221	55521121	zv11_antisense_nestedFLLTRLINE_positivestrand.bed
	6	56642722	56648851	Transposon:BEL27-I_DR,BEL27-LTR_DR_389-509,389-509,1-390,1-390,1-6122#3243539	0	+	56642722	56648851	0	1	6129	56642717	zv11_antisense_nestedFLLTRLINE_positivestrand.bed
	7	5969597	5972895	Transposon:Rex1-57_DR_1-3300#3272251	0	+	5969597	5972895	0	1	3298	5969592	zv11_antisense_nestedFLLTRLINE_positivestrand.bed
	7	17405759	17411803	Transposon:DIRS1b_DR_1-6055#3307398	0	+	17405759	17411803	0	1	6044	17405758	zv11_antisense_nestedFLLTRLINE_positivestrand.bed
	7	18487292	18491513	Transposon:GypsyDR1_1-4222#3310330	0	+	18487292	18491513	0	1	4221	18487291	zv11_antisense_nestedFLLTRLINE_positivestrand.bed
	7	47704184	47710313	Transposon:DIRS1_DR_1-6132#3385517	0	+	47704184	47710313	0	1	6129	47704180	zv11_antisense_nestedFLLTRLINE_positivestrand.bed
	7	51531022	51537643	Transposon:DIRS-N1_DR_1-6632#3396418	0	+	51531022	51537643	0	1	6621	51531017	zv11_antisense_nestedFLLTRLINE_positivestrand.bed
	7	57939781	57945911	Transposon:DIRS1_DR_1-6132#3413925	0	+	57939781	57945911	0	1	6130	57939776	zv11_antisense_nestedFLLTRLINE_positivestrand.bed
	7	58020228	58026357	Transposon:DIRS1_DR_1-6132#3414148	0	+	58020228	58026357	0	1	6129	58020223	zv11_antisense_nestedFLLTRLINE_positivestrand.bed
	7	60561633	60565989	Transposon:Gypsy-165-I_DR,Gypsy-165-LTR_DR_1-4366,1-541,1-541#3419807	0	+	60561633	60565989	0	1	4356	60561627	zv11_antisense_nestedFLLTRLINE_positivestrand.bed
	7	60615755	60622828	Transposon:Gypsy81-I_Dr,Gypsy81-LTR_Dr_1-769,1-769,1-7082#3419943	0	+	60615755	60622828	0	1	7073	60615749	zv11_antisense_nestedFLLTRLINE_positivestrand.bed
	7	60807949	60813762	Transposon:BEL-46_DRe-I,BEL-46_DRe-LTR_1-5818,1-656,1-656#3420418	0	+	60807949	60813762	0	1	5813	60807943	zv11_antisense_nestedFLLTRLINE_positivestrand.bed
	8	1234681	1238948	Transposon:Gypsy64-I_DR,Gypsy64-LTR_DR_1-4268,1-835,1-835#3467581	0	+	1234681	1238948	0	1	4267	1234680	zv11_antisense_nestedFLLTRLINE_positivestrand.bed
	8	7579561	7586311	Transposon:DIRS-4_DR_1-6796#3489230	0	+	7579561	7586311	0	1	6750	7579554	zv11_antisense_nestedFLLTRLINE_positivestrand.bed
	8	11595939	11601980	Transposon:DIRS1b_DR_1-6055#3502035	0	+	11595939	11601980	0	1	6041	11595938	zv11_antisense_nestedFLLTRLINE_positivestrand.bed
	8	20351841	20356184	Transposon:Gypsy-169-I_DR,Gypsy-169-LTR_DR_1-289,1-289,1-4338#3525811	0	+	20351841	20356184	0	1	4343	20351839	zv11_antisense_nestedFLLTRLINE_positivestrand.bed
	8	22690985	22695295	Transposon:Gypsy-28C_DR-I,Gypsy-28C_DR-LTR_1-4312,1-618,1-618#3531689	0	+	22690985	22695295	0	1	4310	22690983	zv11_antisense_nestedFLLTRLINE_positivestrand.bed
	8	30771903	30778093	Transposon:BEL18-I_DR,BEL18-LTR_DR_1-414,1-414,1-6170#3551958	0	+	30771903	30778093	0	1	6190	30771900	zv11_antisense_nestedFLLTRLINE_positivestrand.bed
	8	39892008	39899033	Transposon:Gypsy83-I_DR,Gypsy83-LTR_DR_1-665,1-665,1-7028#3573938	0	+	39892008	39899033	0	1	7025	39892005	zv11_antisense_nestedFLLTRLINE_positivestrand.bed
	8	42085149	42091574	Transposon:Gypsy-21-I_DR,Gypsy-21-LTR_DR_840-1470,840-1470,1-6426,1-855,1-855#3580336	0	+	42085149	42091574	0	1	6425	42085145	zv11_antisense_nestedFLLTRLINE_positivestrand.bed
	9	9273373	9278440	Transposon:Gypsy41-I_DR,Gypsy41-LTR_DR_1-5057,1-890,1-890#3649849	0	+	9273373	9278440	0	1	5067	9273364	zv11_antisense_nestedFLLTRLINE_positivestrand.bed
	9	9335503	9341543	Transposon:DIRS1b_DR_1-6055#3650001	0	+	9335503	9341543	0	1	6040	9335494	zv11_antisense_nestedFLLTRLINE_positivestrand.bed
	9	11914840	11919165	Transposon:Gypsy159-I_DR,Gypsy5-LTR_DR_1-4323,1-458,1-458#3657203	0	+	11914840	11919165	0	1	4325	11914839	zv11_antisense_nestedFLLTRLINE_positivestrand.bed
	9	12318601	12324730	Transposon:DIRS1_DR_1-6132#3658310	0	+	12318601	12324730	0	1	6129	12318600	zv11_antisense_nestedFLLTRLINE_positivestrand.bed
	9	14689791	14695925	Transposon:DIRS1_DR_1-6132#3664915	0	+	14689791	14695925	0	1	6134	14689790	zv11_antisense_nestedFLLTRLINE_positivestrand.bed
	9	15190996	15195978	Transposon:L2-1_DR_1-4985#3666344	0	+	15190996	15195978	0	1	4982	15190995	zv11_antisense_nestedFLLTRLINE_positivestrand.bed
	9	15970062	15975302	Transposon:BHIKHARI_I,BHIKHARI_LTR_1-1714,1-1714,1-5277#3667597	0	+	15970062	15975302	0	1	5240	15970061	zv11_antisense_nestedFLLTRLINE_positivestrand.bed
	9	18459731	18463953	Transposon:GypsyDR1_1-4222#3674057	0	+	18459731	18463953	0	1	4222	18459730	zv11_antisense_nestedFLLTRLINE_positivestrand.bed
	9	19731270	19736271	Transposon:L2-1_DR_1-4985#3677686	0	+	19731270	19736271	0	1	5001	19731269	zv11_antisense_nestedFLLTRLINE_positivestrand.bed
	9	23855807	23860131	Transposon:Gypsy159-I_DR,Gypsy5-LTR_DR_1-4323,1-458,1-458#3686904	0	+	23855807	23860131	0	1	4324	23855805	zv11_antisense_nestedFLLTRLINE_positivestrand.bed
	9	24273089	24279138	Transposon:DIRS1b_DR_1-6055#3687624	0	+	24273089	24279138	0	1	6049	24273087	zv11_antisense_nestedFLLTRLINE_positivestrand.bed
	9	27549824	27555871	Transposon:DIRS1b_DR_1-6055#3695732	0	+	27549824	27555871	0	1	6047	27549822	zv11_antisense_nestedFLLTRLINE_positivestrand.bed
	9	28810414	28814706	Transposon:Gypsy70-I_DR,Gypsy70-LTR_DR_1-4295,1-640,1-640#3698752	0	+	28810414	28814706	0	1	4292	28810412	zv11_antisense_nestedFLLTRLINE_positivestrand.bed
	9	43570189	43576963	Transposon:Gypsy-16-I_DR,Gypsy-16-LTR_DR_1-1890,1-1890,1-6775#3736629	0	+	43570189	43576963	0	1	6774	43570185	zv11_antisense_nestedFLLTRLINE_positivestrand.bed
	9	44612520	44616845	Transposon:Gypsy159-I_DR,Gypsy5-LTR_DR_1-4323,1-458,1-458#3739825	0	+	44612520	44616845	0	1	4325	44612516	zv11_antisense_nestedFLLTRLINE_positivestrand.bed
	10	6437778	6442306	Transposon:Gypsy-24-I_DR,Gypsy-24-LTR_DR_1-787,1-787,1-4529#189400	0	+	6437778	6442306	0	1	4528	6437772	zv11_antisense_nestedFLLTRLINE_positivestrand.bed
	10	11614720	11620807	Transposon:DIRS1_DR_1-6132#203179	0	+	11614720	11620807	0	1	6087	11614719	zv11_antisense_nestedFLLTRLINE_positivestrand.bed
	10	13353200	13359251	Transposon:DIRS1b_DR_1-6055#206717	0	+	13353200	13359251	0	1	6051	13353199	zv11_antisense_nestedFLLTRLINE_positivestrand.bed
	10	14345807	14352491	Transposon:Gypsy100-I_DR,Gypsy100-LTR_DR_1-1727,1-1727,1-6684#209548	0	+	14345807	14352491	0	1	6684	14345806	zv11_antisense_nestedFLLTRLINE_positivestrand.bed
	10	16362667	16368778	Transposon:DIRS1_DR_1-6132#214872	0	+	16362667	16368778	0	1	6111	16362666	zv11_antisense_nestedFLLTRLINE_positivestrand.bed
	10	21009981	21016032	Transposon:DIRS1b_DR_1-6055#226533	0	+	21009981	21016032	0	1	6051	21009979	zv11_antisense_nestedFLLTRLINE_positivestrand.bed
	10	23333775	23337996	Transposon:GypsyDR1_1-4222#232203	0	+	23333775	23337996	0	1	4221	23333773	zv11_antisense_nestedFLLTRLINE_positivestrand.bed
	11	15400054	15406183	Transposon:DIRS1_DR_1-6132#344156	0	+	15400054	15406183	0	1	6129	15400053	zv11_antisense_nestedFLLTRLINE_positivestrand.bed
	11	22589517	22595642	Transposon:DIRS1_DR_1-6132#362611	0	+	22589517	22595642	0	1	6125	22589515	zv11_antisense_nestedFLLTRLINE_positivestrand.bed
	11	23314792	23320913	Transposon:DIRS1_DR_1-6132#364310	0	+	23314792	23320913	0	1	6121	23314790	zv11_antisense_nestedFLLTRLINE_positivestrand.bed
	11	26055752	26061797	Transposon:DIRS1b_DR_1-6055#371117	0	+	26055752	26061797	0	1	6045	26055750	zv11_antisense_nestedFLLTRLINE_positivestrand.bed
	11	32674310	32680255	Transposon:BEL22-I_DR,BEL22-LTR_DR_1-5948,1-704,2-704#388822	0	+	32674310	32680255	0	1	5945	32674307	zv11_antisense_nestedFLLTRLINE_positivestrand.bed
	12	11414287	11420416	Transposon:DIRS1_DR_1-6132#467019	0	+	11414287	11420416	0	1	6129	11414286	zv11_antisense_nestedFLLTRLINE_positivestrand.bed
	12	14984447	14988686	Transposon:Gypsy79-I_DR,Gypsy79-LTR_DR_1-147,1-147,1-4240#475404	0	+	14984447	14988686	0	1	4239	14984446	zv11_antisense_nestedFLLTRLINE_positivestrand.bed
	12	16068139	16074297	Transposon:DIRS-18_DR_1-6192#477733	0	+	16068139	16074297	0	1	6158	16068138	zv11_antisense_nestedFLLTRLINE_positivestrand.bed
	12	16368683	16374814	Transposon:DIRS1_DR_1-6132#478551	0	+	16368683	16374814	0	1	6131	16368682	zv11_antisense_nestedFLLTRLINE_positivestrand.bed
	12	16709811	16715941	Transposon:DIRS1_DR_1-6132#479288	0	+	16709811	16715941	0	1	6130	16709810	zv11_antisense_nestedFLLTRLINE_positivestrand.bed
	12	29496938	29503067	Transposon:DIRS1_DR_1-6132#511270	0	+	29496938	29503067	0	1	6129	29496936	zv11_antisense_nestedFLLTRLINE_positivestrand.bed
	12	43517842	43524629	Transposon:BEL24-I_DR,BEL24-LTR_DR_1-524,1-524,1-6788#552294	0	+	43517842	43524629	0	1	6787	43517838	zv11_antisense_nestedFLLTRLINE_positivestrand.bed
	12	43910809	43916636	Transposon:Gypsy78-I_DR,Gypsy78-LTR_DR_1-5828,1-796,1-796#553514	0	+	43910809	43916636	0	1	5827	43910805	zv11_antisense_nestedFLLTRLINE_positivestrand.bed
	12	43910809	43916636	Transposon:Gypsy78-I_DR,Gypsy78-LTR_DR_1-5828,1-796,1-796#553514_r1	0	+	43910809	43916636	0	1	5827	43910805	zv11_antisense_nestedFLLTRLINE_positivestrand.bed
	12	44293806	44300489	Transposon:Gypsy100-I_DR,Gypsy100-LTR_DR_1-1727,1-1727,1-6684#554520	0	+	44293806	44300489	0	1	6683	44293802	zv11_antisense_nestedFLLTRLINE_positivestrand.bed
	14	9603393	9609431	Transposon:DIRS1b_DR_1-6055#753997	0	+	9603393	9609431	0	1	6038	9603384	zv11_antisense_nestedFLLTRLINE_positivestrand.bed
	14	9603393	9609431	Transposon:DIRS1b_DR_1-6055#753997_r1	0	+	9603393	9609431	0	1	6038	9603384	zv11_antisense_nestedFLLTRLINE_positivestrand.bed
	14	9813841	9819879	Transposon:DIRS1b_DR_1-6055#754623	0	+	9813841	9819879	0	1	6038	9813832	zv11_antisense_nestedFLLTRLINE_positivestrand.bed
	14	15139398	15145447	Transposon:DIRS1b_DR_1-6055#766618	0	+	15139398	15145447	0	1	6049	15139397	zv11_antisense_nestedFLLTRLINE_positivestrand.bed
	14	15860153	15866204	Transposon:DIRS1b_DR_1-6055#768069	0	+	15860153	15866204	0	1	6051	15860152	zv11_antisense_nestedFLLTRLINE_positivestrand.bed
	14	33222765	33227090	Transposon:Gypsy159-I_DR,Gypsy5-LTR_DR_1-4323,1-458,1-458#812462	0	+	33222765	33227090	0	1	4325	33222762	zv11_antisense_nestedFLLTRLINE_positivestrand.bed
	14	34740940	34746741	Transposon:Tx1-11_DR_1-5800#816393	0	+	34740940	34746741	0	1	5801	34740937	zv11_antisense_nestedFLLTRLINE_positivestrand.bed
	14	46736982	46741203	Transposon:GypsyDR1_1-4222#852518	0	+	46736982	46741203	0	1	4221	46736978	zv11_antisense_nestedFLLTRLINE_positivestrand.bed
	15	4436966	4441288	Transposon:Gypsy-169-I_DR,Gypsy-169-LTR_DR_1-306,1-306,1-4338#887673	0	+	4436966	4441288	0	1	4322	4436962	zv11_antisense_nestedFLLTRLINE_positivestrand.bed
	15	6930585	6937135	Transposon:BEL-38-I_DR,BEL-38-LTR_DR_1-314,1-314,1-6551#895013	0	+	6930585	6937135	0	1	6550	6930579	zv11_antisense_nestedFLLTRLINE_positivestrand.bed
	15	14535961	14542088	Transposon:DIRS1_DR_1-6132#914797	0	+	14535961	14542088	0	1	6127	14535960	zv11_antisense_nestedFLLTRLINE_positivestrand.bed
	15	14579304	14585958	Transposon:Gypsy8-I_DR,Gypsy8-LTR_DR_1-1793,1-1793,1-6655#914920	0	+	14579304	14585958	0	1	6654	14579303	zv11_antisense_nestedFLLTRLINE_positivestrand.bed
	15	20999120	21000987	Transposon:Copia-25_DR-I,Copia-25_DR-LTR_1-1877,1-466,1-466#930978	0	+	20999120	21000987	0	1	1867	20999118	zv11_antisense_nestedFLLTRLINE_positivestrand.bed
	15	32494207	32500317	Transposon:DIRS1_DR_1-6132#959614	0	+	32494207	32500317	0	1	6110	32494204	zv11_antisense_nestedFLLTRLINE_positivestrand.bed
	15	34357177	34361407	Transposon:Gypsy139-I_DR,Gypsy139-LTR_DR_1-4231,1-399,1-399#965312	0	+	34357177	34361407	0	1	4230	34357174	zv11_antisense_nestedFLLTRLINE_positivestrand.bed
	15	41182824	41188875	Transposon:DIRS1b_DR_1-6055#985980	0	+	41182824	41188875	0	1	6051	41182820	zv11_antisense_nestedFLLTRLINE_positivestrand.bed
	15	41412698	41419325	Transposon:BEL-42_DRe-I,BEL-42_DRe-LTR_1-424,1-424,1-6632#986568	0	+	41412698	41419325	0	1	6627	41412694	zv11_antisense_nestedFLLTRLINE_positivestrand.bed
	16	8234832	8239150	Transposon:Gypsy97-I_DR,Gypsy97-LTR-B_DR_1-403,1-403,1-4318#1038320	0	+	8234832	8239150	0	1	4318	8234824	zv11_antisense_nestedFLLTRLINE_positivestrand.bed
	16	15186372	15192462	Transposon:DIRS1b_DR_1-6055#1057012	0	+	15186372	15192462	0	1	6090	15186371	zv11_antisense_nestedFLLTRLINE_positivestrand.bed
	16	18735318	18740694	Transposon:Gypsy123-I_DR,Gypsy123-LTR_DR_1-320,1-320,1-5414#1064303	0	+	18735318	18740694	0	1	5376	18735317	zv11_antisense_nestedFLLTRLINE_positivestrand.bed
	16	24293645	24299775	Transposon:DIRS1_DR_1-6132#1078921	0	+	24293645	24299775	0	1	6130	24293643	zv11_antisense_nestedFLLTRLINE_positivestrand.bed
	16	37160605	37166653	Transposon:DIRS1b_DR_1-6055#1110828	0	+	37160605	37166653	0	1	6048	37160602	zv11_antisense_nestedFLLTRLINE_positivestrand.bed
	16	37230442	37236492	Transposon:DIRS1b_DR_1-6055#1111056	0	+	37230442	37236492	0	1	6050	37230439	zv11_antisense_nestedFLLTRLINE_positivestrand.bed
	16	37265821	37270042	Transposon:GypsyDR1_1-4222#1111145	0	+	37265821	37270042	0	1	4221	37265818	zv11_antisense_nestedFLLTRLINE_positivestrand.bed
	16	40713815	40719865	Transposon:DIRS1b_DR_1-6055#1120742	0	+	40713815	40719865	0	1	6050	40713811	zv11_antisense_nestedFLLTRLINE_positivestrand.bed
	16	41399534	41405245	Transposon:L1-25_DR_1-5711#1122648	0	+	41399534	41405245	0	1	5711	41399530	zv11_antisense_nestedFLLTRLINE_positivestrand.bed
	17	11799554	11805091	Transposon:Tx1-10_DR_1-5538#1207267	0	+	11799554	11805091	0	1	5537	11799553	zv11_antisense_nestedFLLTRLINE_positivestrand.bed
	17	15357340	15362403	Transposon:L2-3_DRe_1-5068#1217943	0	+	15357340	15362403	0	1	5063	15357339	zv11_antisense_nestedFLLTRLINE_positivestrand.bed
	17	20274468	20281242	Transposon:Gypsy-16-I_DR,Gypsy-16-LTR_DR_1-1890,1-1890,1-6775#1231564	0	+	20274468	20281242	0	1	6774	20274466	zv11_antisense_nestedFLLTRLINE_positivestrand.bed
	17	20735595	20741643	Transposon:DIRS1b_DR_1-6055#1232710	0	+	20735595	20741643	0	1	6048	20735593	zv11_antisense_nestedFLLTRLINE_positivestrand.bed
	17	30319917	30326044	Transposon:DIRS1_DR_1-6132#1256245	0	+	30319917	30326044	0	1	6127	30319914	zv11_antisense_nestedFLLTRLINE_positivestrand.bed
	17	39039919	39046050	Transposon:DIRS1_DR_1-6132#1279625	0	+	39039919	39046050	0	1	6131	39039916	zv11_antisense_nestedFLLTRLINE_positivestrand.bed
	17	40258534	40264713	Transposon:DIRS1_DR_1-6132#1282737	0	+	40258534	40264713	0	1	6179	40258530	zv11_antisense_nestedFLLTRLINE_positivestrand.bed
	17	41058775	41064721	Transposon:BEL22-I_DR,BEL22-LTR_DR_1-5948,1-704,1-704#1285149	0	+	41058775	41064721	0	1	5946	41058771	zv11_antisense_nestedFLLTRLINE_positivestrand.bed
	17	43059772	43064109	Transposon:Gypsy-165-I_DR,Gypsy-165-LTR_DR_1-4366,1-541,1-541#1290119	0	+	43059772	43064109	0	1	4337	43059768	zv11_antisense_nestedFLLTRLINE_positivestrand.bed
	17	43182529	43188698	Transposon:DIRS1_DR_1-6132#1290388	0	+	43182529	43188698	0	1	6169	43182525	zv11_antisense_nestedFLLTRLINE_positivestrand.bed
	17	49860146	49867523	Transposon:DIRS-9C_DR_1-7384#1309537	0	+	49860146	49867523	0	1	7377	49860142	zv11_antisense_nestedFLLTRLINE_positivestrand.bed
	18	15303323	15309441	Transposon:DIRS1_DR_1-6132#1371629	0	+	15303323	15309441	0	1	6118	15303322	zv11_antisense_nestedFLLTRLINE_positivestrand.bed
	18	26936711	26941774	Transposon:L2-3_DRe_1-5068#1401709	0	+	26936711	26941774	0	1	5063	26936709	zv11_antisense_nestedFLLTRLINE_positivestrand.bed
	18	37977535	37983574	Transposon:DIRS1b_DR_1-6055#1427938	0	+	37977535	37983574	0	1	6039	37977532	zv11_antisense_nestedFLLTRLINE_positivestrand.bed
	18	42232737	42238784	Transposon:DIRS1b_DR_1-6055#1440902	0	+	42232737	42238784	0	1	6047	42232733	zv11_antisense_nestedFLLTRLINE_positivestrand.bed
	19	10460857	10465078	Transposon:GypsyDR1_1-4222#1503660	0	+	10460857	10465078	0	1	4221	10460856	zv11_antisense_nestedFLLTRLINE_positivestrand.bed
	19	13700450	13706503	Transposon:DIRS1b_DR_1-6055#1512679	0	+	13700450	13706503	0	1	6053	13700449	zv11_antisense_nestedFLLTRLINE_positivestrand.bed
	19	15344608	15346215	Transposon:Copia-8-I_DR,Copia-8-LTR_DR_6-483,6-484,1-1620#1516818	0	+	15344608	15346215	0	1	1607	15344607	zv11_antisense_nestedFLLTRLINE_positivestrand.bed
	19	19831923	19837014	Transposon:L2-3_DRe_1-5068#1526575	0	+	19831923	19837014	0	1	5091	19831922	zv11_antisense_nestedFLLTRLINE_positivestrand.bed
	19	20324030	20330859	Transposon:Gypsy-18-I_DR,Gypsy-18-LTR_DR_1-1648,1-1648,1-6801#1527619	0	+	20324030	20330859	0	1	6829	20324028	zv11_antisense_nestedFLLTRLINE_positivestrand.bed
	19	24474164	24480956	Transposon:BEL-63_DRe-I,BEL-63_DRe-LTR_1-384,1-384,1-6782#1538206	0	+	24474164	24480956	0	1	6792	24474162	zv11_antisense_nestedFLLTRLINE_positivestrand.bed
	19	24945179	24951227	Transposon:DIRS1b_DR_1-6055#1539336	0	+	24945179	24951227	0	1	6048	24945177	zv11_antisense_nestedFLLTRLINE_positivestrand.bed
	19	27665706	27671743	Transposon:DIRS1b_DR_1-6055#1546112	0	+	27665706	27671743	0	1	6037	27665704	zv11_antisense_nestedFLLTRLINE_positivestrand.bed
	19	33919475	33920676	Transposon:NonLTR-1C_DR_1-1211#1563182	0	+	33919475	33920676	0	1	1201	33919472	zv11_antisense_nestedFLLTRLINE_positivestrand.bed
	19	38572912	38577886	Transposon:Gypsy42-I_DR,Gypsy42-LTR_DR_1-4975,94-887,1-93,1-888#1576707	0	+	38572912	38577886	0	1	4974	38572909	zv11_antisense_nestedFLLTRLINE_positivestrand.bed
	20	12622724	12628502	Transposon:BEL-55_DRe-I,BEL-55_DRe-LTR_1-5779,1-813,1-813#1817273	0	+	12622724	12628502	0	1	5778	12622723	zv11_antisense_nestedFLLTRLINE_positivestrand.bed
	20	13695411	13699736	Transposon:Gypsy159-I_DR,Gypsy5-LTR_DR_1-4323,1-458,1-458#1819449	0	+	13695411	13699736	0	1	4325	13695410	zv11_antisense_nestedFLLTRLINE_positivestrand.bed
	20	25689836	25695536	Transposon:Gypsy-22-I_DR,Gypsy-22-LTR_DR_1-5713,1-1143,1-1143#1850735	0	+	25689836	25695536	0	1	5700	25689834	zv11_antisense_nestedFLLTRLINE_positivestrand.bed
	20	28667772	28673161	Transposon:DIRS-7_DR_1-5393#1857978	0	+	28667772	28673161	0	1	5389	28667770	zv11_antisense_nestedFLLTRLINE_positivestrand.bed
	20	29343846	29349971	Transposon:DIRS1_DR_1-6132#1859577	0	+	29343846	29349971	0	1	6125	29343844	zv11_antisense_nestedFLLTRLINE_positivestrand.bed
	20	40381942	40388080	Transposon:DIRS1_DR_1-6132#1889086	0	+	40381942	40388080	0	1	6138	40381938	zv11_antisense_nestedFLLTRLINE_positivestrand.bed
	20	42311155	42315381	Transposon:GypsyDR1_1-4222#1895038	0	+	42311155	42315381	0	1	4226	42311151	zv11_antisense_nestedFLLTRLINE_positivestrand.bed
	20	48887125	48893274	Transposon:BEL-59_DRe-I,BEL-59_DRe-LTR_1-6150,1-728,1-728#1916184	0	+	48887125	48893274	0	1	6149	48887121	zv11_antisense_nestedFLLTRLINE_positivestrand.bed
	20	51169078	51173174	Transposon:ERV1-4_DR-I,ERV1-4_DR-LTR_1-4103,1-429,1-429#1923710	0	+	51169078	51173174	0	1	4096	51169073	zv11_antisense_nestedFLLTRLINE_positivestrand.bed
	20	54898497	54904995	Transposon:DIRS-6_DR_1-6526#1936055	0	+	54898497	54904995	0	1	6498	54898492	zv11_antisense_nestedFLLTRLINE_positivestrand.bed
	21	3582434	3586655	Transposon:GypsyDR1_1-4222#1949489	0	+	3582434	3586655	0	1	4221	3582431	zv11_antisense_nestedFLLTRLINE_positivestrand.bed
	21	4831205	4836913	Transposon:L1-18_DR_1-5714#1953320	0	+	4831205	4836913	0	1	5708	4831201	zv11_antisense_nestedFLLTRLINE_positivestrand.bed
	21	11000071	11006574	Transposon:BEL-65_DRe-I,BEL-65_DRe-LTR_1-364,1-364,1-6502#1972575	0	+	11000071	11006574	0	1	6503	11000070	zv11_antisense_nestedFLLTRLINE_positivestrand.bed
	21	14123803	14128125	Transposon:Gypsy159-I_DR,Gypsy5-LTR_DR_1-4323,1-458,1-458#1981737	0	+	14123803	14128125	0	1	4322	14123802	zv11_antisense_nestedFLLTRLINE_positivestrand.bed
	21	16279710	16285756	Transposon:DIRS1b_DR_1-6055#1987693	0	+	16279710	16285756	0	1	6046	16279709	zv11_antisense_nestedFLLTRLINE_positivestrand.bed
	21	20812783	20818861	Transposon:DIRS1_DR_1-6132#1998858	0	+	20812783	20818861	0	1	6078	20812781	zv11_antisense_nestedFLLTRLINE_positivestrand.bed
	21	25706569	25713233	Transposon:BEL-40_DRe-I,BEL-40_DRe-LTR_1-527,1-527,1-6677#2010685	0	+	25706569	25713233	0	1	6664	25706567	zv11_antisense_nestedFLLTRLINE_positivestrand.bed
	21	27156032	27160347	Transposon:Gypsy-115-I_DR,Gypsy-115-LTR_DR_1-378,1-378,1-4321#2014012	0	+	27156032	27160347	0	1	4315	27156030	zv11_antisense_nestedFLLTRLINE_positivestrand.bed
	21	28222197	28225590	Transposon:BHIKHARI-3-I_DR,BHIKHARI-3-LTR_DR_1-1876,1-1876,1-3361#2016810	0	+	28222197	28225590	0	1	3393	28222195	zv11_antisense_nestedFLLTRLINE_positivestrand.bed
	21	28869786	28875059	Transposon:DIRS-2_DR_1-5291#2018588	0	+	28869786	28875059	0	1	5273	28869784	zv11_antisense_nestedFLLTRLINE_positivestrand.bed
	21	29717971	29722079	Transposon:Gypsy-189_DR-I,Gypsy-189_DR-LTR_1-186,1-186,1-4109#2020904	0	+	29717971	29722079	0	1	4108	29717969	zv11_antisense_nestedFLLTRLINE_positivestrand.bed
	21	29950988	29955095	Transposon:Gypsy-189_DR-I,Gypsy-189_DR-LTR_1-186,1-186,1-4109#2021543	0	+	29950988	29955095	0	1	4107	29950986	zv11_antisense_nestedFLLTRLINE_positivestrand.bed
	21	35792048	35798177	Transposon:DIRS1_DR_1-6132#2037355	0	+	35792048	35798177	0	1	6129	35792045	zv11_antisense_nestedFLLTRLINE_positivestrand.bed
	21	35792048	35798177	Transposon:DIRS1_DR_1-6132#2037355_r1	0	+	35792048	35798177	0	1	6129	35792045	zv11_antisense_nestedFLLTRLINE_positivestrand.bed
	21	41286553	41290868	Transposon:Gypsy-115-I_DR,Gypsy-115-LTR_DR_1-378,1-378,1-4321#2053332	0	+	41286553	41290868	0	1	4315	41286549	zv11_antisense_nestedFLLTRLINE_positivestrand.bed
	22	13284275	13288583	Transposon:Gypsy97-I_DR,Gypsy97-LTR-B_DR_1-403,1-403,1-4318#2104827	0	+	13284275	13288583	0	1	4308	13284274	zv11_antisense_nestedFLLTRLINE_positivestrand.bed
	22	14352091	14358189	Transposon:DIRS1_DR_1-6132#2107644	0	+	14352091	14358189	0	1	6098	14352090	zv11_antisense_nestedFLLTRLINE_positivestrand.bed
	22	14352091	14358189	Transposon:DIRS1_DR_1-6132#2107644_r1	0	+	14352091	14358189	0	1	6098	14352090	zv11_antisense_nestedFLLTRLINE_positivestrand.bed
	22	14373148	14379244	Transposon:DIRS1_DR_1-6132#2107677	0	+	14373148	14379244	0	1	6096	14373147	zv11_antisense_nestedFLLTRLINE_positivestrand.bed
	22	14373148	14379244	Transposon:DIRS1_DR_1-6132#2107677_r1	0	+	14373148	14379244	0	1	6096	14373147	zv11_antisense_nestedFLLTRLINE_positivestrand.bed
	22	17598541	17604953	Transposon:Gypsy156-I_DR,Gypsy156-LTR_DR_1-1388,1-1388,1-6411#2115957	0	+	17598541	17604953	0	1	6412	17598540	zv11_antisense_nestedFLLTRLINE_positivestrand.bed
	22	25483301	25487507	Transposon:Copia4-I_DR,Copia4-LTR_DR_1-265,1-265,1-4207#2135971	0	+	25483301	25487507	0	1	4206	25483299	zv11_antisense_nestedFLLTRLINE_positivestrand.bed
	22	28617204	28622186	Transposon:L2-1_DR_1-4985#2142976	0	+	28617204	28622186	0	1	4982	28617202	zv11_antisense_nestedFLLTRLINE_positivestrand.bed
	22	30840030	30842087	Transposon:Copia-15B_DR-LTR,Copia-6-I_DR_1-2273,1-430,1-434#2148285	0	+	30840030	30842087	0	1	2057	30840027	zv11_antisense_nestedFLLTRLINE_positivestrand.bed
	22	31732806	31739941	Transposon:Gypsy-233_DR-I,Gypsy-233_DR-LTR_1-7131,1-748,1-748#2150862	0	+	31732806	31739941	0	1	7135	31732803	zv11_antisense_nestedFLLTRLINE_positivestrand.bed
	23	9642128	9646349	Transposon:GypsyDR1_1-4222#2204470	0	+	9642128	9646349	0	1	4221	9642119	zv11_antisense_nestedFLLTRLINE_positivestrand.bed
	23	11984839	11990969	Transposon:DIRS1_DR_1-6132#2210884	0	+	11984839	11990969	0	1	6130	11984838	zv11_antisense_nestedFLLTRLINE_positivestrand.bed
	23	11984839	11990969	Transposon:DIRS1_DR_1-6132#2210884_r1	0	+	11984839	11990969	0	1	6130	11984838	zv11_antisense_nestedFLLTRLINE_positivestrand.bed
	23	13966221	13972264	Transposon:DIRS1b_DR_1-6055#2215517	0	+	13966221	13972264	0	1	6043	13966220	zv11_antisense_nestedFLLTRLINE_positivestrand.bed
	23	13966221	13972264	Transposon:DIRS1b_DR_1-6055#2215517_r1	0	+	13966221	13972264	0	1	6043	13966220	zv11_antisense_nestedFLLTRLINE_positivestrand.bed
	23	15252703	15258750	Transposon:DIRS1b_DR_1-6055#2219221	0	+	15252703	15258750	0	1	6047	15252702	zv11_antisense_nestedFLLTRLINE_positivestrand.bed
	23	15252703	15258750	Transposon:DIRS1b_DR_1-6055#2219221_r1	0	+	15252703	15258750	0	1	6047	15252702	zv11_antisense_nestedFLLTRLINE_positivestrand.bed
	23	18219839	18225843	Transposon:DIRS1b_DR_1-6055#2225945	0	+	18219839	18225843	0	1	6004	18219838	zv11_antisense_nestedFLLTRLINE_positivestrand.bed
	23	18219839	18225843	Transposon:DIRS1b_DR_1-6055#2225945_r1	0	+	18219839	18225843	0	1	6004	18219838	zv11_antisense_nestedFLLTRLINE_positivestrand.bed
	23	21129132	21133456	Transposon:Gypsy-129_DR-I,Gypsy-129_DR-LTR_1-4325,1-524,1-524#2233177	0	+	21129132	21133456	0	1	4324	21129130	zv11_antisense_nestedFLLTRLINE_positivestrand.bed
	23	21703424	21709298	Transposon:BHIKHARI-2-I_DR,BHIKHARI-2-LTR_DR_1-1718,1-1718,1-5912#2234521	0	+	21703424	21709298	0	1	5874	21703422	zv11_antisense_nestedFLLTRLINE_positivestrand.bed
	23	45104318	45110448	Transposon:DIRS1_DR_1-6132#2302329	0	+	45104318	45110448	0	1	6130	45104314	zv11_antisense_nestedFLLTRLINE_positivestrand.bed
	23	45104318	45110448	Transposon:DIRS1_DR_1-6132#2302329_r1	0	+	45104318	45110448	0	1	6130	45104314	zv11_antisense_nestedFLLTRLINE_positivestrand.bed
	24	11203503	11210004	Transposon:Gypsy102-I_DR,Gypsy102-LTR_DR_1-6485,1-837,1-837#2341167	0	+	11203503	11210004	0	1	6501	11203502	zv11_antisense_nestedFLLTRLINE_positivestrand.bed
	24	11586238	11590603	Transposon:Gypsy-165-I_DR,Gypsy-165-LTR_DR_1-4366,1-541,1-541#2342185	0	+	11586238	11590603	0	1	4365	11586237	zv11_antisense_nestedFLLTRLINE_positivestrand.bed
	24	17628835	17633056	Transposon:GypsyDR1_1-4222#2356366	0	+	17628835	17633056	0	1	4221	17628834	zv11_antisense_nestedFLLTRLINE_positivestrand.bed
	24	17963968	17970098	Transposon:DIRS1_DR_1-6132#2357371	0	+	17963968	17970098	0	1	6130	17963967	zv11_antisense_nestedFLLTRLINE_positivestrand.bed
	24	17963968	17970098	Transposon:DIRS1_DR_1-6132#2357371_r1	0	+	17963968	17970098	0	1	6130	17963967	zv11_antisense_nestedFLLTRLINE_positivestrand.bed
	24	20751172	20757810	Transposon:BEL-43_DRe-I,BEL-43_DRe-LTR_1-327,1-327,1-6640#2364614	0	+	20751172	20757810	0	1	6638	20751170	zv11_antisense_nestedFLLTRLINE_positivestrand.bed
	24	29853994	29859357	Transposon:DIRS-7_DR_1-5393#2389421	0	+	29853994	29859357	0	1	5363	29853992	zv11_antisense_nestedFLLTRLINE_positivestrand.bed
	24	29853994	29859357	Transposon:DIRS-7_DR_1-5393#2389421_r1	0	+	29853994	29859357	0	1	5363	29853992	zv11_antisense_nestedFLLTRLINE_positivestrand.bed
	24	34176943	34182686	Transposon:L1-84_DR_1-5743#2403255	0	+	34176943	34182686	0	1	5743	34176940	zv11_antisense_nestedFLLTRLINE_positivestrand.bed
	25	12754387	12758712	Transposon:Gypsy159-I_DR,Gypsy5-LTR_DR_1-4323,1-458,1-458#2467813	0	+	12754387	12758712	0	1	4325	12754386	zv11_antisense_nestedFLLTRLINE_positivestrand.bed
	25	21685761	21691892	Transposon:DIRS1_DR_1-6132#2490991	0	+	21685761	21691892	0	1	6131	21685759	zv11_antisense_nestedFLLTRLINE_positivestrand.bed
	25	21685761	21691892	Transposon:DIRS1_DR_1-6132#2490991_r1	0	+	21685761	21691892	0	1	6131	21685759	zv11_antisense_nestedFLLTRLINE_positivestrand.bed
	25	28400407	28406537	Transposon:DIRS1_DR_1-6132#2507442	0	+	28400407	28406537	0	1	6130	28400405	zv11_antisense_nestedFLLTRLINE_positivestrand.bed
	25	28400407	28406537	Transposon:DIRS1_DR_1-6132#2507442_r1	0	+	28400407	28406537	0	1	6130	28400405	zv11_antisense_nestedFLLTRLINE_positivestrand.bed
	1	7956725	7961048	Transposon:Gypsy-193_DR-I,Gypsy-193_DR-LTR_1-4324,1-579,1-579#27674	0	+	7956725	7961048	0	1	4323	7956718	zv11_sense_nestedFLLTRLINE_positivestrand.bed
	1	9604555	9610607	Transposon:DIRS1b_DR_1-6055#32525	0	+	9604555	9610607	0	1	6052	9604546	zv11_sense_nestedFLLTRLINE_positivestrand.bed
	1	19038704	19044758	Transposon:DIRS1b_DR_1-6055#59819	0	+	19038704	19044758	0	1	6054	19038703	zv11_sense_nestedFLLTRLINE_positivestrand.bed
	1	22160692	22166822	Transposon:DIRS1_DR_1-6132#68174	0	+	22160692	22166822	0	1	6130	22160690	zv11_sense_nestedFLLTRLINE_positivestrand.bed
	1	27723769	27728050	Transposon:Gypsy105-I_Dr,Gypsy105-LTR_Dr_1-4282,1-782,1-782#80934	0	+	27723769	27728050	0	1	4281	27723767	zv11_sense_nestedFLLTRLINE_positivestrand.bed
	1	31752682	31758717	Transposon:DIRS1b_DR_1-6055#89581	0	+	31752682	31758717	0	1	6035	31752679	zv11_sense_nestedFLLTRLINE_positivestrand.bed
	1	31763707	31769839	Transposon:DIRS1_DR_1-6132#89593	0	+	31763707	31769839	0	1	6132	31763704	zv11_sense_nestedFLLTRLINE_positivestrand.bed
	1	31771852	31777897	Transposon:DIRS1b_DR_1-6055#89598	0	+	31771852	31777897	0	1	6045	31771849	zv11_sense_nestedFLLTRLINE_positivestrand.bed
	1	34533274	34539404	Transposon:DIRS1_DR_1-6132#96956	0	+	34533274	34539404	0	1	6130	34533271	zv11_sense_nestedFLLTRLINE_positivestrand.bed
	1	38763052	38769101	Transposon:DIRS1b_DR_1-6055#107557	0	+	38763052	38769101	0	1	6049	38763049	zv11_sense_nestedFLLTRLINE_positivestrand.bed
	1	42271403	42277538	Transposon:DIRS1_DR_1-6132#116472	0	+	42271403	42277538	0	1	6135	42271399	zv11_sense_nestedFLLTRLINE_positivestrand.bed
	2	7566872	7572550	Transposon:L1-24_DR_1-5678#1635603	0	+	7566872	7572550	0	1	5678	7566865	zv11_sense_nestedFLLTRLINE_positivestrand.bed
	2	9072266	9078392	Transposon:DIRS1_DR_1-6132#1640044	0	+	9072266	9078392	0	1	6126	9072257	zv11_sense_nestedFLLTRLINE_positivestrand.bed
	2	11709272	11715404	Transposon:DIRS1_DR_1-6132#1647709	0	+	11709272	11715404	0	1	6132	11709271	zv11_sense_nestedFLLTRLINE_positivestrand.bed
	2	18017793	18022107	Transposon:Gypsy-28B-I_DR,Gypsy-28B-LTR_DR_1-4314,1-604,1-604#1662701	0	+	18017793	18022107	0	1	4314	18017792	zv11_sense_nestedFLLTRLINE_positivestrand.bed
	2	25890478	25895768	Transposon:DIRS-2_DR_1-5291#1682437	0	+	25890478	25895768	0	1	5290	25890476	zv11_sense_nestedFLLTRLINE_positivestrand.bed
	2	28478123	28484248	Transposon:DIRS1_DR_1-6132#1689356	0	+	28478123	28484248	0	1	6125	28478121	zv11_sense_nestedFLLTRLINE_positivestrand.bed
	2	39539911	39546398	Transposon:Gypsy13-I_DR,Gypsy13-LTR_DR_1-1162,1-1162,1-6488#1717423	0	+	39539911	39546398	0	1	6487	39539908	zv11_sense_nestedFLLTRLINE_positivestrand.bed
	2	42283931	42289107	Transposon:Gypsy-27-I_DR,Gypsy-27-LTR_DR_1-1449,1-1449,1-5177#1725191	0	+	42283931	42289107	0	1	5176	42283927	zv11_sense_nestedFLLTRLINE_positivestrand.bed
	3	172171	178857	Transposon:Gypsy137-I_DR,Gypsy137-LTR_DR_1-6687,1-727,1-727#2535423	0	+	172171	178857	0	1	6686	172170	zv11_sense_nestedFLLTRLINE_positivestrand.bed
	3	2720853	2726903	Transposon:DIRS1b_DR_1-6055#2541435	0	+	2720853	2726903	0	1	6050	2720851	zv11_sense_nestedFLLTRLINE_positivestrand.bed
	3	9084971	9090143	Transposon:Gypsy-29-I_DR,Gypsy-29-LTR_DR_1-302,1-302,1-5173#2557493	0	+	9084971	9090143	0	1	5172	9084962	zv11_sense_nestedFLLTRLINE_positivestrand.bed
	3	36558115	36564174	Transposon:DIRS1b_DR_1-6055#2633050	0	+	36558115	36564174	0	1	6059	36558112	zv11_sense_nestedFLLTRLINE_positivestrand.bed
	3	50742162	50748183	Transposon:BEL3-I_DR,BEL3-LTR_DR_1-6021,1-644,1-644#2671491	0	+	50742162	50748183	0	1	6021	50742157	zv11_sense_nestedFLLTRLINE_positivestrand.bed
	3	56733124	56735248	Transposon:Copia-13F_DR-I,Copia-13G_DR-LTR_1-2127,1-783,1-783#2688391	0	+	56733124	56735248	0	1	2124	56733119	zv11_sense_nestedFLLTRLINE_positivestrand.bed
	3	60047821	60053944	Transposon:BEL27-I_DR,BEL27-LTR_DR_389-509,389-509,1-390,1-390,1-6122#2698643	0	+	60047821	60053944	0	1	6123	60047815	zv11_sense_nestedFLLTRLINE_positivestrand.bed
	3	60047821	60053944	Transposon:BEL27-I_DR,BEL27-LTR_DR_389-509,389-509,1-390,1-390,1-6122#2698643_r1	0	+	60047821	60053944	0	1	6123	60047815	zv11_sense_nestedFLLTRLINE_positivestrand.bed
	3	60047821	60053944	Transposon:BEL27-I_DR,BEL27-LTR_DR_389-509,389-509,1-390,1-390,1-6122#2698643_r2	0	+	60047821	60053944	0	1	6123	60047815	zv11_sense_nestedFLLTRLINE_positivestrand.bed
	3	60047821	60053944	Transposon:BEL27-I_DR,BEL27-LTR_DR_389-509,389-509,1-390,1-390,1-6122#2698643_r3	0	+	60047821	60053944	0	1	6123	60047815	zv11_sense_nestedFLLTRLINE_positivestrand.bed
	4	10524035	10530074	Transposon:DIRS1b_DR_1-6055#2738297	0	+	10524035	10530074	0	1	6039	10524034	zv11_sense_nestedFLLTRLINE_positivestrand.bed
	4	26525934	26531967	Transposon:DIRS1b_DR_1-6055#2776589	0	+	26525934	26531967	0	1	6033	26525932	zv11_sense_nestedFLLTRLINE_positivestrand.bed
	4	34372190	34378219	Transposon:DIRS1b_DR_1-6055#2792354	0	+	34372190	34378219	0	1	6029	34372187	zv11_sense_nestedFLLTRLINE_positivestrand.bed
	4	35210452	35217157	Transposon:BEL5-I_DR,BEL5-LTR_DR_15-503,15-503,1-6716#2794043	0	+	35210452	35217157	0	1	6705	35210449	zv11_sense_nestedFLLTRLINE_positivestrand.bed
	4	35268400	35272697	Transposon:Gypsy-28-I_DR,Gypsy-28-LTR_DR_1-4299,1-605,1-605#2794146	0	+	35268400	35272697	0	1	4297	35268397	zv11_sense_nestedFLLTRLINE_positivestrand.bed
	4	35383000	35385813	Transposon:Tx1-50_DR_1-2813#2794327	0	+	35383000	35385813	0	1	2813	35382997	zv11_sense_nestedFLLTRLINE_positivestrand.bed
	4	44858553	44862406	Transposon:ERV1-10_DR-I,ERV1-10_DR-LTR_1-3877,1-423,1-423#2811409	0	+	44858553	44862406	0	1	3853	44858549	zv11_sense_nestedFLLTRLINE_positivestrand.bed
	4	45402162	45408191	Transposon:DIRS1b_DR_1-6055#2812442	0	+	45402162	45408191	0	1	6029	45402158	zv11_sense_nestedFLLTRLINE_positivestrand.bed
	4	47657591	47662844	Transposon:I-1_DR_1-5283#2815433	0	+	47657591	47662844	0	1	5253	47657587	zv11_sense_nestedFLLTRLINE_positivestrand.bed
	4	50731949	50736387	Transposon:Gypsy-34-I_DR,Gypsy-34-LTR_Dr_1-4439,1-960,1-960#2821129	0	+	50731949	50736387	0	1	4438	50731944	zv11_sense_nestedFLLTRLINE_positivestrand.bed
	4	56525811	56529970	Transposon:Gypsy160-I_DR,Gypsy160-LTR_DR_1-222,1-222,1-4160#2832995	0	+	56525811	56529970	0	1	4159	56525806	zv11_sense_nestedFLLTRLINE_positivestrand.bed
	4	59874731	59880784	Transposon:DIRS1b_DR_1-6055#2838818	0	+	59874731	59880784	0	1	6053	59874726	zv11_sense_nestedFLLTRLINE_positivestrand.bed
	4	60568088	60572220	Transposon:Copia3-I_DR,Copia3-LTR_DR_1-362,1-362,1-4164#2840177	0	+	60568088	60572220	0	1	4132	60568082	zv11_sense_nestedFLLTRLINE_positivestrand.bed
	4	65518417	65523776	Transposon:DIRS-7_DR_1-5393#2850255	0	+	65518417	65523776	0	1	5359	65518411	zv11_sense_nestedFLLTRLINE_positivestrand.bed
	4	70038502	70042748	Transposon:Gypsy-173_DR-I,Gypsy-173_DR-LTR_1-4247,1-513,1-513#2858023	0	+	70038502	70042748	0	1	4246	70038495	zv11_sense_nestedFLLTRLINE_positivestrand.bed
	4	70038502	70042748	Transposon:Gypsy-173_DR-I,Gypsy-173_DR-LTR_1-4247,1-513,1-513#2858023_r1	0	+	70038502	70042748	0	1	4246	70038495	zv11_sense_nestedFLLTRLINE_positivestrand.bed
	4	70226350	70231413	Transposon:L2-3_DRe_1-5068#2858438	0	+	70226350	70231413	0	1	5063	70226343	zv11_sense_nestedFLLTRLINE_positivestrand.bed
	4	70940955	70947267	Transposon:BEL10-I_DR,BEL10-LTR_DR_1-327,1-327,1-6313#2859777	0	+	70940955	70947267	0	1	6312	70940948	zv11_sense_nestedFLLTRLINE_positivestrand.bed
	4	70940955	70947267	Transposon:BEL10-I_DR,BEL10-LTR_DR_1-327,1-327,1-6313#2859777_r1	0	+	70940955	70947267	0	1	6312	70940948	zv11_sense_nestedFLLTRLINE_positivestrand.bed
	4	70940955	70947267	Transposon:BEL10-I_DR,BEL10-LTR_DR_1-327,1-327,1-6313#2859777_r2	0	+	70940955	70947267	0	1	6312	70940948	zv11_sense_nestedFLLTRLINE_positivestrand.bed
	4	70996558	71000780	Transposon:GypsyDR1_1-4222#2859847	0	+	70996558	71000780	0	1	4222	70996551	zv11_sense_nestedFLLTRLINE_positivestrand.bed
	4	70996558	71000780	Transposon:GypsyDR1_1-4222#2859847_r1	0	+	70996558	71000780	0	1	4222	70996551	zv11_sense_nestedFLLTRLINE_positivestrand.bed
	4	71067229	71073273	Transposon:DIRS1b_DR_1-6055#2859987	0	+	71067229	71073273	0	1	6044	71067222	zv11_sense_nestedFLLTRLINE_positivestrand.bed
	4	71367637	71373890	Transposon:BEL-62_DRe-I,BEL-62_DRe-LTR_1-6254,1-696,1-696#2860678	0	+	71367637	71373890	0	1	6253	71367630	zv11_sense_nestedFLLTRLINE_positivestrand.bed
	4	71401556	71405961	Transposon:Gypsy153-I_DR,Gypsy153-LTR_DR_1-166,1-166,1-4399#2860760	0	+	71401556	71405961	0	1	4405	71401549	zv11_sense_nestedFLLTRLINE_positivestrand.bed
	4	75568670	75572971	Transposon:Gypsy-28-I_DR,Gypsy-28-LTR_DR_1-605,1-605,1-4299#2872671	0	+	75568670	75572971	0	1	4301	75568663	zv11_sense_nestedFLLTRLINE_positivestrand.bed
	4	76993257	76999595	Transposon:BEL4-I_DR,BEL4-LTR_DR_1-6339,1-904,1-904#2876084	0	+	76993257	76999595	0	1	6338	76993250	zv11_sense_nestedFLLTRLINE_positivestrand.bed
	4	77858741	77863724	Transposon:L2-1_DR_1-4985#2878240	0	+	77858741	77863724	0	1	4983	77858734	zv11_sense_nestedFLLTRLINE_positivestrand.bed
	4	77858741	77863724	Transposon:L2-1_DR_1-4985#2878240_r1	0	+	77858741	77863724	0	1	4983	77858734	zv11_sense_nestedFLLTRLINE_positivestrand.bed
	4	77858741	77863724	Transposon:L2-1_DR_1-4985#2878240_r2	0	+	77858741	77863724	0	1	4983	77858734	zv11_sense_nestedFLLTRLINE_positivestrand.bed
	5	6810111	6816161	Transposon:DIRS1b_DR_1-6055#2901635	0	+	6810111	6816161	0	1	6050	6810105	zv11_sense_nestedFLLTRLINE_positivestrand.bed
	5	19183925	19189267	Transposon:Gypsy46-I_DR,Gypsy46-LTR_DR_1-331,1-331,1-5358#2940241	0	+	19183925	19189267	0	1	5342	19183924	zv11_sense_nestedFLLTRLINE_positivestrand.bed
	5	20448682	20453959	Transposon:Nimb-2_DR_1-5281#2943722	0	+	20448682	20453959	0	1	5277	20448680	zv11_sense_nestedFLLTRLINE_positivestrand.bed
	5	27187291	27193701	Transposon:Gypsy156-I_DR,Gypsy156-LTR_DR_1-1388,1-1388,1-6411#2961101	0	+	27187291	27193701	0	1	6410	27187289	zv11_sense_nestedFLLTRLINE_positivestrand.bed
	5	31193861	31199980	Transposon:DIRS1_DR_1-6132#2970893	0	+	31193861	31199980	0	1	6119	31193858	zv11_sense_nestedFLLTRLINE_positivestrand.bed
	5	40387281	40393288	Transposon:DIRS1b_DR_1-6055#2994000	0	+	40387281	40393288	0	1	6007	40387277	zv11_sense_nestedFLLTRLINE_positivestrand.bed
	5	45410760	45416806	Transposon:DIRS1b_DR_1-6055#3005887	0	+	45410760	45416806	0	1	6046	45410756	zv11_sense_nestedFLLTRLINE_positivestrand.bed
	5	45522069	45526387	Transposon:Gypsy97-I_DR,Gypsy97-LTR-B_DR_1-403,1-403,1-4318#3006146	0	+	45522069	45526387	0	1	4318	45522065	zv11_sense_nestedFLLTRLINE_positivestrand.bed
	5	47888355	47894930	Transposon:BEL12-I_DR,BEL12-LTR_DR_1-575,1-575,1-6580#3012038	0	+	47888355	47894930	0	1	6575	47888351	zv11_sense_nestedFLLTRLINE_positivestrand.bed
	5	51485542	51491592	Transposon:DIRS1b_DR_1-6055#3022646	0	+	51485542	51491592	0	1	6050	51485537	zv11_sense_nestedFLLTRLINE_positivestrand.bed
	5	53838493	53843848	Transposon:Gypsy36-I_DR,Gypsy36-LTR_DR_2-390,1-390,1-5367#3027572	0	+	53838493	53843848	0	1	5355	53838488	zv11_sense_nestedFLLTRLINE_positivestrand.bed
	5	59370294	59376342	Transposon:DIRS1b_DR_1-6055#3041277	0	+	59370294	59376342	0	1	6048	59370289	zv11_sense_nestedFLLTRLINE_positivestrand.bed
	5	59437955	59444078	Transposon:DIRS1_DR_1-6132#3041473	0	+	59437955	59444078	0	1	6123	59437950	zv11_sense_nestedFLLTRLINE_positivestrand.bed
	6	15293064	15299064	Transposon:DIRS1b_DR_1-6055#3134729	0	+	15293064	15299064	0	1	6000	15293063	zv11_sense_nestedFLLTRLINE_positivestrand.bed
	6	15852800	15857123	Transposon:Gypsy-169-I_DR,Gypsy-169-LTR_DR_1-306,1-306,1-4338#3136302	0	+	15852800	15857123	0	1	4323	15852799	zv11_sense_nestedFLLTRLINE_positivestrand.bed
	6	15863384	15867605	Transposon:GypsyDR1_1-4222#3136311	0	+	15863384	15867605	0	1	4221	15863383	zv11_sense_nestedFLLTRLINE_positivestrand.bed
	6	27308794	27313125	Transposon:Gypsy97-I_DR,Gypsy97-LTR_DR_1-385,1-385,1-4318#3161510	0	+	27308794	27313125	0	1	4331	27308792	zv11_sense_nestedFLLTRLINE_positivestrand.bed
	6	30002882	30009066	Transposon:DIRS-18_DR_1-6192#3168273	0	+	30002882	30009066	0	1	6184	30002879	zv11_sense_nestedFLLTRLINE_positivestrand.bed
	6	41341185	41347313	Transposon:DIRS1_DR_1-6132#3197529	0	+	41341185	41347313	0	1	6128	41341181	zv11_sense_nestedFLLTRLINE_positivestrand.bed
	6	45752065	45758196	Transposon:DIRS1_DR_1-6132#3209567	0	+	45752065	45758196	0	1	6131	45752061	zv11_sense_nestedFLLTRLINE_positivestrand.bed
	6	49949491	49954019	Transposon:Gypsy-24-I_DR,Gypsy-24-LTR_DR_1-4529,1-787,1-787#3221970	0	+	49949491	49954019	0	1	4528	49949487	zv11_sense_nestedFLLTRLINE_positivestrand.bed
	6	55820130	55826383	Transposon:BEL-62_DRe-I,BEL-62_DRe-LTR_1-6254,2-696,1-696#3240651	0	+	55820130	55826383	0	1	6253	55820125	zv11_sense_nestedFLLTRLINE_positivestrand.bed
	7	4703625	4709678	Transposon:DIRS1b_DR_1-6055#3269027	0	+	4703625	4709678	0	1	6053	4703621	zv11_sense_nestedFLLTRLINE_positivestrand.bed
	7	4703625	4709678	Transposon:DIRS1b_DR_1-6055#3269027_r1	0	+	4703625	4709678	0	1	6053	4703621	zv11_sense_nestedFLLTRLINE_positivestrand.bed
	7	4743643	4748898	Transposon:DIRS-2B_DR_1-5251#3269105	0	+	4743643	4748898	0	1	5255	4743639	zv11_sense_nestedFLLTRLINE_positivestrand.bed
	7	4743643	4748898	Transposon:DIRS-2B_DR_1-5251#3269105_r1	0	+	4743643	4748898	0	1	5255	4743639	zv11_sense_nestedFLLTRLINE_positivestrand.bed
	7	4743643	4748898	Transposon:DIRS-2B_DR_1-5251#3269105_r2	0	+	4743643	4748898	0	1	5255	4743639	zv11_sense_nestedFLLTRLINE_positivestrand.bed
	7	4770083	4776212	Transposon:DIRS1_DR_1-6132#3269151	0	+	4770083	4776212	0	1	6129	4770079	zv11_sense_nestedFLLTRLINE_positivestrand.bed
	7	4770083	4776212	Transposon:DIRS1_DR_1-6132#3269151_r1	0	+	4770083	4776212	0	1	6129	4770079	zv11_sense_nestedFLLTRLINE_positivestrand.bed
	7	6996008	7000332	Transposon:Gypsy-169-I_DR,Gypsy-169-LTR_DR_1-306,1-306,1-4338#3274881	0	+	6996008	7000332	0	1	4324	6996002	zv11_sense_nestedFLLTRLINE_positivestrand.bed
	7	6996008	7000332	Transposon:Gypsy-169-I_DR,Gypsy-169-LTR_DR_1-306,1-306,1-4338#3274881_r1	0	+	6996008	7000332	0	1	4324	6996002	zv11_sense_nestedFLLTRLINE_positivestrand.bed
	7	6996008	7000332	Transposon:Gypsy-169-I_DR,Gypsy-169-LTR_DR_1-306,1-306,1-4338#3274881_r2	0	+	6996008	7000332	0	1	4324	6996002	zv11_sense_nestedFLLTRLINE_positivestrand.bed
	7	9020393	9026234	Transposon:BEL-52_DRe-I,BEL-52_DRe-LTR_1-5841,1-806,1-806#3280704	0	+	9020393	9026234	0	1	5841	9020384	zv11_sense_nestedFLLTRLINE_positivestrand.bed
	7	13213960	13220089	Transposon:DIRS1_DR_1-6132#3294280	0	+	13213960	13220089	0	1	6129	13213959	zv11_sense_nestedFLLTRLINE_positivestrand.bed
	7	16876958	16883088	Transposon:DIRS1_DR_1-6132#3305955	0	+	16876958	16883088	0	1	6130	16876957	zv11_sense_nestedFLLTRLINE_positivestrand.bed
	7	21598033	21604074	Transposon:DIRS1b_DR_1-6055#3319068	0	+	21598033	21604074	0	1	6041	21598031	zv11_sense_nestedFLLTRLINE_positivestrand.bed
	7	22445869	22450165	Transposon:Gypsy-194_DR-I,Gypsy-194_DR-LTR_1-480,1-480,1-4320#3321290	0	+	22445869	22450165	0	1	4296	22445867	zv11_sense_nestedFLLTRLINE_positivestrand.bed
	7	27299818	27304881	Transposon:L2-3_DRe_1-5068#3333676	0	+	27299818	27304881	0	1	5063	27299816	zv11_sense_nestedFLLTRLINE_positivestrand.bed
	7	38439260	38445443	Transposon:DIRS-18_DR_1-6192#3361696	0	+	38439260	38445443	0	1	6183	38439257	zv11_sense_nestedFLLTRLINE_positivestrand.bed
	7	39913156	39917687	Transposon:Gypsy122-I_DR,Gypsy122-LTR_DR_1-4524,1-78,79-832,1-78,79-832#3365113	0	+	39913156	39917687	0	1	4531	39913153	zv11_sense_nestedFLLTRLINE_positivestrand.bed
	7	53607997	53614025	Transposon:DIRS1b_DR_1-6055#3401100	0	+	53607997	53614025	0	1	6028	53607992	zv11_sense_nestedFLLTRLINE_positivestrand.bed
	7	57823063	57829113	Transposon:DIRS1b_DR_1-6055#3413684	0	+	57823063	57829113	0	1	6050	57823058	zv11_sense_nestedFLLTRLINE_positivestrand.bed
	7	60120528	60127073	Transposon:Gypsy-17-I_DR,Gypsy-17-LTR_DR_1-1670,1-1670,1-6546#3418629	0	+	60120528	60127073	0	1	6545	60120522	zv11_sense_nestedFLLTRLINE_positivestrand.bed
	7	60561633	60565989	Transposon:Gypsy-165-I_DR,Gypsy-165-LTR_DR_1-4366,1-541,1-541#3419807	0	+	60561633	60565989	0	1	4356	60561627	zv11_sense_nestedFLLTRLINE_positivestrand.bed
	7	67270942	67277657	Transposon:BEL5-I_DR,BEL5-LTR_DR_15-503,15-503,1-6716#3439572	0	+	67270942	67277657	0	1	6715	67270936	zv11_sense_nestedFLLTRLINE_positivestrand.bed
	7	67270942	67277657	Transposon:BEL5-I_DR,BEL5-LTR_DR_15-503,15-503,1-6716#3439572_r1	0	+	67270942	67277657	0	1	6715	67270936	zv11_sense_nestedFLLTRLINE_positivestrand.bed
	8	2391775	2397371	Transposon:L1-19_DR_1-5599#3471727	0	+	2391775	2397371	0	1	5596	2391773	zv11_sense_nestedFLLTRLINE_positivestrand.bed
	8	10587300	10594005	Transposon:BEL8-I_DR,BEL8-LTR_DR_1-564,1-564,1-6706#3498793	0	+	10587300	10594005	0	1	6705	10587299	zv11_sense_nestedFLLTRLINE_positivestrand.bed
	8	20966372	20969941	Transposon:L2-42_DRe_1-3569#3527456	0	+	20966372	20969941	0	1	3569	20966370	zv11_sense_nestedFLLTRLINE_positivestrand.bed
	8	23245770	23249865	Transposon:ERV1-4_DR-I,ERV1-4_DR-LTR_1-4103,1-429,1-429#3533033	0	+	23245770	23249865	0	1	4095	23245768	zv11_sense_nestedFLLTRLINE_positivestrand.bed
	8	24395397	24398111	Transposon:ERV1-N2-I_DR,ERV1-N2-LTR_DR_1-2731,1-794,1-794#3535784	0	+	24395397	24398111	0	1	2714	24395395	zv11_sense_nestedFLLTRLINE_positivestrand.bed
	8	30643380	30647837	Transposon:Gypsy35-I_DR,Gypsy35-LTR_DR_1-4464,1-900,1-900#3551631	0	+	30643380	30647837	0	1	4457	30643377	zv11_sense_nestedFLLTRLINE_positivestrand.bed
	8	34542793	34547971	Transposon:Gypsy118-I_DR,Gypsy118-LTR_DR_1-5179,1-5179,1-1033,1-1033,1-1033#3561946	0	+	34542793	34547971	0	1	5178	34542790	zv11_sense_nestedFLLTRLINE_positivestrand.bed
	8	34542793	34547971	Transposon:Gypsy118-I_DR,Gypsy118-LTR_DR_1-5179,1-5179,1-1033,1-1033,1-1033#3561946_r1	0	+	34542793	34547971	0	1	5178	34542790	zv11_sense_nestedFLLTRLINE_positivestrand.bed
	8	34548973	34554151	Transposon:Gypsy118-I_DR,Gypsy118-LTR_DR_1-5179,1-5179,1-1033,1-1033,1-1033#3561946_r2	0	+	34548973	34554151	0	1	5178	34548970	zv11_sense_nestedFLLTRLINE_positivestrand.bed
	8	34548973	34554151	Transposon:Gypsy118-I_DR,Gypsy118-LTR_DR_1-5179,1-5179,1-1033,1-1033,1-1033#3561946_r3	0	+	34548973	34554151	0	1	5178	34548970	zv11_sense_nestedFLLTRLINE_positivestrand.bed
	8	34616248	34622376	Transposon:DIRS1_DR_1-6132#3562026	0	+	34616248	34622376	0	1	6128	34616245	zv11_sense_nestedFLLTRLINE_positivestrand.bed
	8	35172285	35177259	Transposon:L2-1_DR_1-4985#3562737	0	+	35172285	35177259	0	1	4974	35172282	zv11_sense_nestedFLLTRLINE_positivestrand.bed
	8	35400828	35406961	Transposon:DIRS1_DR_1-6132#3563338	0	+	35400828	35406961	0	1	6133	35400825	zv11_sense_nestedFLLTRLINE_positivestrand.bed
	8	36554736	36559991	Transposon:Nimb-3_DR_1-5257#3566415	0	+	36554736	36559991	0	1	5255	36554733	zv11_sense_nestedFLLTRLINE_positivestrand.bed
	8	39560987	39567109	Transposon:DIRS1_DR_1-6132#3573085	0	+	39560987	39567109	0	1	6122	39560984	zv11_sense_nestedFLLTRLINE_positivestrand.bed
	9	12996638	12999730	Transposon:CR1-25_DR_1-3105#3660180	0	+	12996638	12999730	0	1	3092	12996637	zv11_sense_nestedFLLTRLINE_positivestrand.bed
	9	14292437	14296752	Transposon:Gypsy-115-I_DR,Gypsy-115-LTR_DR_1-378,1-378,1-4321#3663833	0	+	14292437	14296752	0	1	4315	14292436	zv11_sense_nestedFLLTRLINE_positivestrand.bed
	9	15837572	15841662	Transposon:ERV1-4_DR-I,ERV1-4_DR-LTR_1-4103,1-429,1-429#3667387	0	+	15837572	15841662	0	1	4090	15837571	zv11_sense_nestedFLLTRLINE_positivestrand.bed
	9	16494343	16500396	Transposon:DIRS1b_DR_1-6055#3668814	0	+	16494343	16500396	0	1	6053	16494342	zv11_sense_nestedFLLTRLINE_positivestrand.bed
	9	18218068	18224217	Transposon:DIRS1_DR_1-6132#3673423	0	+	18218068	18224217	0	1	6149	18218067	zv11_sense_nestedFLLTRLINE_positivestrand.bed
	10	8109277	8115326	Transposon:DIRS1b_DR_1-6055#194073	0	+	8109277	8115326	0	1	6049	8109269	zv11_sense_nestedFLLTRLINE_positivestrand.bed
	10	8894618	8900367	Transposon:L1-12_DR_1-5787#196013	0	+	8894618	8900367	0	1	5749	8894610	zv11_sense_nestedFLLTRLINE_positivestrand.bed
	10	10520459	10525522	Transposon:L2-3_DRe_1-5068#200260	0	+	10520459	10525522	0	1	5063	10520458	zv11_sense_nestedFLLTRLINE_positivestrand.bed
	10	10752142	10758251	Transposon:DIRS1_DR_1-6132#200929	0	+	10752142	10758251	0	1	6109	10752141	zv11_sense_nestedFLLTRLINE_positivestrand.bed
	10	12627074	12633197	Transposon:DIRS1_DR_1-6132#204875	0	+	12627074	12633197	0	1	6123	12627073	zv11_sense_nestedFLLTRLINE_positivestrand.bed
	10	16615866	16621912	Transposon:DIRS1b_DR_1-6055#215529	0	+	16615866	16621912	0	1	6046	16615865	zv11_sense_nestedFLLTRLINE_positivestrand.bed
	10	16663180	16669231	Transposon:DIRS1b_DR_1-6055#215663	0	+	16663180	16669231	0	1	6051	16663179	zv11_sense_nestedFLLTRLINE_positivestrand.bed
	10	16677359	16683365	Transposon:DIRS1b_DR_1-6055#215687	0	+	16677359	16683365	0	1	6006	16677358	zv11_sense_nestedFLLTRLINE_positivestrand.bed
	10	19365303	19371430	Transposon:DIRS1_DR_1-6132#222403	0	+	19365303	19371430	0	1	6127	19365302	zv11_sense_nestedFLLTRLINE_positivestrand.bed
	10	42437684	42443379	Transposon:L1-6_DR_1-5693#287326	0	+	42437684	42443379	0	1	5695	42437680	zv11_sense_nestedFLLTRLINE_positivestrand.bed
	11	14037036	14043087	Transposon:DIRS1b_DR_1-6055#341496	0	+	14037036	14043087	0	1	6051	14037035	zv11_sense_nestedFLLTRLINE_positivestrand.bed
	11	14950296	14955280	Transposon:L2-1_DR_1-4985#343481	0	+	14950296	14955280	0	1	4984	14950295	zv11_sense_nestedFLLTRLINE_positivestrand.bed
	11	20438460	20444645	Transposon:DIRS1_DR_1-6132#356987	0	+	20438460	20444645	0	1	6185	20438458	zv11_sense_nestedFLLTRLINE_positivestrand.bed
	11	25491667	25497469	Transposon:L1-34_DR_1-5808#369598	0	+	25491667	25497469	0	1	5802	25491665	zv11_sense_nestedFLLTRLINE_positivestrand.bed
	11	29864127	29870175	Transposon:DIRS1b_DR_1-6055#381125	0	+	29864127	29870175	0	1	6048	29864125	zv11_sense_nestedFLLTRLINE_positivestrand.bed
	11	33725520	33731609	Transposon:DIRS1_DR_1-6132#392120	0	+	33725520	33731609	0	1	6089	33725517	zv11_sense_nestedFLLTRLINE_positivestrand.bed
	11	35370806	35376933	Transposon:DIRS1_DR_1-6132#396975	0	+	35370806	35376933	0	1	6127	35370803	zv11_sense_nestedFLLTRLINE_positivestrand.bed
	11	40589737	40596435	Transposon:BEL-61_DRe-I,BEL-61_DRe-LTR_1-355,1-355,1-6702#413580	0	+	40589737	40596435	0	1	6698	40589733	zv11_sense_nestedFLLTRLINE_positivestrand.bed
	11	43363571	43367896	Transposon:Gypsy159-I_DR,Gypsy5-LTR_DR_1-4323,1-458,1-458#422713	0	+	43363571	43367896	0	1	4325	43363567	zv11_sense_nestedFLLTRLINE_positivestrand.bed
	12	7865465	7870721	Transposon:Nimb-3_DR_1-5257#456736	0	+	7865465	7870721	0	1	5256	7865458	zv11_sense_nestedFLLTRLINE_positivestrand.bed
	12	13699350	13703669	Transposon:Gypsy97-I_DR,Gypsy97-LTR-B_DR_1-392,1-403,1-4318#473087	0	+	13699350	13703669	0	1	4319	13699349	zv11_sense_nestedFLLTRLINE_positivestrand.bed
	12	14285339	14291469	Transposon:DIRS1_DR_1-6132#474490	0	+	14285339	14291469	0	1	6130	14285338	zv11_sense_nestedFLLTRLINE_positivestrand.bed
	12	18269485	18275615	Transposon:DIRS1_DR_1-6132#483185	0	+	18269485	18275615	0	1	6130	18269484	zv11_sense_nestedFLLTRLINE_positivestrand.bed
	12	24387876	24393920	Transposon:DIRS1b_DR_1-6055#498509	0	+	24387876	24393920	0	1	6044	24387874	zv11_sense_nestedFLLTRLINE_positivestrand.bed
	12	28590772	28596822	Transposon:DIRS1b_DR_1-6055#508962	0	+	28590772	28596822	0	1	6050	28590770	zv11_sense_nestedFLLTRLINE_positivestrand.bed
	13	12079747	12085707	Transposon:BEL-54_DRe-I,BEL-54_DRe-LTR_1-5959,1-928,1-928#609040	0	+	12079747	12085707	0	1	5960	12079746	zv11_sense_nestedFLLTRLINE_positivestrand.bed
	13	16790820	16795348	Transposon:Gypsy-24-I_DR,Gypsy-24-LTR_DR_1-4529,1-787,1-787#620898	0	+	16790820	16795348	0	1	4528	16790819	zv11_sense_nestedFLLTRLINE_positivestrand.bed
	13	20237455	20243586	Transposon:DIRS1_DR_1-6132#629437	0	+	20237455	20243586	0	1	6131	20237453	zv11_sense_nestedFLLTRLINE_positivestrand.bed
	13	42976981	42981821	Transposon:Gypsy-116-I_DR,Gypsy-116-LTR_DR_1-4847,1-738,1-738#690046	0	+	42976981	42981821	0	1	4840	42976977	zv11_sense_nestedFLLTRLINE_positivestrand.bed
	13	45332377	45336465	Transposon:ERV1-4_DR-I,ERV1-4_DR-LTR_1-4103,1-429,1-429#698290	0	+	45332377	45336465	0	1	4088	45332373	zv11_sense_nestedFLLTRLINE_positivestrand.bed
	14	11145021	11151151	Transposon:DIRS1_DR_1-6132#758386	0	+	11145021	11151151	0	1	6130	11145020	zv11_sense_nestedFLLTRLINE_positivestrand.bed
	14	13509129	13515167	Transposon:DIRS1b_DR_1-6055#763227	0	+	13509129	13515167	0	1	6038	13509128	zv11_sense_nestedFLLTRLINE_positivestrand.bed
	14	14382357	14383728	Transposon:DIRS-1B_DR_1-1360#764733	0	+	14382357	14383728	0	1	1371	14382356	zv11_sense_nestedFLLTRLINE_positivestrand.bed
	14	16848861	16853082	Transposon:GypsyDR1_1-4222#770673	0	+	16848861	16853082	0	1	4221	16848860	zv11_sense_nestedFLLTRLINE_positivestrand.bed
	14	17408890	17414925	Transposon:DIRS1b_DR_1-6055#772186	0	+	17408890	17414925	0	1	6035	17408889	zv11_sense_nestedFLLTRLINE_positivestrand.bed
	14	23911038	23917588	Transposon:BEL-38-I_DR,BEL-38-LTR_DR_1-314,1-314,1-6551#789340	0	+	23911038	23917588	0	1	6550	23911036	zv11_sense_nestedFLLTRLINE_positivestrand.bed
	14	29702276	29706714	Transposon:Gypsy-34-I_DR,Gypsy-34-LTR_Dr_1-4439,1-959,1-960#803837	0	+	29702276	29706714	0	1	4438	29702274	zv11_sense_nestedFLLTRLINE_positivestrand.bed
	15	17033631	17039195	Transposon:L1-23_DR_1-5579#920903	0	+	17033631	17039195	0	1	5564	17033630	zv11_sense_nestedFLLTRLINE_positivestrand.bed
	15	18960208	18966386	Transposon:DIRS1_DR_1-6132#925990	0	+	18960208	18966386	0	1	6178	18960207	zv11_sense_nestedFLLTRLINE_positivestrand.bed
	15	21309007	21315053	Transposon:DIRS1b_DR_1-6055#931524	0	+	21309007	21315053	0	1	6046	21309005	zv11_sense_nestedFLLTRLINE_positivestrand.bed
	15	24266268	24272273	Transposon:DIRS1b_DR_1-6055#938852	0	+	24266268	24272273	0	1	6005	24266266	zv11_sense_nestedFLLTRLINE_positivestrand.bed
	16	11631795	11636109	Transposon:Gypsy-28B-I_DR,Gypsy-28B-LTR_DR_1-604,1-604,1-4314#1047583	0	+	11631795	11636109	0	1	4314	11631794	zv11_sense_nestedFLLTRLINE_positivestrand.bed
	16	14848203	14854541	Transposon:BEL4-I_DR,BEL4-LTR_DR_1-6339,1-904,1-904#1056147	0	+	14848203	14854541	0	1	6338	14848202	zv11_sense_nestedFLLTRLINE_positivestrand.bed
	16	14879002	14885053	Transposon:DIRS1b_DR_1-6055#1056203	0	+	14879002	14885053	0	1	6051	14879001	zv11_sense_nestedFLLTRLINE_positivestrand.bed
	16	18060076	18066116	Transposon:DIRS1b_DR_1-6055#1063478	0	+	18060076	18066116	0	1	6040	18060075	zv11_sense_nestedFLLTRLINE_positivestrand.bed
	16	18544902	18545978	Transposon:BovB-1_DR_1-1086#1063881	0	+	18544902	18545978	0	1	1076	18544901	zv11_sense_nestedFLLTRLINE_positivestrand.bed
	16	18557189	18561313	Transposon:CR1-46_DR_1-4116#1063908	0	+	18557189	18561313	0	1	4124	18557188	zv11_sense_nestedFLLTRLINE_positivestrand.bed
	16	21368856	21374887	Transposon:DIRS1b_DR_1-6055#1071484	0	+	21368856	21374887	0	1	6031	21368854	zv11_sense_nestedFLLTRLINE_positivestrand.bed
	16	27053669	27059799	Transposon:DIRS1_DR_1-6132#1085526	0	+	27053669	27059799	0	1	6130	27053667	zv11_sense_nestedFLLTRLINE_positivestrand.bed
	16	41832436	41836599	Transposon:Gypsy142-I_DR,Gypsy142-LTR_DR_1-166,1-166,1-4156#1123868	0	+	41832436	41836599	0	1	4163	41832432	zv11_sense_nestedFLLTRLINE_positivestrand.bed
	16	46025199	46031328	Transposon:DIRS1_DR_1-6132#1137316	0	+	46025199	46031328	0	1	6129	46025195	zv11_sense_nestedFLLTRLINE_positivestrand.bed
	16	47042450	47048547	Transposon:DIRS1_DR_1-6132#1140539	0	+	47042450	47048547	0	1	6097	47042446	zv11_sense_nestedFLLTRLINE_positivestrand.bed
	16	53505087	53511217	Transposon:DIRS1_DR_1-6132#1162191	0	+	53505087	53511217	0	1	6130	53505082	zv11_sense_nestedFLLTRLINE_positivestrand.bed
	17	6838282	6844474	Transposon:DIRS1_DR_1-6132#1191288	0	+	6838282	6844474	0	1	6192	6838276	zv11_sense_nestedFLLTRLINE_positivestrand.bed
	17	6847639	6851930	Transposon:Gypsy-197_DR-I,Gypsy-197_DR-LTR_1-4292,1-722,1-722#1191295	0	+	6847639	6851930	0	1	4291	6847633	zv11_sense_nestedFLLTRLINE_positivestrand.bed
	17	6924030	6930670	Transposon:BEL-43_DRe-I,BEL-43_DRe-LTR_1-327,1-327,1-6640#1191563	0	+	6924030	6930670	0	1	6640	6924024	zv11_sense_nestedFLLTRLINE_positivestrand.bed
	17	26314966	26321016	Transposon:DIRS1b_DR_1-6055#1246340	0	+	26314966	26321016	0	1	6050	26314964	zv11_sense_nestedFLLTRLINE_positivestrand.bed
	17	28372038	28378082	Transposon:DIRS1b_DR_1-6055#1251507	0	+	28372038	28378082	0	1	6044	28372036	zv11_sense_nestedFLLTRLINE_positivestrand.bed
	17	32252523	32258652	Transposon:DIRS1_DR_1-6132#1260817	0	+	32252523	32258652	0	1	6129	32252520	zv11_sense_nestedFLLTRLINE_positivestrand.bed
	17	33186114	33191463	Transposon:DIRS-7_DR_1-5393#1263269	0	+	33186114	33191463	0	1	5349	33186111	zv11_sense_nestedFLLTRLINE_positivestrand.bed
	17	33824178	33830308	Transposon:DIRS1_DR_1-6132#1264978	0	+	33824178	33830308	0	1	6130	33824175	zv11_sense_nestedFLLTRLINE_positivestrand.bed
	17	35432386	35436690	Transposon:Gypsy159-I_DR,Gypsy5-LTR_DR_1-4323,1-458,1-458#1269678	0	+	35432386	35436690	0	1	4304	35432383	zv11_sense_nestedFLLTRLINE_positivestrand.bed
	17	45269988	45274496	Transposon:Gypsy-31-I_DR,Gypsy-31-LTR_DR_1-47,1-47,1-4522,156-953,156-953#1296206	0	+	45269988	45274496	0	1	4508	45269984	zv11_sense_nestedFLLTRLINE_positivestrand.bed
	17	48164527	48170064	Transposon:Tx1-10_DR_1-5538#1304655	0	+	48164527	48170064	0	1	5537	48164523	zv11_sense_nestedFLLTRLINE_positivestrand.bed
	18	12741119	12745449	Transposon:Gypsy97-I_DR,Gypsy97-LTR_DR_1-385,1-385,1-4318#1364348	0	+	12741119	12745449	0	1	4330	12741118	zv11_sense_nestedFLLTRLINE_positivestrand.bed
	18	23025418	23031466	Transposon:DIRS1b_DR_1-6055#1391320	0	+	23025418	23031466	0	1	6048	23025416	zv11_sense_nestedFLLTRLINE_positivestrand.bed
	18	28759130	28763442	Transposon:Gypsy159-I_DR,Gypsy5-LTR_DR_1-4323,1-458,1-458#1406376	0	+	28759130	28763442	0	1	4312	28759128	zv11_sense_nestedFLLTRLINE_positivestrand.bed
	18	28833574	28838842	Transposon:DIRS-2_DR_1-5291#1406587	0	+	28833574	28838842	0	1	5268	28833572	zv11_sense_nestedFLLTRLINE_positivestrand.bed
	18	30537251	30543299	Transposon:DIRS1b_DR_1-6055#1411052	0	+	30537251	30543299	0	1	6048	30537248	zv11_sense_nestedFLLTRLINE_positivestrand.bed
	18	33195032	33200284	Transposon:DIRS-2B_DR_1-5251#1415709	0	+	33195032	33200284	0	1	5252	33195029	zv11_sense_nestedFLLTRLINE_positivestrand.bed
	18	45178735	45184801	Transposon:BEL7-I_DR,BEL7-LTR_DR_1-6067,1-769,1-769#1450349	0	+	45178735	45184801	0	1	6066	45178731	zv11_sense_nestedFLLTRLINE_positivestrand.bed
	19	7895739	7897702	Transposon:L1-28_DR_1-1964#1496636	0	+	7895739	7897702	0	1	1963	7895732	zv11_sense_nestedFLLTRLINE_positivestrand.bed
	19	7956039	7957782	Transposon:L1-29_DR_1-1744#1496739	0	+	7956039	7957782	0	1	1743	7956032	zv11_sense_nestedFLLTRLINE_positivestrand.bed
	19	24014421	24020501	Transposon:DIRS1_DR_1-6132#1537213	0	+	24014421	24020501	0	1	6080	24014419	zv11_sense_nestedFLLTRLINE_positivestrand.bed
	19	26566467	26572510	Transposon:DIRS1b_DR_1-6055#1543382	0	+	26566467	26572510	0	1	6043	26566465	zv11_sense_nestedFLLTRLINE_positivestrand.bed
	20	13988789	13994919	Transposon:DIRS1_DR_1-6132#1820226	0	+	13988789	13994919	0	1	6130	13988788	zv11_sense_nestedFLLTRLINE_positivestrand.bed
	20	22225829	22232011	Transposon:DIRS-18_DR_1-6192#1842101	0	+	22225829	22232011	0	1	6182	22225827	zv11_sense_nestedFLLTRLINE_positivestrand.bed
	21	30225135	30231263	Transposon:DIRS1_DR_1-6132#2022274	0	+	30225135	30231263	0	1	6128	30225132	zv11_sense_nestedFLLTRLINE_positivestrand.bed
	21	30225135	30231263	Transposon:DIRS1_DR_1-6132#2022274_r1	0	+	30225135	30231263	0	1	6128	30225132	zv11_sense_nestedFLLTRLINE_positivestrand.bed
	21	31663942	31668266	Transposon:Gypsy-169-I_DR,Gypsy-169-LTR_DR_1-306,1-306,1-4338#2026463	0	+	31663942	31668266	0	1	4324	31663939	zv11_sense_nestedFLLTRLINE_positivestrand.bed
	21	31863516	31868583	Transposon:Gypsy41-I_DR,Gypsy41-LTR_DR_1-5057,1-890,1-890#2027030	0	+	31863516	31868583	0	1	5067	31863513	zv11_sense_nestedFLLTRLINE_positivestrand.bed
	22	12814058	12819751	Transposon:L1-30_DR_1-5672#2103618	0	+	12814058	12819751	0	1	5693	12814057	zv11_sense_nestedFLLTRLINE_positivestrand.bed
	22	19375470	19379812	Transposon:Gypsy-169-I_DR,Gypsy-169-LTR_DR_1-289,1-289,1-4338#2120421	0	+	19375470	19379812	0	1	4342	19375469	zv11_sense_nestedFLLTRLINE_positivestrand.bed
	22	24437382	24442681	Transposon:DIRS-3_DR_1-5342#2133774	0	+	24437382	24442681	0	1	5299	24437380	zv11_sense_nestedFLLTRLINE_positivestrand.bed
	22	24437382	24442681	Transposon:DIRS-3_DR_1-5342#2133774_r1	0	+	24437382	24442681	0	1	5299	24437380	zv11_sense_nestedFLLTRLINE_positivestrand.bed
	22	26645456	26648817	Transposon:BHIKHARI-3-I_DR,BHIKHARI-3-LTR_DR_1-1876,1-3361,1-1876#2139102	0	+	26645456	26648817	0	1	3361	26645454	zv11_sense_nestedFLLTRLINE_positivestrand.bed
	22	30840030	30842087	Transposon:Copia-15B_DR-LTR,Copia-6-I_DR_1-2273,1-430,1-434#2148285	0	+	30840030	30842087	0	1	2057	30840027	zv11_sense_nestedFLLTRLINE_positivestrand.bed
	22	31264331	31270461	Transposon:DIRS1_DR_1-6132#2149452	0	+	31264331	31270461	0	1	6130	31264328	zv11_sense_nestedFLLTRLINE_positivestrand.bed
	22	31264331	31270461	Transposon:DIRS1_DR_1-6132#2149452_r1	0	+	31264331	31270461	0	1	6130	31264328	zv11_sense_nestedFLLTRLINE_positivestrand.bed
	22	37666505	37670661	Transposon:Gypsy142-I_DR,Gypsy142-LTR_DR_1-166,1-166,1-4156#2168918	0	+	37666505	37670661	0	1	4156	37666502	zv11_sense_nestedFLLTRLINE_positivestrand.bed
	23	9039935	9046066	Transposon:DIRS1_DR_1-6132#2202743	0	+	9039935	9046066	0	1	6131	9039926	zv11_sense_nestedFLLTRLINE_positivestrand.bed
	23	9039935	9046066	Transposon:DIRS1_DR_1-6132#2202743_r1	0	+	9039935	9046066	0	1	6131	9039926	zv11_sense_nestedFLLTRLINE_positivestrand.bed
	23	11772707	11778912	Transposon:DIRS1_DR_1-6132#2210353	0	+	11772707	11778912	0	1	6205	11772706	zv11_sense_nestedFLLTRLINE_positivestrand.bed
	23	13491480	13497613	Transposon:DIRS1_DR_1-6132#2214196	0	+	13491480	13497613	0	1	6133	13491479	zv11_sense_nestedFLLTRLINE_positivestrand.bed
	23	13491480	13497613	Transposon:DIRS1_DR_1-6132#2214196_r1	0	+	13491480	13497613	0	1	6133	13491479	zv11_sense_nestedFLLTRLINE_positivestrand.bed
	23	14521072	14527602	Transposon:DIRS1_DR_1-6132#2217089	0	+	14521072	14527602	0	1	6530	14521071	zv11_sense_nestedFLLTRLINE_positivestrand.bed
	23	16499051	16505084	Transposon:DIRS1b_DR_1-6055#2221726	0	+	16499051	16505084	0	1	6033	16499050	zv11_sense_nestedFLLTRLINE_positivestrand.bed
	23	16499051	16505084	Transposon:DIRS1b_DR_1-6055#2221726_r1	0	+	16499051	16505084	0	1	6033	16499050	zv11_sense_nestedFLLTRLINE_positivestrand.bed
	23	22364898	22370943	Transposon:DIRS1b_DR_1-6055#2235990	0	+	22364898	22370943	0	1	6045	22364896	zv11_sense_nestedFLLTRLINE_positivestrand.bed
	23	22364898	22370943	Transposon:DIRS1b_DR_1-6055#2235990_r1	0	+	22364898	22370943	0	1	6045	22364896	zv11_sense_nestedFLLTRLINE_positivestrand.bed
	23	23604548	23610501	Transposon:DIRS1b_DR_1-6055#2239102	0	+	23604548	23610501	0	1	5953	23604546	zv11_sense_nestedFLLTRLINE_positivestrand.bed
	23	23779781	23785833	Transposon:DIRS1b_DR_1-6055#2239527	0	+	23779781	23785833	0	1	6052	23779779	zv11_sense_nestedFLLTRLINE_positivestrand.bed
	23	23779781	23785833	Transposon:DIRS1b_DR_1-6055#2239527_r1	0	+	23779781	23785833	0	1	6052	23779779	zv11_sense_nestedFLLTRLINE_positivestrand.bed
	23	23950232	23956286	Transposon:DIRS1b_DR_1-6055#2239938	0	+	23950232	23956286	0	1	6054	23950230	zv11_sense_nestedFLLTRLINE_positivestrand.bed
	23	23950232	23956286	Transposon:DIRS1b_DR_1-6055#2239938_r1	0	+	23950232	23956286	0	1	6054	23950230	zv11_sense_nestedFLLTRLINE_positivestrand.bed
	23	33829279	33834368	Transposon:Gypsy152B-I_DR,Gypsy152B-LTR_DR_1-5094,1-923,1-923#2265610	0	+	33829279	33834368	0	1	5089	33829276	zv11_sense_nestedFLLTRLINE_positivestrand.bed
	23	41682176	41688225	Transposon:DIRS1b_DR_1-6055#2290815	0	+	41682176	41688225	0	1	6049	41682172	zv11_sense_nestedFLLTRLINE_positivestrand.bed
	23	41682176	41688225	Transposon:DIRS1b_DR_1-6055#2290815_r1	0	+	41682176	41688225	0	1	6049	41682172	zv11_sense_nestedFLLTRLINE_positivestrand.bed
	23	42380165	42386294	Transposon:BEL27-I_DR,BEL27-LTR_DR_389-509,389-509,1-390,1-390,1-6122#2293089	0	+	42380165	42386294	0	1	6129	42380161	zv11_sense_nestedFLLTRLINE_positivestrand.bed
	24	13873233	13879284	Transposon:DIRS1b_DR_1-6055#2346980	0	+	13873233	13879284	0	1	6051	13873232	zv11_sense_nestedFLLTRLINE_positivestrand.bed
	24	13873233	13879284	Transposon:DIRS1b_DR_1-6055#2346980_r1	0	+	13873233	13879284	0	1	6051	13873232	zv11_sense_nestedFLLTRLINE_positivestrand.bed
	24	14972331	14979206	Transposon:BEL32-I_DR,BEL32-LTR_DR_1-606,1-606,1-6873#2350026	0	+	14972331	14979206	0	1	6875	14972330	zv11_sense_nestedFLLTRLINE_positivestrand.bed
	24	15990946	15995261	Transposon:Gypsy-115-I_DR,Gypsy-115-LTR_DR_1-378,1-378,1-4321#2352693	0	+	15990946	15995261	0	1	4315	15990945	zv11_sense_nestedFLLTRLINE_positivestrand.bed
	24	18323734	18329878	Transposon:DIRS1_DR_1-6132#2358256	0	+	18323734	18329878	0	1	6144	18323733	zv11_sense_nestedFLLTRLINE_positivestrand.bed
	24	18323734	18329878	Transposon:DIRS1_DR_1-6132#2358256_r1	0	+	18323734	18329878	0	1	6144	18323733	zv11_sense_nestedFLLTRLINE_positivestrand.bed
	24	18400253	18406383	Transposon:DIRS1_DR_1-6132#2358458	0	+	18400253	18406383	0	1	6130	18400252	zv11_sense_nestedFLLTRLINE_positivestrand.bed
	24	18400253	18406383	Transposon:DIRS1_DR_1-6132#2358458_r1	0	+	18400253	18406383	0	1	6130	18400252	zv11_sense_nestedFLLTRLINE_positivestrand.bed
	24	19103455	19108942	Transposon:Tx1-58_DR_1-5469#2360305	0	+	19103455	19108942	0	1	5487	19103454	zv11_sense_nestedFLLTRLINE_positivestrand.bed
	24	19428087	19434218	Transposon:DIRS1_DR_1-6132#2361229	0	+	19428087	19434218	0	1	6131	19428086	zv11_sense_nestedFLLTRLINE_positivestrand.bed
	24	19428087	19434218	Transposon:DIRS1_DR_1-6132#2361229_r1	0	+	19428087	19434218	0	1	6131	19428086	zv11_sense_nestedFLLTRLINE_positivestrand.bed
	24	19672267	19678303	Transposon:DIRS1b_DR_1-6055#2361809	0	+	19672267	19678303	0	1	6036	19672266	zv11_sense_nestedFLLTRLINE_positivestrand.bed
	24	19672267	19678303	Transposon:DIRS1b_DR_1-6055#2361809_r1	0	+	19672267	19678303	0	1	6036	19672266	zv11_sense_nestedFLLTRLINE_positivestrand.bed
	24	20991193	20996668	Transposon:Gypsy52-I_DR,Gypsy52-LTR_DR_1-1473,1-1473,1-5474#2365158	0	+	20991193	20996668	0	1	5475	20991191	zv11_sense_nestedFLLTRLINE_positivestrand.bed
	24	25825377	25827224	Transposon:Copia-13C_DR-I,LTR1_DR_1-848,1-848,1-2283#2378017	0	+	25825377	25827224	0	1	1847	25825375	zv11_sense_nestedFLLTRLINE_positivestrand.bed
	24	30728093	30732417	Transposon:Gypsy-169-I_DR,Gypsy-169-LTR_DR_1-306,1-306,1-4338#2392217	0	+	30728093	30732417	0	1	4324	30728090	zv11_sense_nestedFLLTRLINE_positivestrand.bed
	25	14192064	14198110	Transposon:DIRS1b_DR_1-6055#2471382	0	+	14192064	14198110	0	1	6046	14192063	zv11_sense_nestedFLLTRLINE_positivestrand.bed
	25	14192064	14198110	Transposon:DIRS1b_DR_1-6055#2471382_r1	0	+	14192064	14198110	0	1	6046	14192063	zv11_sense_nestedFLLTRLINE_positivestrand.bed
	25	15415021	15421064	Transposon:DIRS1b_DR_1-6055#2474558	0	+	15415021	15421064	0	1	6043	15415020	zv11_sense_nestedFLLTRLINE_positivestrand.bed
	25	15415021	15421064	Transposon:DIRS1b_DR_1-6055#2474558_r1	0	+	15415021	15421064	0	1	6043	15415020	zv11_sense_nestedFLLTRLINE_positivestrand.bed
	25	23490193	23495509	Transposon:Tx1-5_DR_1-5317#2496172	0	+	23490193	23495509	0	1	5316	23490191	zv11_sense_nestedFLLTRLINE_positivestrand.bed
	25	23609941	23615379	Transposon:DIRS-N3_DR_1-6237#2496602	0	+	23609941	23615379	0	1	5438	23609939	zv11_sense_nestedFLLTRLINE_positivestrand.bed
	25	25388410	25393635	Transposon:L1-78_DR_1-5260#2501191	0	+	25388410	25393635	0	1	5225	25388408	zv11_sense_nestedFLLTRLINE_positivestrand.bed
	25	27203316	27209359	Transposon:DIRS1b_DR_1-6055#2504291	0	+	27203316	27209359	0	1	6043	27203314	zv11_sense_nestedFLLTRLINE_positivestrand.bed
	25	27203316	27209359	Transposon:DIRS1b_DR_1-6055#2504291_r1	0	+	27203316	27209359	0	1	6043	27203314	zv11_sense_nestedFLLTRLINE_positivestrand.bed
	25	28023591	28029632	Transposon:DIRS1b_DR_1-6055#2506366	0	+	28023591	28029632	0	1	6041	28023589	zv11_sense_nestedFLLTRLINE_positivestrand.bed
	25	28023591	28029632	Transposon:DIRS1b_DR_1-6055#2506366_r1	0	+	28023591	28029632	0	1	6041	28023589	zv11_sense_nestedFLLTRLINE_positivestrand.bed
	25	36316204	36321459	Transposon:Nimb-3_DR_1-5257#2530794	0	+	36316204	36321459	0	1	5255	36316201	zv11_sense_nestedFLLTRLINE_positivestrand.bed
	KN149684.1	47909	50017	Transposon:Copia-13G_DR-I,Copia-13G_DR-LTR_1-2249,1-783,1-783#3782360	0	+	47909	50017	0	1	2108	47905	zv11_sense_nestedFLLTRLINE_positivestrand.bed
	KN149979.1	12872	18593	Transposon:L1-30_DR_1-5672#3805390	0	+	12872	18593	0	1	5721	12871	zv11_sense_nestedFLLTRLINE_positivestrand.bed
